# Supplementary material for: Crystal structure of 2-butyl­sulfanyl-4,6-bis­[(E)-4-(di­methyl­amino)­styr­yl]pyrimidine
Source: Acta Crystallogr E Crystallogr Commun. 2015 Nov 21;71(Pt 12):o978. doi: 10.1107/S2056989015021441 (PMC4719932; doi:10.1107/S2056989015021441)
Supplement: Supplementary file 1 [file e-71-0o978-sup1.cif]

##############################################################################
#                                                                            #
# This CIF contains the data in a paper accepted for publication in          #
# Acta Crystallographica Section E. It conforms to the requirements of       #
# Notes for Authors for Acta Crystallographica Section E, and has been       #
# peer reviewed under the auspices of the IUCr Commission on Journals.       #
#                                                                            #
# Full details of the Crystallographic Information File format               #
# are given in the paper "The Crystallographic Information File (CIF):       #
# a New Standard Archive File for Crystallography" by S. R. Hall, F. H.      #
# Allen and I. D. Brown [Acta Cryst. (1991), A47, 655-685].                  #
#                                                                            #
# The current version of the core CIF dictionary is obtainable from          #
# ftp://ftp.iucr.org/pub/cif_core.dic.                                       #
#                                                                            #
# Software is freely available for graphical display of the structure(s)     #
# in this CIF. For information consult the CIF software page                 #
# http://www.iucr.org/resources/cif/software.                                #
#                                                                            #
# This file may be used for bona fide research purposes within the           #
# scientific community so long as proper attribution is given to the journal # 
# article from which it was obtained.                                        #
#                                                                            #
##############################################################################
data_I
_audit_creation_method     'SHELXL-2014/7'
_database_code_depnum_ccdc_archive     'CCDC 1435236'
_chemical_name_systematic
;
2-Butylsulfanyl-4,6-bis[(<i>E</i>)-4-(dimethylamino)styryl]pyrimidine
;
_chemical_name_common     ?
_chemical_formula_moiety     'C28 H34 N4 S'
_chemical_formula_sum     'C28 H34 N4 S'
_chemical_formula_iupac     'C28 H34 N4 S'
_chemical_formula_weight     458.65
_chemical_melting_point     ?
_shelx_space_group_comment
;
The symmetry employed for this shelxl refinement is uniquely defined
by the following loop, which should always be used as a source of
symmetry information in preference to the above space-group names.
They are only intended as comments.
;
_space_group_crystal_system     monoclinic
_space_group_name_H-M_alt     'P 21/c'
_space_group_name_Hall     '-P 2ybc'
loop_
    _space_group_symop_operation_xyz
    'x, y, z'
    '-x, y+1/2, -z+1/2'
    '-x, -y, -z'
    'x, -y-1/2, z-1/2'
_cell_length_a     7.4425(15)
_cell_length_b     12.583(3)
_cell_length_c     27.448(6)
_cell_angle_alpha     90
_cell_angle_beta     99.31(3)
_cell_angle_gamma     90
_cell_volume     2536.6(10)
_cell_formula_units_Z     4
_cell_measurement_reflns_used     8318
_cell_measurement_theta_min     3.8495
_cell_measurement_theta_max     28.6457
_cell_measurement_temperature     293(2)
_exptl_crystal_description     'prism'
_exptl_crystal_colour     'colorless'
_exptl_crystal_size_max     0.20
_exptl_crystal_size_mid     0.20
_exptl_crystal_size_min     0.20
_exptl_crystal_density_diffrn     1.201
_exptl_crystal_density_meas     ?
_exptl_crystal_density_method     ?
_exptl_crystal_F_000     984
_exptl_absorpt_coefficient_mu     0.150
_exptl_absorpt_correction_type     multi-scan
_exptl_absorpt_process_details
;
CrystalClear; Rigaku, 2008)
;
_shelx_estimated_absorpt_T_min     ?
_shelx_estimated_absorpt_T_max     ?
_exptl_absorpt_correction_T_min     0.7946
_exptl_absorpt_correction_T_max     1.0000
_diffrn_ambient_temperature     293(2)
_diffrn_radiation_type     MoK\a
_diffrn_radiation_wavelength     0.71073
_diffrn_measurement_device_type
;
Rigaku Saturn724+ CCD
;
_diffrn_measurement_method     'dtprofit.ref'
_diffrn_detector_area_resol_mean     28.5714
_diffrn_reflns_number     12427
_diffrn_reflns_av_R_equivalents     0.0214
_diffrn_reflns_theta_min     3.948
_diffrn_reflns_theta_max     26.028
_diffrn_reflns_theta_full     25.242
_diffrn_measured_fraction_theta_max     0.966
_diffrn_measured_fraction_theta_full     0.984
_diffrn_reflns_limit_h_min     -8
_diffrn_reflns_limit_h_max     9
_diffrn_reflns_limit_k_min     -14
_diffrn_reflns_limit_k_max     15
_diffrn_reflns_limit_l_min     -32
_diffrn_reflns_limit_l_max     21
_refine_special_details     ?
_reflns_number_total     4822
_reflns_number_gt     4371
_reflns_threshold_expression     'I > 2\s(I)'
_refine_ls_structure_factor_coef     Fsqd
_refine_ls_matrix_type     full
_refine_ls_R_factor_all     0.0458
_refine_ls_R_factor_gt     0.0408
_refine_ls_wR_factor_gt     0.1006
_refine_ls_wR_factor_ref     0.1042
_refine_ls_goodness_of_fit_ref     1.068
_refine_ls_restrained_S_all     1.068
_refine_ls_number_reflns     4822
_refine_ls_number_parameters     303
_refine_ls_number_restraints     0
_refine_ls_hydrogen_treatment     constr
_refine_ls_weighting_scheme     calc
_refine_ls_weighting_details
              'w=1/[\s^2^(Fo^2^)+(0.0542P)^2^+0.4771P] where P=(Fo^2^+2Fc^2^)/3'
_atom_sites_solution_hydrogens     geom
_atom_sites_solution_primary     ?
_atom_sites_solution_secondary     ?
_refine_ls_shift/su_max     0.001
_refine_ls_shift/su_mean     0.000
_refine_diff_density_max     0.173
_refine_diff_density_min     -0.290
_refine_ls_extinction_method     none
_refine_ls_extinction_coef     .
loop_
    _atom_type_symbol
    _atom_type_description
    _atom_type_scat_dispersion_real
    _atom_type_scat_dispersion_imag
    _atom_type_scat_source
    'C' 'C' 0.0033 0.0016
                         'International Tables Vol C Tables 4.2.6.8 and 6.1.1.4'
    'H' 'H' 0.0000 0.0000
                         'International Tables Vol C Tables 4.2.6.8 and 6.1.1.4'
    'N' 'N' 0.0061 0.0033
                         'International Tables Vol C Tables 4.2.6.8 and 6.1.1.4'
    'S' 'S' 0.1246 0.1234
                         'International Tables Vol C Tables 4.2.6.8 and 6.1.1.4'
_computing_data_collection
;
CrystalClear (Rigaku, 2008)
;
_computing_cell_refinement
;
CrystalClear (Rigaku, 2008)
;
_computing_data_reduction
;
CrystalClear (Rigaku, 2008)
;
_computing_structure_solution
;
SHELXTL (Sheldrick, 2008)
;
_computing_structure_refinement
;
SHELXL2014 (Sheldrick, 2015)
;
_computing_molecular_graphics
;
SHELXTL (Sheldrick, 2008)
;
_computing_publication_material
;
SHELXTL (Sheldrick, 2008)
;
loop_
    _atom_site_type_symbol
    _atom_site_label
    _atom_site_fract_x
    _atom_site_fract_y
    _atom_site_fract_z
    _atom_site_U_iso_or_equiv
    _atom_site_adp_type
    _atom_site_calc_flag
    _atom_site_occupancy
    _atom_site_disorder_assembly
    _atom_site_disorder_group
    S S1 0.26097(5) 1.10814(3) 0.80444(2) 0.03105(12) Uani d 1 . .
    N N1 0.24791(15) 0.95402(9) 0.73631(4) 0.0268(3) Uani d 1 . .
    N N2 0.35953(16) 0.91412(9) 0.82151(4) 0.0275(3) Uani d 1 . .
    N N3 0.12735(17) 0.58633(10) 0.45410(4) 0.0326(3) Uani d 1 . .
    N N4 0.75955(18) 0.54619(10) 1.07267(5) 0.0361(3) Uani d 1 . .
    C C1 0.34216(19) 0.77758(11) 0.76064(5) 0.0277(3) Uani d 1 . .
    H H1 0.3574 0.7068 0.7525 0.033 Uiso calc 1 . .
    C C2 0.15843(18) 0.62194(11) 0.50181(5) 0.0260(3) Uani d 1 . .
    C C3 0.23233(18) 0.69834(11) 0.60088(5) 0.0258(3) Uani d 1 . .
    C C4 0.08957(19) 0.72030(11) 0.51535(5) 0.0278(3) Uani d 1 . .
    H H4 0.0180 0.7611 0.4915 0.033 Uiso calc 1 . .
    C C5 0.12613(18) 0.75688(11) 0.56307(5) 0.0273(3) Uani d 1 . .
    H H5 0.0793 0.8223 0.5706 0.033 Uiso calc 1 . .
    C C6 0.26230(19) 0.56204(11) 0.53969(5) 0.0275(3) Uani d 1 . .
    H H6 0.3075 0.4960 0.5324 0.033 Uiso calc 1 . .
    C C7 0.23083(18) 0.82523(11) 0.67185(5) 0.0280(3) Uani d 1 . .
    H H7 0.1684 0.8759 0.6509 0.034 Uiso calc 1 . .
    C C8 0.29778(19) 0.59998(11) 0.58746(5) 0.0275(3) Uani d 1 . .
    H H8 0.3676 0.5588 0.6116 0.033 Uiso calc 1 . .
    C C9 0.56244(18) 0.75441(11) 0.98657(5) 0.0278(3) Uani d 1 . .
    H H9 0.5156 0.8226 0.9881 0.033 Uiso calc 1 . .
    C C10 0.27343(18) 0.73315(11) 0.65182(5) 0.0275(3) Uani d 1 . .
    H H10 0.3383 0.6850 0.6736 0.033 Uiso calc 1 . .
    C C11 0.69693(19) 0.59909(11) 1.02945(5) 0.0266(3) Uani d 1 . .
    C C12 0.27576(18) 0.85130(11) 0.72417(5) 0.0259(3) Uani d 1 . .
    C C13 0.70746(19) 0.55396(11) 0.98288(5) 0.0281(3) Uani d 1 . .
    H H13 0.7569 0.4864 0.9812 0.034 Uiso calc 1 . .
    C C14 0.64582(19) 0.60825(11) 0.93992(5) 0.0280(3) Uani d 1 . .
    H H14 0.6542 0.5763 0.9098 0.034 Uiso calc 1 . .
    C C15 0.29105(18) 0.97763(11) 0.78419(5) 0.0263(3) Uani d 1 . .
    C C16 0.46067(18) 0.73921(11) 0.84922(5) 0.0283(3) Uani d 1 . .
    H H16 0.4841 0.6691 0.8416 0.034 Uiso calc 1 . .
    C C17 0.62066(19) 0.70111(11) 1.03003(5) 0.0288(3) Uani d 1 . .
    H H17 0.6094 0.7328 1.0600 0.035 Uiso calc 1 . .
    C C18 0.38519(18) 0.81161(11) 0.80933(5) 0.0262(3) Uani d 1 . .
    C C19 0.49716(18) 0.77085(11) 0.89650(5) 0.0283(3) Uani d 1 . .
    H H19 0.4716 0.8418 0.9021 0.034 Uiso calc 1 . .
    C C20 0.20267(19) 1.29855(11) 0.76013(5) 0.0269(3) Uani d 1 . .
    H H20A 0.3254 1.3142 0.7764 0.032 Uiso calc 1 . .
    H H20B 0.1200 1.3153 0.7830 0.032 Uiso calc 1 . .
    C C21 0.2041(2) 0.48648(12) 0.44047(6) 0.0353(4) Uani d 1 . .
    H H21A 0.3341 0.4882 0.4498 0.053 Uiso calc 1 . .
    H H21B 0.1737 0.4764 0.4054 0.053 Uiso calc 1 . .
    H H21C 0.1553 0.4290 0.4572 0.053 Uiso calc 1 . .
    C C22 0.1885(2) 1.18094(11) 0.74790(5) 0.0301(3) Uani d 1 . .
    H H22A 0.2656 1.1635 0.7237 0.036 Uiso calc 1 . .
    H H22B 0.0639 1.1626 0.7343 0.036 Uiso calc 1 . .
    C C23 0.0143(2) 0.64497(13) 0.41538(6) 0.0393(4) Uani d 1 . .
    H H23A -0.0994 0.6621 0.4257 0.059 Uiso calc 1 . .
    H H23B -0.0079 0.6024 0.3860 0.059 Uiso calc 1 . .
    H H23C 0.0754 0.7093 0.4087 0.059 Uiso calc 1 . .
    C C24 0.1577(2) 1.36854(12) 0.71461(6) 0.0316(3) Uani d 1 . .
    H H24A 0.2276 1.3449 0.6897 0.038 Uiso calc 1 . .
    H H24B 0.0296 1.3610 0.7011 0.038 Uiso calc 1 . .
    C C25 0.57083(18) 0.71020(11) 0.94023(5) 0.0257(3) Uani d 1 . .
    C C26 0.7276(3) 0.58937(14) 1.11936(6) 0.0448(4) Uani d 1 . .
    H H26A 0.7862 0.6573 1.1247 0.067 Uiso calc 1 . .
    H H26B 0.7764 0.5419 1.1456 0.067 Uiso calc 1 . .
    H H26C 0.5991 0.5976 1.1188 0.067 Uiso calc 1 . .
    C C27 0.1994(2) 1.48477(13) 0.72632(7) 0.0441(4) Uani d 1 . .
    H H27A 0.1323 1.5080 0.7514 0.066 Uiso calc 1 . .
    H H27B 0.1648 1.5266 0.6971 0.066 Uiso calc 1 . .
    H H27C 0.3274 1.4931 0.7378 0.066 Uiso calc 1 . .
    C C28 0.8384(2) 0.44130(12) 1.07180(6) 0.0378(4) Uani d 1 . .
    H H28A 0.7500 0.3935 1.0544 0.057 Uiso calc 1 . .
    H H28B 0.8745 0.4165 1.1050 0.057 Uiso calc 1 . .
    H H28C 0.9429 0.4443 1.0554 0.057 Uiso calc 1 . .
loop_
    _atom_site_aniso_label
    _atom_site_aniso_U_11
    _atom_site_aniso_U_22
    _atom_site_aniso_U_33
    _atom_site_aniso_U_12
    _atom_site_aniso_U_13
    _atom_site_aniso_U_23
    S1 0.0411(2) 0.0249(2) 0.0253(2) 0.00081(15) 0.00000(16) -0.00120(13)
    N1 0.0254(6) 0.0266(6) 0.0281(7) -0.0005(5) 0.0034(5) -0.0013(5)
    N2 0.0277(6) 0.0266(6) 0.0277(6) -0.0004(5) 0.0030(5) 0.0009(5)
    N3 0.0387(7) 0.0337(7) 0.0241(6) 0.0033(6) 0.0012(5) -0.0021(5)
    N4 0.0495(8) 0.0314(7) 0.0266(7) 0.0039(6) 0.0038(6) 0.0023(5)
    C1 0.0287(7) 0.0245(7) 0.0302(8) 0.0005(6) 0.0057(6) -0.0008(6)
    C2 0.0244(7) 0.0293(7) 0.0247(7) -0.0035(6) 0.0055(5) -0.0001(6)
    C3 0.0242(7) 0.0275(7) 0.0264(7) -0.0011(6) 0.0058(5) 0.0011(6)
    C4 0.0279(7) 0.0279(7) 0.0271(7) 0.0022(6) 0.0030(6) 0.0052(6)
    C5 0.0289(7) 0.0242(7) 0.0293(8) 0.0019(6) 0.0060(6) 0.0007(6)
    C6 0.0284(7) 0.0250(7) 0.0299(8) 0.0015(6) 0.0067(6) -0.0007(6)
    C7 0.0264(7) 0.0295(8) 0.0275(7) 0.0012(6) 0.0024(6) 0.0015(6)
    C8 0.0280(7) 0.0276(8) 0.0265(7) 0.0015(6) 0.0032(6) 0.0037(6)
    C9 0.0258(7) 0.0247(7) 0.0327(8) -0.0003(6) 0.0042(6) -0.0036(6)
    C10 0.0251(7) 0.0298(8) 0.0273(7) -0.0001(6) 0.0033(5) 0.0022(6)
    C11 0.0247(7) 0.0274(7) 0.0277(7) -0.0034(6) 0.0044(6) -0.0005(6)
    C12 0.0206(7) 0.0286(7) 0.0289(8) -0.0019(6) 0.0050(5) -0.0024(6)
    C13 0.0285(7) 0.0244(7) 0.0317(8) 0.0015(6) 0.0056(6) -0.0020(6)
    C14 0.0282(7) 0.0306(8) 0.0255(7) 0.0007(6) 0.0057(6) -0.0041(6)
    C15 0.0230(7) 0.0275(7) 0.0281(8) -0.0026(6) 0.0036(5) -0.0010(6)
    C16 0.0288(7) 0.0269(7) 0.0296(8) 0.0003(6) 0.0061(6) 0.0017(6)
    C17 0.0309(7) 0.0293(8) 0.0268(8) -0.0010(6) 0.0065(6) -0.0050(6)
    C18 0.0218(7) 0.0289(7) 0.0284(7) -0.0011(6) 0.0060(5) 0.0014(6)
    C19 0.0247(7) 0.0278(7) 0.0325(8) 0.0001(6) 0.0051(6) 0.0009(6)
    C20 0.0264(7) 0.0271(7) 0.0269(7) 0.0007(6) 0.0038(6) -0.0003(6)
    C21 0.0400(8) 0.0375(9) 0.0292(8) 0.0009(7) 0.0079(6) -0.0060(6)
    C22 0.0342(8) 0.0293(8) 0.0254(7) -0.0024(6) 0.0002(6) -0.0005(6)
    C23 0.0493(9) 0.0411(9) 0.0253(8) 0.0017(8) -0.0004(7) 0.0002(7)
    C24 0.0293(8) 0.0347(8) 0.0311(8) 0.0048(6) 0.0059(6) 0.0051(6)
    C25 0.0221(7) 0.0274(7) 0.0277(7) -0.0020(6) 0.0043(5) -0.0006(6)
    C26 0.0611(11) 0.0480(10) 0.0251(8) 0.0043(8) 0.0066(8) 0.0021(7)
    C27 0.0385(9) 0.0329(9) 0.0618(12) 0.0038(7) 0.0107(8) 0.0122(8)
    C28 0.0381(9) 0.0349(9) 0.0406(9) 0.0042(7) 0.0068(7) 0.0095(7)
_geom_special_details
;
All e.s.d.'s (except the e.s.d. in the dihedral angle between two l.s. planes)
are estimated using the full covariance matrix. The cell e.s.d.'s are taken
into account individually in the estimation of e.s.d.'s in distances, angles
and torsion angles; correlations between e.s.d.'s in cell parameters are only
used when they are defined by crystal symmetry. An approximate (isotropic)
treatment of cell e.s.d.'s is used for estimating e.s.d.'s involving l.s.
planes.
;
loop_
    _geom_bond_atom_site_label_1
    _geom_bond_atom_site_label_2
    _geom_bond_site_symmetry_2
    _geom_bond_distance
    _geom_bond_publ_flag
    S1 C15 . 1.7597(15) ?
    S1 C22 . 1.8076(15) ?
    N1 C15 . 1.3348(18) ?
    N1 C12 . 1.3590(18) ?
    N2 C15 . 1.3339(18) ?
    N2 C18 . 1.3538(18) ?
    N3 C2 . 1.3679(18) ?
    N3 C23 . 1.4463(19) ?
    N3 C21 . 1.4539(19) ?
    N4 C11 . 1.3742(18) ?
    N4 C28 . 1.446(2) ?
    N4 C26 . 1.447(2) ?
    C1 C18 . 1.391(2) ?
    C1 C12 . 1.395(2) ?
    C1 H1 . 0.9300 ?
    C2 C6 . 1.409(2) ?
    C2 C4 . 1.412(2) ?
    C3 C8 . 1.401(2) ?
    C3 C5 . 1.4069(19) ?
    C3 C10 . 1.450(2) ?
    C4 C5 . 1.373(2) ?
    C4 H4 . 0.9300 ?
    C5 H5 . 0.9300 ?
    C6 C8 . 1.380(2) ?
    C6 H6 . 0.9300 ?
    C7 C10 . 1.342(2) ?
    C7 C12 . 1.458(2) ?
    C7 H7 . 0.9300 ?
    C8 H8 . 0.9300 ?
    C9 C17 . 1.376(2) ?
    C9 C25 . 1.399(2) ?
    C9 H9 . 0.9300 ?
    C10 H10 . 0.9300 ?
    C11 C17 . 1.405(2) ?
    C11 C13 . 1.413(2) ?
    C13 C14 . 1.376(2) ?
    C13 H13 . 0.9300 ?
    C14 C25 . 1.400(2) ?
    C14 H14 . 0.9300 ?
    C16 C19 . 1.342(2) ?
    C16 C18 . 1.4647(19) ?
    C16 H16 . 0.9300 ?
    C17 H17 . 0.9300 ?
    C19 C25 . 1.4529(19) ?
    C19 H19 . 0.9300 ?
    C20 C22 . 1.517(2) ?
    C20 C24 . 1.5211(19) ?
    C20 H20A . 0.9700 ?
    C20 H20B . 0.9700 ?
    C21 H21A . 0.9600 ?
    C21 H21B . 0.9600 ?
    C21 H21C . 0.9600 ?
    C22 H22A . 0.9700 ?
    C22 H22B . 0.9700 ?
    C23 H23A . 0.9600 ?
    C23 H23B . 0.9600 ?
    C23 H23C . 0.9600 ?
    C24 C27 . 1.519(2) ?
    C24 H24A . 0.9700 ?
    C24 H24B . 0.9700 ?
    C26 H26A . 0.9600 ?
    C26 H26B . 0.9600 ?
    C26 H26C . 0.9600 ?
    C27 H27A . 0.9600 ?
    C27 H27B . 0.9600 ?
    C27 H27C . 0.9600 ?
    C28 H28A . 0.9600 ?
    C28 H28B . 0.9600 ?
    C28 H28C . 0.9600 ?
loop_
    _geom_angle_atom_site_label_1
    _geom_angle_atom_site_label_2
    _geom_angle_atom_site_label_3
    _geom_angle_site_symmetry_1
    _geom_angle_site_symmetry_3
    _geom_angle
    _geom_angle_publ_flag
    C15 S1 C22 . . 103.73(7) ?
    C15 N1 C12 . . 115.53(12) ?
    C15 N2 C18 . . 115.65(12) ?
    C2 N3 C23 . . 121.63(13) ?
    C2 N3 C21 . . 121.11(12) ?
    C23 N3 C21 . . 117.25(12) ?
    C11 N4 C28 . . 120.65(13) ?
    C11 N4 C26 . . 120.10(13) ?
    C28 N4 C26 . . 118.85(13) ?
    C18 C1 C12 . . 118.99(13) ?
    C18 C1 H1 . . 120.5 ?
    C12 C1 H1 . . 120.5 ?
    N3 C2 C6 . . 121.25(13) ?
    N3 C2 C4 . . 121.79(13) ?
    C6 C2 C4 . . 116.97(13) ?
    C8 C3 C5 . . 116.50(13) ?
    C8 C3 C10 . . 119.50(13) ?
    C5 C3 C10 . . 123.99(13) ?
    C5 C4 C2 . . 121.37(13) ?
    C5 C4 H4 . . 119.3 ?
    C2 C4 H4 . . 119.3 ?
    C4 C5 C3 . . 121.95(13) ?
    C4 C5 H5 . . 119.0 ?
    C3 C5 H5 . . 119.0 ?
    C8 C6 C2 . . 120.91(13) ?
    C8 C6 H6 . . 119.5 ?
    C2 C6 H6 . . 119.5 ?
    C10 C7 C12 . . 124.45(13) ?
    C10 C7 H7 . . 117.8 ?
    C12 C7 H7 . . 117.8 ?
    C6 C8 C3 . . 122.29(13) ?
    C6 C8 H8 . . 118.9 ?
    C3 C8 H8 . . 118.9 ?
    C17 C9 C25 . . 122.70(13) ?
    C17 C9 H9 . . 118.6 ?
    C25 C9 H9 . . 118.6 ?
    C7 C10 C3 . . 128.96(13) ?
    C7 C10 H10 . . 115.5 ?
    C3 C10 H10 . . 115.5 ?
    N4 C11 C17 . . 120.94(13) ?
    N4 C11 C13 . . 121.72(13) ?
    C17 C11 C13 . . 117.34(13) ?
    N1 C12 C1 . . 120.46(13) ?
    N1 C12 C7 . . 115.82(12) ?
    C1 C12 C7 . . 123.72(13) ?
    C14 C13 C11 . . 121.09(13) ?
    C14 C13 H13 . . 119.5 ?
    C11 C13 H13 . . 119.5 ?
    C13 C14 C25 . . 121.86(13) ?
    C13 C14 H14 . . 119.1 ?
    C25 C14 H14 . . 119.1 ?
    N2 C15 N1 . . 128.61(13) ?
    N2 C15 S1 . . 111.65(10) ?
    N1 C15 S1 . . 119.74(11) ?
    C19 C16 C18 . . 122.09(13) ?
    C19 C16 H16 . . 119.0 ?
    C18 C16 H16 . . 119.0 ?
    C9 C17 C11 . . 120.46(13) ?
    C9 C17 H17 . . 119.8 ?
    C11 C17 H17 . . 119.8 ?
    N2 C18 C1 . . 120.73(13) ?
    N2 C18 C16 . . 117.41(13) ?
    C1 C18 C16 . . 121.86(13) ?
    C16 C19 C25 . . 129.28(14) ?
    C16 C19 H19 . . 115.4 ?
    C25 C19 H19 . . 115.4 ?
    C22 C20 C24 . . 112.62(12) ?
    C22 C20 H20A . . 109.1 ?
    C24 C20 H20A . . 109.1 ?
    C22 C20 H20B . . 109.1 ?
    C24 C20 H20B . . 109.1 ?
    H20A C20 H20B . . 107.8 ?
    N3 C21 H21A . . 109.5 ?
    N3 C21 H21B . . 109.5 ?
    H21A C21 H21B . . 109.5 ?
    N3 C21 H21C . . 109.5 ?
    H21A C21 H21C . . 109.5 ?
    H21B C21 H21C . . 109.5 ?
    C20 C22 S1 . . 107.68(10) ?
    C20 C22 H22A . . 110.2 ?
    S1 C22 H22A . . 110.2 ?
    C20 C22 H22B . . 110.2 ?
    S1 C22 H22B . . 110.2 ?
    H22A C22 H22B . . 108.5 ?
    N3 C23 H23A . . 109.5 ?
    N3 C23 H23B . . 109.5 ?
    H23A C23 H23B . . 109.5 ?
    N3 C23 H23C . . 109.5 ?
    H23A C23 H23C . . 109.5 ?
    H23B C23 H23C . . 109.5 ?
    C27 C24 C20 . . 111.93(13) ?
    C27 C24 H24A . . 109.2 ?
    C20 C24 H24A . . 109.2 ?
    C27 C24 H24B . . 109.2 ?
    C20 C24 H24B . . 109.2 ?
    H24A C24 H24B . . 107.9 ?
    C9 C25 C14 . . 116.53(13) ?
    C9 C25 C19 . . 118.42(13) ?
    C14 C25 C19 . . 125.02(13) ?
    N4 C26 H26A . . 109.5 ?
    N4 C26 H26B . . 109.5 ?
    H26A C26 H26B . . 109.5 ?
    N4 C26 H26C . . 109.5 ?
    H26A C26 H26C . . 109.5 ?
    H26B C26 H26C . . 109.5 ?
    C24 C27 H27A . . 109.5 ?
    C24 C27 H27B . . 109.5 ?
    H27A C27 H27B . . 109.5 ?
    C24 C27 H27C . . 109.5 ?
    H27A C27 H27C . . 109.5 ?
    H27B C27 H27C . . 109.5 ?
    N4 C28 H28A . . 109.5 ?
    N4 C28 H28B . . 109.5 ?
    H28A C28 H28B . . 109.5 ?
    N4 C28 H28C . . 109.5 ?
    H28A C28 H28C . . 109.5 ?
    H28B C28 H28C . . 109.5 ?
loop_
    _geom_torsion_atom_site_label_1
    _geom_torsion_atom_site_label_2
    _geom_torsion_atom_site_label_3
    _geom_torsion_atom_site_label_4
    _geom_torsion_site_symmetry_1
    _geom_torsion_site_symmetry_2
    _geom_torsion_site_symmetry_3
    _geom_torsion_site_symmetry_4
    _geom_torsion
    _geom_torsion_publ_flag
    C23 N3 C2 C6 . . . . 177.24(14) ?
    C21 N3 C2 C6 . . . . -1.5(2) ?
    C23 N3 C2 C4 . . . . -3.2(2) ?
    C21 N3 C2 C4 . . . . 177.99(13) ?
    N3 C2 C4 C5 . . . . -177.99(13) ?
    C6 C2 C4 C5 . . . . 1.5(2) ?
    C2 C4 C5 C3 . . . . -0.5(2) ?
    C8 C3 C5 C4 . . . . -0.6(2) ?
    C10 C3 C5 C4 . . . . -179.48(13) ?
    N3 C2 C6 C8 . . . . 177.99(13) ?
    C4 C2 C6 C8 . . . . -1.5(2) ?
    C2 C6 C8 C3 . . . . 0.5(2) ?
    C5 C3 C8 C6 . . . . 0.6(2) ?
    C10 C3 C8 C6 . . . . 179.53(13) ?
    C12 C7 C10 C3 . . . . 178.55(13) ?
    C8 C3 C10 C7 . . . . 177.03(14) ?
    C5 C3 C10 C7 . . . . -4.1(2) ?
    C28 N4 C11 C17 . . . . -179.83(13) ?
    C26 N4 C11 C17 . . . . 7.6(2) ?
    C28 N4 C11 C13 . . . . -0.3(2) ?
    C26 N4 C11 C13 . . . . -172.87(14) ?
    C15 N1 C12 C1 . . . . 1.11(19) ?
    C15 N1 C12 C7 . . . . -179.34(12) ?
    C18 C1 C12 N1 . . . . -2.2(2) ?
    C18 C1 C12 C7 . . . . 178.32(13) ?
    C10 C7 C12 N1 . . . . 169.79(13) ?
    C10 C7 C12 C1 . . . . -10.7(2) ?
    N4 C11 C13 C14 . . . . -179.37(13) ?
    C17 C11 C13 C14 . . . . 0.2(2) ?
    C11 C13 C14 C25 . . . . 0.2(2) ?
    C18 N2 C15 N1 . . . . -1.5(2) ?
    C18 N2 C15 S1 . . . . 179.25(10) ?
    C12 N1 C15 N2 . . . . 0.8(2) ?
    C12 N1 C15 S1 . . . . 180.00(10) ?
    C22 S1 C15 N2 . . . . 174.93(10) ?
    C22 S1 C15 N1 . . . . -4.41(13) ?
    C25 C9 C17 C11 . . . . 1.8(2) ?
    N4 C11 C17 C9 . . . . 178.41(13) ?
    C13 C11 C17 C9 . . . . -1.2(2) ?
    C15 N2 C18 C1 . . . . 0.26(19) ?
    C15 N2 C18 C16 . . . . 179.83(12) ?
    C12 C1 C18 N2 . . . . 1.4(2) ?
    C12 C1 C18 C16 . . . . -178.11(12) ?
    C19 C16 C18 N2 . . . . 2.6(2) ?
    C19 C16 C18 C1 . . . . -177.88(13) ?
    C18 C16 C19 C25 . . . . 179.77(13) ?
    C24 C20 C22 S1 . . . . 175.96(10) ?
    C15 S1 C22 C20 . . . . -166.56(10) ?
    C22 C20 C24 C27 . . . . -171.53(13) ?
    C17 C9 C25 C14 . . . . -1.3(2) ?
    C17 C9 C25 C19 . . . . 176.85(13) ?
    C13 C14 C25 C9 . . . . 0.3(2) ?
    C13 C14 C25 C19 . . . . -177.72(13) ?
    C16 C19 C25 C9 . . . . -167.16(14) ?
    C16 C19 C25 C14 . . . . 10.8(2) ?
_shelx_hkl_file
;
   0   0  -6 5102.71  102.21
   0   0   7    8.52    3.21
   0   0  -7    1.27    1.91
   0   0   8 2250.24   19.64
   0   0  -8 2237.05   19.64
   0   0   9    2.67    1.25
   0   0  -9   -0.79    2.14
   0   0  10   10.00    2.85
   0   0 -10    7.89    1.95
   0   0  11    1.63    1.72
   0   0 -11    1.69    2.05
   0   0  12  537.86    8.40
   0   0 -12  543.01    8.16
   0   0  13    3.39    2.23
   0   0 -13    4.53    3.02
   0   0  14    4.56    1.43
   0   0 -14    7.84    2.63
   0   0  15    1.05    1.43
   0   0 -15    2.52    2.72
   0   0  16  369.97    9.14
   0   0 -16  381.79    9.35
   0   0  17   -0.21    2.45
   0   0 -17    2.80    3.72
   0   0  18   44.96    8.63
   0   0 -18   31.02    5.73
   0   0  19    5.37    2.84
   0   0 -19    1.59    2.99
   0   0  20  158.19    6.73
   0   0 -20  128.92   21.91
   0   0  21   -0.67    2.67
   0   0 -21    3.62    2.64
   0   0  22  142.64    8.29
   0   0  23    4.21    2.95
   0   0  24  474.47   15.15
   0   0  25   -0.04    2.67
   0   0  26   66.70   14.09
   0   0  27    2.71    3.63
   0   0  28   74.91   15.29
   0   0  29    1.37    2.26
   0   0  30    3.04    2.34
   0   0  31    2.00    2.56
   0   0  32   49.38   13.35
   0  -1   6   54.61    2.08
   0   1  -6   56.90    2.40
   0   1   6   59.37    2.83
   0  -1  -6   59.58    4.31
   0  -1   7 2305.87   19.47
   0   1  -7 2303.27   19.52
   0   1   7 2248.44   19.72
   0  -1  -7 2258.64   19.52
   0  -1   8  267.39    6.40
   0   1  -8  274.36    6.58
   0   1   8  257.98    7.46
   0  -1  -8  264.97    6.71
   0  -1   9   54.67    3.06
   0   1  -9   50.00    2.21
   0   1   9   55.64    6.95
   0  -1  -9   60.76    9.44
   0  -1  10  439.43    9.61
   0   1 -10  467.62   10.40
   0   1  10  469.95   10.60
   0  -1 -10  435.95    9.85
   0   1 -11 1037.63   11.75
   0   1  11 1041.39   12.51
   0  -1 -11 1059.39   11.95
   0  -1  12  262.29   52.95
   0   1  13 2245.84   20.92
   0   1 -13 2257.43   23.76
   0  -1 -13 2262.39   21.21
   0  -1  14   21.27    4.96
   0   1  14   36.48    6.39
   0   1 -14   45.47    4.47
   0  -1  15  115.69    4.13
   0   1  15  126.99    4.73
   0   1 -15  114.11   16.40
   0  -1 -15  128.82    4.81
   0  -1  16   24.41    5.41
   0   1  16   23.05    4.73
   0   1 -16   19.40    5.23
   0  -1 -16   16.99    4.14
   0  -1  17  526.55    9.86
   0   1  17  495.59    9.53
   0   1 -17  500.94   12.81
   0  -1 -17  495.97    9.59
   0  -1  18   -1.28    3.91
   0   1  18    1.04    1.44
   0   1 -18   -0.90    2.92
   0  -1 -18    1.08    1.84
   0  -1  19  657.40   15.38
   0   1  19  647.18   15.33
   0   1 -19  642.53   15.54
   0  -1 -19  664.10   15.90
   0  -1  20   63.65    5.81
   0   1  20   70.59   11.38
   0   1 -20   55.39   15.41
   0  -1 -20   54.84   11.10
   0  -1  21 1316.08   23.93
   0   1  21 1299.26   25.79
   0  -1  22   41.51   10.67
   0   1  22   41.49    6.56
   0  -1  23  484.10   13.13
   0   1  23  467.26   13.16
   0  -1  24  381.37   12.75
   0   1  24  357.67   12.01
   0  -1  25   26.57    6.54
   0   1  25   31.06    6.80
   0  -1  26    4.30    2.04
   0   1  26    3.86    1.89
   0  -1  27    8.87    3.55
   0   1  27   12.59    3.84
   0  -1  28   30.10    7.71
   0   1  28   29.41    8.11
   0  -1  29   97.76   19.30
   0   1  29   96.48   20.50
   0  -1  30   83.86   12.09
   0   1  30   71.15   11.35
   0  -1  31   23.09    4.97
   0   1  31   25.33    3.65
   0  -1  32  148.48   21.50
   0   1  32  152.46    6.99
   0   2  -3  929.54    8.37
   0  -2   4  257.53    5.66
   0   2  -4  257.68    5.58
   0  -2   4  255.95    5.31
   0  -2   5    3.58    0.94
   0   2  -5    5.30    1.19
   0   2   5    6.58    1.53
   0  -2   6 1051.33   10.11
   0   2  -6 1074.60   10.35
   0   2   6 1069.94   12.08
   0  -2   7  187.16    4.82
   0   2  -7  184.87    4.77
   0   2   7  186.88    5.32
   0  -2   8 2476.90   21.17
   0   2   8 2467.20   21.64
   0  -2  -8 2457.52   21.75
   0   2   9  805.22    9.77
   0  -2  10   38.51    7.11
   0   2 -10   32.41    6.26
   0   2  10   42.36    7.69
   0  -2 -10   35.29    6.22
   0  -2  11   35.09    5.98
   0   2 -11   35.08    6.14
   0   2  11   39.42    6.88
   0  -2 -11   32.38    7.93
   0  -2  12 2072.44   19.27
   0   2 -12 2023.24   19.01
   0   2  12 2047.57   19.56
   0  -2 -12 2076.65   20.26
   0  -2  13   74.11   13.17
   0   2 -13   63.26    9.32
   0   2  13   70.15   12.16
   0  -2 -13   61.66    3.52
   0  -2  14  192.46    5.89
   0   2 -14  186.52    5.85
   0   2  14  193.29    6.34
   0  -2 -14  176.23    5.95
   0  -2  15   19.06    4.16
   0   2 -15   20.89    3.80
   0   2  15   23.19    5.24
   0  -2 -15   24.45    4.61
   0  -2  16    8.10    2.32
   0   2 -16    6.57    2.17
   0   2  16   13.65    3.57
   0  -2 -16   -1.07    3.04
   0  -2  17  883.57   17.43
   0   2  17  906.14   14.00
   0   2 -17  898.44   13.84
   0  -2 -17  920.17   14.69
   0  -2  18    6.45    2.65
   0   2  18   10.86    3.29
   0   2 -18   13.06    2.51
   0  -2 -18    2.34    2.03
   0   2  19  829.43   21.77
   0  -2 -19  851.86   19.35
   0  -2  20  507.38   13.64
   0   2  20  590.41   17.58
   0   2 -20  496.19   13.97
   0  -2 -20  587.99   16.07
   0  -2  21 2022.24   35.49
   0   2  21 2049.44   36.78
   0  -2  22  110.37   10.49
   0   2  22  158.47   10.31
   0  -2  23  102.81   16.05
   0   2  23  106.24   20.45
   0  -2  24  210.24    9.58
   0   2  24  208.28    8.81
   0  -2  25    4.36    2.08
   0   2  25    2.13    2.98
   0  -2  26  125.69   35.13
   0   2  26  116.91   21.55
   0  -2  27  133.62   13.39
   0   2  27  118.51    6.12
   0  -2  28    1.27    1.45
   0   2  28   -0.22    2.53
   0  -2  29  221.66   11.70
   0   2  29  210.51   28.94
   0  -2  30    3.10    2.46
   0   2  30    1.44    2.73
   0  -2  31   14.32    5.17
   0   2  31   11.93    2.97
   0  -2  32   17.50    6.95
   0   2  32   20.55    7.53
   0  -3   0    1.84    1.28
   0   3   0    1.45    1.12
   0   3   0    0.72    0.90
   0  -3  -1  339.67    7.02
   0   3   1  328.07    6.80
   0  -3   1  329.49    7.03
   0   3  -1  344.37    7.18
   0  -3   1  336.29    6.88
   0   3  -1  340.62    6.90
   0  -3  -2  429.58    8.70
   0   3   2  433.90    8.82
   0  -3   2  399.46    8.15
   0   3  -2  437.24    8.89
   0  -3   2  426.56    8.42
   0   3  -2  428.30    8.49
   0   3   3   60.76    2.29
   0  -3   3   60.25    2.73
   0   3  -3   58.04    2.25
   0  -3   3   57.71    2.02
   0   3  -3   61.99    2.10
   0   3   4  738.12    8.20
   0  -3   4  721.29    8.11
   0   3  -4  731.79    7.55
   0  -3   4  720.20    6.91
   0   3  -4  730.34    7.19
   0  -3   5  199.20    4.78
   0   3  -5  211.64    5.07
   0  -3   5  198.72    4.53
   0  -3   6  178.99    4.61
   0   3  -6  175.83    4.53
   0  -3   6  162.00    3.95
   0  -3   7  177.95    4.73
   0   3   7  172.01    4.88
   0  -3   7  181.84    4.38
   0  -3   8  758.38    8.72
   0   3  -8  745.70    8.58
   0   3   8  745.54    9.20
   0  -3   9  985.99   11.07
   0   3  -9 1023.16   11.01
   0   3   9 1012.57   13.30
   0  -3  10  480.53    9.84
   0   3 -10  494.12    7.14
   0   3  10  478.94    7.51
   0  -3  11 6347.52   23.48
   0  -3  12  684.84   10.70
   0   3 -12  709.33   11.03
   0   3  12  678.94   11.21
   0  -3  13   16.94    3.55
   0   3 -13   22.96    4.43
   0   3  13   28.45    6.12
   0  -3  14  134.46    6.85
   0   3 -14  131.08    4.57
   0   3  14  150.13    5.96
   0  -3  15  711.08   14.26
   0   3 -15  724.74   13.18
   0   3  15  720.40   13.47
   0  -3  16  164.65    6.12
   0   3 -16  152.17    5.31
   0   3  16  170.73    6.04
   0  -3  17  519.96   10.16
   0   3  17  516.54   11.10
   0  -3 -17  525.13   10.65
   0  -3  18   -0.23    6.87
   0   3 -18   -1.12    2.16
   0   3  18    1.79    2.44
   0  -3 -18    0.69    1.85
   0  -3  19   87.29   14.00
   0   3 -19   66.61   12.72
   0   3  19   74.29    6.03
   0  -3 -19   61.83   13.56
   0  -3  20  665.06   14.01
   0   3  20  644.06   14.36
   0  -3 -20  641.89   14.09
   0  -3  21  383.94   10.33
   0   3  21  429.42   12.06
   0  -3  22  271.17    8.57
   0   3  22  314.87   10.03
   0  -3  23   85.97    6.66
   0   3  23  114.72   18.88
   0  -3  24  904.33   23.86
   0   3  24  974.55   20.67
   0  -3  25  160.01    7.21
   0   3  25  201.94    8.63
   0  -3  26  186.88   12.78
   0   3  26  213.97    9.87
   0  -3  27    1.16    1.72
   0   3  27    3.05    2.12
   0  -3  28   25.32    5.31
   0   3  28   27.50    6.22
   0  -3  29   27.82    7.74
   0   3  29   32.65    8.12
   0  -3  30   58.79   19.11
   0   3  30   70.10   13.65
   0  -3  31    4.08    2.10
   0   3  31   10.01    2.41
   0   3  32  144.56    6.74
   0  -4   0   20.04    3.81
   0   4   0   23.03    3.58
   0   4   0   22.10    3.89
   0  -4  -1  144.28    3.76
   0   4   1  139.61    3.63
   0  -4   1  143.48    3.77
   0   4  -1  144.52    3.73
   0   4   1  145.30    3.55
   0   4  -1  134.37    3.53
   0  -4  -2  540.89    6.32
   0   4   2  529.48    6.04
   0  -4   2  537.15    6.28
   0   4  -2  534.50    6.59
   0  -4   2  543.57    5.79
   0   4  -2  537.87    5.88
   0  -4  -3   92.95    3.17
   0   4   3  104.32    3.08
   0  -4   3   87.04    2.70
   0   4  -3   92.67    2.92
   0  -4   3   98.06    2.75
   0   4  -3   88.97    2.59
   0   4   4  216.07    5.22
   0  -4   4  209.14    5.04
   0   4  -4  213.36    5.08
   0  -4   4  217.31    4.87
   0   4  -4  217.54    5.06
   0   4   5  311.54    7.43
   0  -4   5  305.47    7.05
   0   4  -5  306.80    7.00
   0  -4   5  311.35    6.63
   0   4  -5  315.38    6.96
   0  -4   6  600.72    7.25
   0   4  -6  590.77    7.30
   0  -4   6  593.33    6.51
   0  -4   7  880.94    9.62
   0   4  -7  895.20    9.87
   0  -4   7  889.17    9.07
   0  -4   8 2159.86   18.86
   0   4  -8 2231.27   19.51
   0  -4   8 2179.51   18.14
   0  -4   9 1156.26   12.75
   0   4  -9 1180.76   12.63
   0   4   9 1163.74   13.43
   0  -4   9 1168.58   11.98
   0  -4  10 3377.82   28.33
   0   4 -10 3311.05   28.09
   0   4  10 3248.75   28.60
   0  -4  10 3297.50   27.86
   0  -4  11  534.55    9.03
   0   4 -11  533.74    8.96
   0   4  11  540.73   10.22
   0  -4  11  540.17    8.20
   0  -4  12  691.35   10.82
   0   4 -12  701.94   11.04
   0  -4  13   37.11    5.08
   0   4 -13   37.62    7.01
   0   4  13   42.33    7.59
   0  -4  14  203.71    6.26
   0   4 -14  229.36    6.34
   0   4  14  219.67    8.23
   0  -4  15   44.57    3.43
   0   4 -15   33.32    6.95
   0   4  15   39.99    6.69
   0  -4  16  134.27    5.08
   0   4 -16  145.38    5.11
   0   4  16  140.18   12.49
   0  -4  17  166.58    5.43
   0   4 -17  177.25    5.59
   0   4  17  179.61    6.42
   0  -4  18  345.67   10.29
   0   4 -18  346.26   10.33
   0   4  18  345.49   11.12
   0  -4  19  147.57    7.04
   0   4  19  142.46    9.39
   0  -4  20    9.75    2.82
   0   4  20   10.39    2.92
   0  -4  21   14.86    8.06
   0   4  21   37.91    6.47
   0  -4  22  308.18   11.79
   0   4  22  300.02   11.16
   0  -4  23    4.20    2.04
   0   4  23    2.81    2.67
   0  -4  24  573.55   15.92
   0   4  24  564.56   16.18
   0  -4  25   39.01   12.04
   0   4  25   35.73    9.68
   0  -4  26  206.65   13.73
   0   4  26  200.83   29.16
   0  -4  27   72.00   10.55
   0   4  27   69.44   10.45
   0  -4  28   54.55    9.68
   0   4  28   53.68   13.02
   0  -4  29  144.64   16.19
   0   4  29  136.39   13.67
   0  -4  30   20.52    5.82
   0   4  30   25.93    6.73
   0  -4  31   22.81    4.90
   0   4  31   27.34    6.39
   0   4  32   13.43    2.46
   0  -5   0    0.39    1.55
   0   5   0    0.71    1.30
   0   5   0    0.81    1.09
   0  -5  -1    9.59    2.23
   0  -5   1    7.69    2.73
   0   5   1    6.73    1.31
   0   5  -1   10.41    2.10
   0   5   1    9.07    2.14
   0   5  -1    8.64    1.93
   0  -5  -2   16.44    4.33
   0   5   2   15.94    3.64
   0  -5   2   11.80    2.10
   0   5  -2   21.05    3.51
   0  -5   2   15.95    2.89
   0   5   2   14.28    2.79
   0   5  -2   14.88    3.02
   0  -5  -3  244.74    6.02
   0   5   3  250.00    5.88
   0  -5   3  238.10    6.18
   0   5  -3  241.10    6.04
   0  -5   3  247.29    5.66
   0   5  -3  240.35    5.70
   0   5   4 1282.36   12.66
   0  -5   4 1319.06   12.76
   0   5  -4 1336.26   12.63
   0  -5   4 1311.48   11.96
   0   5  -4 1307.21   12.78
   0   5   5 2160.57   18.37
   0  -5   5 2143.48   18.59
   0   5  -5 2163.11   19.11
   0  -5   5 2194.31   18.19
   0   5  -5 2151.01   18.31
   0   5   6    3.33    1.72
   0  -5   6    2.58    1.45
   0   5  -6    1.78    0.94
   0  -5   6    2.00    1.36
   0   5  -6    0.92    1.15
   0   5   7  285.04    7.29
   0  -5   7  265.79    8.55
   0   5  -7  278.89    7.45
   0  -5   7  287.77    6.95
   0   5   8   62.74    9.03
   0  -5   8   53.65    3.88
   0   5  -8   59.42    2.89
   0  -5   8   57.31    2.48
   0  -5   9  901.93   12.62
   0   5  -9  893.63   12.58
   0  -5   9  896.71   12.66
   0  -5  10  254.53    6.56
   0   5 -10  244.13    6.20
   0   5  10  255.12    7.04
   0  -5  10  248.89    5.62
   0  -5  11  300.30    7.26
   0   5 -11  311.16    7.50
   0   5  11  311.37    8.18
   0  -5  11  309.48    7.12
   0  -5  12  533.39   10.13
   0   5 -12  527.87   10.04
   0   5  12  529.66   10.87
   0  -5  12  543.47    9.32
   0  -5  13  138.54    5.49
   0   5 -13  132.58    4.15
   0   5  13  135.76    8.36
   0  -5  13  135.56    3.49
   0  -5  14  153.57   15.97
   0   5 -14  134.61    4.76
   0   5  14  130.04   11.68
   0  -5  14  134.11    3.67
   0  -5  15  195.47    6.17
   0   5 -15  177.95   16.01
   0   5  15  176.71    6.87
   0  -5  15  175.85    4.82
   0  -5  16    5.65    1.91
   0   5 -16    4.64    1.53
   0   5  16    6.39    4.29
   0  -5  16    7.58    1.91
   0  -5  17   41.17    7.17
   0   5 -17   31.39    4.80
   0   5  17   35.13    7.41
   0  -5  18   -0.22    2.14
   0   5  18    2.00    3.78
   0  -5  19  131.16   12.99
   0   5  19  130.28   20.07
   0  -5  20   86.37   12.99
   0   5  20   71.68   10.83
   0  -5  21  381.94   10.50
   0   5  21  385.29   11.84
   0  -5  22   -1.88    7.36
   0   5  22   33.18    6.31
   0  -5  23   46.14    8.61
   0   5  23   54.62   14.50
   0  -5  24  149.36   11.19
   0   5  24  172.91   23.13
   0  -5  25  554.08   19.12
   0   5  25  501.34   20.69
   0  -5  26    6.07    2.76
   0   5  26    7.19    2.76
   0  -5  27    5.05    3.62
   0   5  27    0.93    1.89
   0  -5  28   11.18    3.41
   0   5  28    8.94    3.30
   0  -5  29   12.45    2.85
   0   5  29    9.99    3.27
   0  -5  30    2.01    1.99
   0   5  30    2.54    1.96
   0   5  31    1.72    2.38
   0  -6   0 3069.02   26.06
   0   6   0 3135.44   25.86
   0   6   0 3175.90   25.34
   0  -6  -1 1097.45   11.58
   0  -6   1 1108.19   11.73
   0   6   1 1096.28   11.66
   0   6  -1 1117.38   11.40
   0   6   1 1098.45   11.27
   0   6  -1 1100.02   11.07
   0  -6  -2 3694.48   30.89
   0  -6   2 3596.26   29.84
   0   6   2 3769.72   30.13
   0   6  -2 3700.17   30.11
   0   6   2 3755.69   29.72
   0   6  -2 3650.43   30.13
   0  -6  -3 2166.60   19.62
   0   6   3 2187.90   19.46
   0  -6   3 2146.35   19.83
   0   6  -3 2244.11   19.84
   0  -6   3 2188.45   18.45
   0   6   3 2215.42   19.07
   0   6  -3 2193.08   19.36
   0   6   4  398.59    8.95
   0  -6   4  409.62    8.43
   0   6  -4  404.75    8.38
   0  -6   4  405.47    7.91
   0   6  -4  404.84    8.07
   0   6   5  140.33    4.08
   0  -6   5  133.33   12.03
   0   6  -5  135.20    6.59
   0  -6   5  136.50    3.09
   0   6  -5  136.36    3.27
   0   6   6  887.02   12.15
   0  -6   6  866.28   12.02
   0   6  -6  874.49   12.52
   0  -6   6  877.32   11.66
   0   6  -6  878.71   12.11
   0   6   7   54.27    7.66
   0  -6   7   52.26    8.48
   0   6  -7   49.43    5.43
   0  -6   7   45.33    2.07
   0   6  -7   44.26    7.00
   0   6   8  232.62    5.88
   0  -6   8  226.48    7.63
   0   6  -8  232.76    6.13
   0  -6   8  232.84    5.37
   0   6   9  675.18   11.45
   0  -6   9  638.65   11.98
   0   6  -9  641.82   11.23
   0  -6   9  662.62   10.77
   0   6  10    7.16    1.62
   0  -6  10    3.26    1.40
   0   6 -10    3.91    2.18
   0  -6  10    2.88    0.98
   0  -6  11    1.16    1.96
   0   6 -11    4.70    2.91
   0  -6  11    2.05    1.14
   0  -6  12  119.24    9.31
   0   6 -12  112.18   14.82
   0   6  12  112.71    5.18
   0  -6  12  106.13    5.78
   0  -6  13    2.98    2.91
   0   6 -13    1.27    1.83
   0   6  13    2.61    3.20
   0  -6  13    2.25    2.18
   0  -6  14   37.41    6.19
   0   6 -14   30.53    2.55
   0   6  14   39.66    8.12
   0  -6  14   33.37    5.66
   0  -6  15  299.78    9.85
   0   6 -15  322.39    9.01
   0   6  15  318.60    9.91
   0  -6  15  317.89    7.90
   0  -6  16  153.33   18.05
   0   6 -16  121.91    5.30
   0   6  16  129.59    6.65
   0  -6  16  134.77    7.84
   0  -6  17  385.49   13.62
   0   6  17  397.01   10.66
   0  -6  17  396.73    8.52
   0  -6  18  126.33   10.11
   0   6  18  134.06   13.95
   0  -6  18  137.84    6.92
   0  -6  19  165.39   21.50
   0   6  19  183.72   25.56
   0  -6  19  159.00    4.40
   0  -6  20  211.78   10.93
   0   6  20  201.54   10.15
   0  -6  20  209.40    7.18
   0  -6  21    1.47    2.94
   0   6  21    0.70    2.93
   0  -6  21    1.97    1.81
   0  -6  22   61.51    9.21
   0   6  22   74.39   13.35
   0  -6  22   71.30    8.71
   0  -6  23    7.02    3.25
   0   6  23    2.28    2.48
   0  -6  23    2.58    1.94
   0  -6  24   88.85   12.88
   0   6  24   93.53   17.35
   0  -6  24   84.41   15.65
   0  -6  25  223.96    9.60
   0   6  25  195.51   10.86
   0  -6  25  198.65    7.93
   0  -6  26  174.10   16.85
   0   6  26  180.40    9.11
   0  -6  26  169.47    7.02
   0  -6  27   86.70   17.13
   0   6  27   95.56   23.21
   0  -6  27   79.84    3.62
   0  -6  28   66.67   12.62
   0   6  28   70.06   22.00
   0  -6  28   74.73    9.74
   0  -6  29  233.03   12.71
   0   6  29  241.06   10.79
   0  -6  29  235.67    9.15
   0   6  30    0.53    2.08
   0  -6  30    2.10    1.64
   0  -7   0    1.65    2.14
   0   7   0    2.18    1.77
   0   7   0    1.51    1.45
   0  -7  -1  262.54    7.30
   0  -7   1  268.95    6.46
   0   7   1  263.82    6.62
   0   7  -1  268.09    6.13
   0   7   1  282.17    6.35
   0   7  -1  271.90    6.27
   0  -7  -2    1.76    1.13
   0  -7   2    4.90    3.38
   0   7   2    1.27    1.44
   0   7  -2    0.61    1.84
   0   7   2    1.32    1.60
   0   7  -2    1.24    1.07
   0  -7  -3  224.65    5.82
   0  -7   3  239.77    9.48
   0   7   3  226.61    5.56
   0   7  -3  227.79    5.73
   0   7   3  228.19    5.77
   0   7  -3  230.49    5.57
   0   7   4  756.76   13.05
   0  -7   4  739.37   12.34
   0   7  -4  753.22   13.28
   0  -7   4  754.76   11.74
   0   7   4  761.54   12.39
   0   7  -4  761.48   12.32
   0   7   5   10.44    1.81
   0  -7   5   11.54    2.67
   0   7  -5   12.49    3.23
   0  -7   5   10.51    2.35
   0   7  -5   13.63    2.33
   0   7   6  179.80    4.65
   0  -7   6  186.65   13.19
   0   7  -6  166.48    4.20
   0  -7   6  168.62    3.90
   0   7  -6  178.47    5.60
   0   7   7  607.30   10.53
   0  -7   7  602.77   10.85
   0   7  -7  621.14   10.99
   0  -7   7  596.74   10.12
   0   7  -7  588.91   10.25
   0   7   8  239.10   13.93
   0  -7   8  214.52    6.12
   0   7  -8  216.63    5.66
   0  -7   8  219.30    4.62
   0   7   9   12.50    4.01
   0  -7   9   13.70    2.40
   0   7  -9   12.87    3.60
   0  -7   9   11.98    2.65
   0   7  10    0.36    1.53
   0  -7  10    3.18    2.84
   0   7 -10    1.97    1.28
   0  -7  10    2.89    2.07
   0   7  11   95.80    7.25
   0  -7  11   99.06    4.65
   0   7 -11   88.43    8.66
   0  -7  11  101.87    4.10
   0   7  12  618.43   15.01
   0  -7  12  629.40   14.48
   0   7 -12  630.85   14.50
   0  -7  12  628.53   13.94
   0   7  13  473.96   12.32
   0  -7  13  453.23   12.78
   0   7 -13  478.69   11.82
   0   7  13  449.19   17.04
   0  -7  13  475.81   10.66
   0  -7  14  496.23   15.28
   0   7 -14  510.96   13.55
   0   7  14  509.80   14.38
   0  -7  14  506.48   13.55
   0  -7  15  572.21   12.68
   0   7  15  524.06   17.28
   0  -7  15  546.09   11.15
   0   7  16 1334.26   28.12
   0  -7  16 1351.40   27.58
   0  -7  17    4.80    2.28
   0   7  17    4.63    2.70
   0  -7  17    4.98    1.82
   0  -7  18   18.43    4.41
   0   7  18   25.11    7.75
   0  -7  18   22.17    3.95
   0  -7  19   21.19    3.98
   0   7  19   31.68    6.22
   0  -7  19   25.64    6.30
   0  -7  20   56.69   12.28
   0   7  20   53.03   10.45
   0  -7  20   50.41    9.92
   0  -7  21  250.12   11.81
   0   7  21  248.15    9.82
   0  -7  21  248.47    7.59
   0  -7  22   35.64    7.48
   0   7  22   39.62   10.98
   0  -7  22   34.04    7.20
   0  -7  23   45.69   11.22
   0   7  23   54.25    8.80
   0  -7  23   49.33    6.45
   0  -7  24  250.45   10.53
   0   7  24  244.64   11.22
   0  -7  24  247.73    9.14
   0  -7  25   16.39    3.80
   0   7  25   13.15    3.99
   0  -7  25   11.45    1.82
   0  -7  26   25.89    6.37
   0   7  26   33.38    6.76
   0  -7  26   27.25    6.68
   0  -7  27    7.22    3.60
   0   7  27   11.64    5.88
   0  -7  27    7.17    2.05
   0  -7  28   90.41   12.65
   0   7  28   80.77   19.18
   0  -7  28   87.22   14.86
   0   7  29    5.20    2.35
   0  -7  29    5.14    1.79
   0  -8   0   30.48    5.27
   0   8   0   31.39    3.59
   0   8   0   34.55    5.75
   0  -8  -1  861.18   12.42
   0  -8   1  855.11   12.01
   0   8   1  830.65   12.09
   0   8  -1  871.59   12.04
   0   8   1  836.19   12.27
   0   8  -1  846.61   11.51
   0  -8  -2   17.73    3.75
   0  -8   2   13.48    3.16
   0   8   2   14.03    2.56
   0   8  -2   14.39    2.31
   0   8   2   14.34    2.73
   0   8  -2   16.57    2.57
   0  -8  -3   63.75    6.13
   0  -8   3   59.40    4.84
   0   8   3   62.41    4.96
   0   8  -3   64.55    7.48
   0   8   3   58.74    6.87
   0   8  -3   57.76    7.44
   0  -8   4    4.32    2.25
   0   8   4    2.59    1.63
   0   8  -4    2.95    2.05
   0   8   4    3.42    1.55
   0   8  -4    2.00    1.36
   0   8   5    3.50    1.80
   0  -8   5    1.60    1.33
   0   8  -5    2.33    2.08
   0   8   5    0.80    1.54
   0   8  -5   -0.13    1.72
   0   8   6  274.58    6.17
   0  -8   6  274.17    6.40
   0   8  -6  293.55   20.66
   0   8   6  269.83    5.88
   0  -8   6  262.52    5.44
   0   8  -6  261.81    5.96
   0   8   7    8.95    2.43
   0  -8   7    7.39    2.45
   0   8  -7    6.48    2.02
   0  -8   7    8.22    1.81
   0   8  -7    6.56    1.73
   0   8   8   23.25    2.90
   0  -8   8   30.15    7.84
   0   8  -8   24.17    4.79
   0  -8   8   25.92    5.15
   0   8  -8   24.58    5.11
   0   8   9 1371.76   27.33
   0  -8   9 1377.00   28.12
   0   8  -9 1373.47   28.06
   0  -8   9 1357.30   27.35
   0   8  10  449.41   10.90
   0  -8  10  443.40   10.94
   0   8 -10  457.67   11.16
   0  -8  10  449.30   10.10
   0   8  11    2.92    1.81
   0  -8  11    5.53    1.99
   0   8 -11    0.59    2.23
   0  -8  11    4.66    2.07
   0   8  12  135.53   12.15
   0  -8  12  133.11   13.44
   0   8 -12  136.53    6.45
   0  -8  12  127.12    6.73
   0   8  13  345.84    8.83
   0  -8  13  332.78   10.41
   0   8  13  322.12   12.89
   0  -8  13  338.64    7.56
   0   8  14 1346.90   29.74
   0  -8  14 1453.39   29.95
   0   8  14 1446.22   30.31
   0  -8  14 1445.40   30.94
   0   8  15  767.08   16.93
   0  -8  15  814.35   18.19
   0   8  15  801.28   18.72
   0  -8  15  828.78   17.83
   0  -8  16    3.47    1.93
   0  -8  16    4.71    1.37
   0  -8  17   43.33    7.11
   0   8  17   46.90    9.53
   0  -8  17   41.32    5.18
   0  -8  18   74.33   15.57
   0   8  18   84.93   14.82
   0  -8  18   76.86    9.74
   0  -8  19   15.68    4.23
   0   8  19   12.49    3.12
   0  -8  19   12.34    2.45
   0  -8  20  226.15    8.18
   0   8  20  209.30   13.37
   0  -8  20  225.45    7.19
   0  -8  21   50.20    8.89
   0   8  21   43.44   11.36
   0  -8  21   53.07    9.40
   0  -8  22    3.07    2.63
   0   8  22    3.36    3.69
   0  -8  22    0.39    1.31
   0  -8  23   57.41   13.03
   0   8  23   56.33   10.77
   0  -8  23   67.27    9.03
   0  -8  24   62.03    5.89
   0   8  24   62.57   11.61
   0  -8  24   71.29    8.00
   0  -8  25   11.53    3.44
   0   8  25   14.46    4.02
   0  -8  26    7.48    2.63
   0   8  26   12.48    5.01
   0  -8  26    8.85    2.59
   0  -8  27  135.45   19.94
   0   8  27  157.35    7.86
   0  -8  27  141.15   10.61
   0   8  28   93.54   16.00
   0  -8  28   88.09    3.88
   0  -9   0    2.67    1.53
   0   9   0    1.02    1.95
   0   9   0    0.94    0.88
   0  -9  -1  635.31   14.47
   0  -9   1  644.02   14.60
   0   9   1  660.97   14.39
   0   9  -1  672.98   14.62
   0   9   1  633.35   16.14
   0   9  -1  648.37   13.95
   0  -9  -2   68.31   11.61
   0  -9   2   49.24    7.66
   0   9   2   48.20    5.03
   0   9  -2   52.54    7.05
   0   9   2   46.15    6.69
   0   9  -2   54.82    7.48
   0  -9  -3  654.36   14.89
   0  -9   3  654.35   14.61
   0   9   3  649.01   15.73
   0   9  -3  649.98   14.44
   0   9   3  635.76   13.79
   0   9  -3  646.31   14.20
   0  -9   4   31.82    5.07
   0   9   4   29.66    5.18
   0   9  -4   25.67    5.73
   0   9   4   22.59    3.25
   0   9  -4   25.96    5.98
   0  -9   5  859.99   20.68
   0   9   5  834.02   19.88
   0   9  -5  813.79   19.54
   0   9   5  828.47   19.46
   0   9  -5  817.78   20.86
   0   9   6   57.11    4.73
   0  -9   6   60.10   11.23
   0   9  -6   56.40    6.94
   0   9   6   54.04    9.97
   0   9  -6   65.15    3.40
   0   9   7  384.43   22.96
   0  -9   7  357.52   12.44
   0   9  -7  374.78   10.42
   0   9   7  340.42    9.49
   0   9  -7  354.64    9.88
   0   9   8  164.15   13.70
   0  -9   8  152.70    7.05
   0   9  -8  155.89   14.72
   0  -9   8  162.47   10.14
   0   9  -8  159.54    8.83
   0   9   9  735.42   14.22
   0  -9   9  738.96   14.82
   0   9  -9  722.76   14.10
   0  -9   9  736.58   13.62
   0   9  10  796.83   15.23
   0  -9  10  801.13   15.94
   0   9 -10  742.44   15.27
   0  -9  10  797.23   14.91
   0   9  11  445.53   10.90
   0  -9  11  479.65   12.04
   0  -9  11  469.25   13.92
   0   9  12  406.40   10.18
   0  -9  12  431.37   11.30
   0  -9  12  431.54    9.97
   0  -9  13  212.29    7.36
   0  -9  13  219.62    6.74
   0  -9  14  538.05   16.05
   0   9  14  535.33   16.49
   0  -9  14  522.80   14.87
   0  -9  15   39.86   11.48
   0   9  15   42.25    8.77
   0  -9  15   37.85    6.96
   0  -9  16  119.16   18.93
   0   9  16  120.45   19.83
   0  -9  16  119.90    7.74
   0  -9  17    8.43    2.35
   0   9  17   10.13    5.14
   0  -9  17    6.64    1.69
   0  -9  18  171.75   16.94
   0   9  18  157.04   13.73
   0  -9  18  156.42    5.26
   0  -9  19   42.24    8.67
   0   9  19   48.18    5.05
   0  -9  19   42.76   12.59
   0  -9  20    3.36    2.71
   0   9  20    2.61    2.05
   0  -9  20    2.34    1.60
   0  -9  21   90.52   14.36
   0   9  21   92.58   17.59
   0  -9  21   93.08   12.42
   0  -9  22  107.91   13.15
   0   9  22   90.43    9.66
   0  -9  22  105.57   11.58
   0  -9  23  155.14   15.34
   0   9  23  130.12   26.86
   0  -9  23  141.18   15.96
   0  -9  24    7.27    2.49
   0   9  24   10.66    3.68
   0  -9  24   10.17    2.14
   0  -9  25   30.53    8.66
   0   9  25   29.16   11.03
   0  -9  25   37.67    7.01
   0  -9  26   19.32    5.52
   0   9  26   19.20    6.83
   0  -9  26   14.27    3.46
   0   9  27   22.26    8.92
   0 -10   0  438.40    9.93
   0  10   0  435.31   10.43
   0  10   0  411.24    9.10
   0 -10  -1    3.60    1.80
   0  10   1    2.78    2.02
   0  10  -1    1.85    2.25
   0  10   1    1.94    1.48
   0  10  -1    3.24    1.34
   0 -10  -2  130.72   10.12
   0 -10   2  138.34   16.37
   0  10   2  143.38   10.81
   0  10  -2  133.95    6.09
   0  10   2  133.54    6.55
   0  10  -2  118.70   14.64
   0 -10  -3  169.57    7.68
   0 -10   3  154.79    7.37
   0  10   3  157.30    6.79
   0  10  -3  151.06   11.20
   0  10  -3  149.34    6.57
   0 -10   4   28.40    5.72
   0  10   4   22.29    4.75
   0  10  -4   19.02    4.10
   0  10  -4   23.68    4.89
   0 -10   5  619.24   14.16
   0  10   5  636.13   14.56
   0  10  -5  604.04   13.59
   0 -10   6   13.27    3.45
   0  10   6   11.60    3.92
   0  10  -6   15.17    4.23
   0  10  -6   18.80    3.56
   0  10   7 1218.77   24.36
   0 -10   7 1250.54   25.63
   0  10  -7 1217.75   26.05
   0  10   8  264.96    7.66
   0 -10   8  263.47   23.05
   0  10  -8  263.61    7.62
   0  10   9   80.85    9.44
   0 -10   9  101.70   10.21
   0 -10  10  164.62    9.45
   0 -10  10  152.29    8.34
   0 -10  11    4.03    2.81
   0 -10  11    3.91    2.54
   0 -10  12  257.95   12.83
   0 -10  12  253.89    8.98
   0 -10  13    7.31    2.34
   0 -10  13    6.72    1.83
   0 -10  14  703.14   20.70
   0 -10  14  721.23   18.09
   0 -10  15  110.42   19.73
   0  10  15  126.34   16.23
   0 -10  15  118.34    4.44
   0 -10  16  244.98    8.47
   0  10  16  223.78    8.43
   0 -10  16  238.04    7.54
   0 -10  17   91.08    8.63
   0  10  17  103.49    5.76
   0 -10  17   96.04    6.19
   0 -10  18  134.11   11.71
   0  10  18  135.97   20.45
   0 -10  18  138.46    5.94
   0 -10  19    7.57    4.43
   0  10  19    6.76    3.98
   0 -10  19    5.19    1.39
   0 -10  20  232.75   21.88
   0  10  20  241.35    9.60
   0 -10  20  252.27    7.48
   0 -10  21   40.22    8.53
   0  10  21   43.61    9.46
   0 -10  21   48.96    6.75
   0 -10  22    3.84    2.15
   0  10  22    5.54    3.03
   0 -10  22    1.98    1.10
   0 -10  23   48.73   13.51
   0  10  23   54.12   11.62
   0 -10  23   59.36    9.76
   0  10  24    8.49    3.25
   0 -10  25    4.52    2.12
   0  10  25    8.55    2.53
   0 -10  25    4.13    1.04
   0 -11   0    1.06    2.05
   0 -11  -1   19.41    4.16
   0 -11   1   21.67    4.29
   0 -11  -2  161.67    9.44
   0 -11   2  189.72   18.45
   0 -11  -3   54.09    7.61
   0 -11   3   47.34    8.65
   0 -11   4   16.27    3.73
   0 -11   5   12.19    2.04
   0 -11   6   18.17    3.29
   0 -11   7  462.00   11.03
   0 -11   8   16.64    4.15
   0 -11   9  213.12   13.76
   0 -11  10    1.54    1.40
   0 -11  11   19.66    5.53
   0 -11  12 1027.62   23.05
   0 -11  12 1014.37   21.05
   0 -11  13    2.16    2.15
   0 -11  13    2.82    1.71
   0 -11  14   18.85    4.47
   0 -11  14   17.39    4.33
   0 -11  15  155.99   15.11
   0  11  15  153.68   19.99
   0 -11  15  151.72   14.75
   0 -11  16  371.29   26.46
   0  11  16  343.50   13.53
   0 -11  16  336.51   12.22
   0 -11  17   19.24    6.23
   0  11  17   25.07    5.30
   0 -11  17   16.35    3.50
   0 -11  18    2.09    1.97
   0  11  18    3.03    2.66
   0 -11  18    4.21    1.57
   0 -11  19   52.28   13.72
   0  11  19   56.22   11.39
   0 -11  19   53.38    8.34
   0 -11  20  140.90   22.30
   0  11  20  140.89   26.83
   0 -11  20  142.00   14.10
   0 -11  21   54.66   11.76
   0  11  21   47.51   12.57
   0 -11  21   55.47    7.95
   0 -11  22  239.34    7.83
   0  11  22  222.32    8.37
   0 -11  22  223.76    5.47
   0 -11  23   21.04    6.27
   0  11  23   29.76    5.37
   0 -11  23   22.96    4.84
   0 -12   0   39.80    7.22
   0 -12  -1  151.11   16.87
   0 -12   1  151.61   10.40
   0 -12  -2    7.11    3.25
   0 -12   2    3.48    2.12
   0 -12   3   12.90    2.67
   0 -12   4  193.39    8.03
   0 -12   5   49.67    8.79
   0 -12   6  128.15   33.22
   0 -12   7  261.29    9.45
   0 -12   8   28.02    5.90
   0 -12   9  773.23   17.64
   0 -12  10  123.91    5.45
   0 -12  11    1.53    2.24
   0 -12  12    4.82    3.08
   0 -12  13    6.25    3.38
   0 -12  14   61.27    7.72
   0 -12  15  141.48   16.11
   0  12  15  131.82    6.92
   0 -12  16    1.52    1.42
   0  12  16    5.28    3.26
   0 -12  16    2.97    1.58
   0 -12  17   95.37   16.15
   0  12  17   85.74   14.95
   0 -12  17   73.99   13.48
   0 -12  18   29.57    6.56
   0  12  18   28.21    7.52
   0 -12  18   23.78    5.15
   0 -12  19  110.74   16.85
   0  12  19   80.02   20.31
   0 -12  19  101.29   11.91
   0 -12  20   18.40    4.92
   0  12  20   12.10    4.22
   0 -12  20   12.83    3.00
   0  12  21  112.39   15.60
   0 -12  21  116.43    4.16
   0 -13   0    1.67    1.91
   0 -13  -1   58.40   14.42
   0 -13   1   58.05   10.04
   0 -13  -2   61.51    6.69
   0 -13   2   81.36   15.11
   0 -13   3  276.43   27.38
   0 -13   4    5.97    1.86
   0 -13   5  109.88   14.57
   0 -13   6    1.13    2.59
   0 -13   7   17.00    3.66
   0 -13   8   25.57    5.58
   0 -13   9   61.36    7.67
   0 -13  10  279.07    9.35
   0 -13  11  154.21   11.16
   0 -13  12   21.81    4.04
   0 -13  13  159.04   15.76
   0 -13  14  121.21   15.75
   0 -13  15  338.57   27.49
   0 -13  16   91.57    8.99
   0  13  16   78.34   17.13
   0 -13  17   54.31    6.10
   0  13  17   51.02   14.91
   0 -13  18    4.01    3.17
   0  13  18    2.89    2.36
   0 -14   0  227.65   15.93
   0 -14  -1   24.34    4.61
   0 -14   1   22.51    8.07
   0 -14   2   72.62   16.00
   0 -14   3   36.77    4.40
   0 -14   4    2.17    1.81
   0 -14   5   46.20    5.49
   0 -14   6  105.15    8.82
   0 -14   7    1.69    1.50
   0 -14   8  131.12   10.79
   0 -14   9    5.27    2.13
   0 -14  10   83.42    7.49
   0 -14  11  101.75   13.09
   0 -14  12    3.09    3.09
   0 -14  13   10.96    3.50
   0 -14  14    2.45    2.49
   0 -15   0    1.82    1.88
   0 -15   1    3.90    3.51
   0 -15   2   63.20   11.41
   0 -15   3   18.18    6.48
   0 -15   4   55.99    7.11
   0 -15   5   37.11    6.24
   0 -15   6   92.57    9.20
   0 -15   7   14.96    4.61
   0 -15   8   91.13   12.22
  -1   0  33   13.04    5.19
  -1   0  32    2.76    2.58
  -1   0  31   34.57    8.57
  -1   0  30    2.12    1.90
  -1   0  29    7.65    3.03
  -1   0  28    3.76    2.75
  -1   0  27    5.10    2.05
  -1   0  26    1.05    0.90
  -1   0  25  271.88    8.45
  -1   0  24   -0.12    1.34
  -1   0  23   33.04    4.75
  -1   0  22    0.86    3.17
  -1   0  21  605.97   14.46
   1   0 -21  590.67   15.06
  -1   0  20   -0.31    2.92
   1   0 -20    0.83    2.15
  -1   0  19   83.99    4.02
   1   0 -19   74.73   13.77
  -1   0  18    1.91    1.25
   1   0 -18    1.71    1.81
  -1   0  17  537.00    9.56
   1   0 -17  527.31    9.87
  -1   0  16   -1.16    9.10
   1   0 -15 2495.49   30.53
  -1   0  14   -0.74    8.72
   1   0 -14   -1.05    3.07
  -1   0  13 1156.91   12.60
   1   0 -13 1161.18   12.86
  -1   0  12   -3.63    8.83
   1   0 -12    1.46    2.48
  -1   0  11  809.43   10.76
   1   0 -11  818.35    9.78
  -1   0  10    0.15    1.36
   1   0 -10    1.45    1.15
  -1   0   9   21.30    4.52
   1   0  -9   17.72    2.91
  -1   0   8    0.09    1.39
   1   0  -8    1.57    1.47
  -1   0   7  329.64    7.11
   1   0  -7  352.88    7.89
  -1   0   6    6.96    2.03
   1   0  -6    3.03    1.91
  -1   0   5   71.08    2.16
   1   0  -5   66.88    2.32
  -1   0   4    0.81    0.83
   1   0  -4    0.68    0.46
  -1   0   4    1.31    0.40
   1   0   4    0.10    0.90
  -1   0  -4   -1.01    1.45
   1   0   6    0.12    1.87
  -1   0  -6   -0.39    1.90
   1   0   7    0.95    1.70
  -1   0  -7    1.89    1.21
   1   0   8    1.92    1.71
  -1   0  -8    2.30    1.21
   1   0   9 1041.28   13.07
  -1   0  -9 1042.19   11.49
   1   0  10    2.12    1.03
  -1   0 -10   -0.32    3.39
   1   0  11  308.70    8.10
  -1   0 -11  341.18    9.19
   1   0  13 9999.99   34.43
   1   0  14    7.38    2.65
   1   0  15  137.37    4.64
  -1   0 -15  144.76   18.89
   1   0  16    1.44    1.58
  -1   0 -16    1.63    3.09
   1   0  17   30.93    7.07
  -1   0 -17   19.03    3.20
   1   0  18    1.79    2.44
  -1   0 -18   -4.20    2.89
   1   0  19  480.47   12.73
  -1   0 -19  458.95   12.51
   1   0  20   -1.47    3.29
  -1   0 -20    3.51    2.76
   1   0  21   54.70   11.90
   1   0  22   -1.72    3.40
   1   0  23 3667.37   29.43
   1   0  24    8.31    3.93
   1   0  25    1.84    2.31
   1   0  26    1.92    2.93
   1   0  27    0.87    2.20
   1   0  28    4.33    1.89
   1   0  29    1.44    3.10
   1   0  30    1.35    2.38
   1   0  31   60.77   10.92
  -1  -1  33    3.68    1.76
  -1   1  33    4.67    1.91
  -1  -1  32    3.00    1.72
  -1   1  32    3.49    1.91
  -1  -1  31    3.67    2.04
  -1   1  31    1.09    2.13
  -1  -1  30  284.68   10.13
  -1   1  30  271.23    9.78
  -1  -1  29    7.83    3.02
  -1   1  29   11.73    4.38
  -1  -1  28   15.62    4.98
  -1   1  28   14.47    4.28
  -1  -1  27   10.43    3.25
  -1   1  27   10.19    3.32
  -1  -1  26   21.01    3.35
  -1   1  26   23.64    5.27
  -1  -1  25   15.91    4.64
  -1   1  25   13.53    2.54
  -1  -1  23 2955.46   24.95
  -1   1  23 2794.94   61.92
  -1  -1  22  349.75   25.33
  -1   1  22  428.60   12.22
  -1  -1  21  298.92   12.99
  -1   1  21  320.24   11.44
   1   1 -21  302.79    9.83
   1  -1 -21  313.50    9.32
  -1  -1  20   11.31    4.72
  -1   1  20   15.37    4.46
   1   1 -20   14.24    4.76
   1  -1 -20   10.74    4.06
  -1  -1  19 1965.99   16.55
  -1   1  19 1904.51   38.38
   1   1 -19 1951.97   16.67
   1  -1 -19 1901.40   38.29
  -1  -1  18   73.10   13.65
  -1   1  18   74.01   12.79
   1   1 -18   60.86   10.55
   1  -1 -18   58.98    9.71
  -1  -1  17  391.71   13.23
  -1   1  17  448.71    8.79
   1   1 -17  421.86    8.65
   1  -1 -17  432.06    9.31
  -1  -1  16  561.70   12.38
  -1   1  16  579.23   10.92
   1   1 -16  554.47   11.06
   1  -1 -16  593.57   11.55
  -1  -1  15   30.55    5.13
  -1   1  15   41.84    9.21
   1   1 -15   35.29    9.05
   1  -1 -15   35.16    5.85
  -1  -1  14   15.25    3.09
  -1   1  14   17.46    4.34
   1   1 -14   13.90    3.02
   1  -1 -14   16.42    3.99
  -1  -1  13 1525.46   16.54
  -1   1  13 1521.93   15.31
   1   1 -13 1560.60   15.87
   1  -1 -13 1608.12   16.54
  -1  -1  12  254.00    6.96
  -1   1  12  256.94   11.60
   1   1 -12  242.20    6.63
   1  -1 -12  265.50    8.29
  -1  -1  11  214.11    6.46
   1   1 -11  220.65    6.15
  -1   1  11  217.95    6.11
   1  -1 -11  215.28    8.90
  -1  -1  10  186.34    5.11
   1   1 -10  179.63    4.85
  -1   1  10  200.65    5.31
   1  -1 -10  185.85    6.76
  -1  -1   9  293.69    7.36
   1   1  -9  284.02    6.56
  -1   1   9  283.14    7.13
   1  -1  -9  256.11   25.05
  -1  -1   8 2033.05   17.54
   1   1  -8 2043.65   17.72
  -1   1   8 2098.48   18.73
   1  -1  -8 2104.44   18.07
  -1  -1   7  383.75    8.74
   1   1  -7  391.27    8.27
  -1   1   7  406.12   41.55
   1  -1  -7  378.15    7.95
  -1  -1   6    6.91    1.54
   1   1  -6    5.71    1.46
  -1   1   6    5.78    1.42
   1  -1  -6    9.43    4.41
  -1  -1   5 2221.80   17.91
   1   1  -5 2159.44   17.51
   1  -1  -5 2277.34   18.16
  -1  -1   4 1389.20   11.58
   1   1  -4 1398.49   11.71
  -1   1  -3 1709.30   85.62
   1  -1   4    7.91    3.10
  -1   1  -4    0.20    1.03
   1   1   4    3.17    1.18
   1  -1   5  134.12    4.10
  -1   1  -5  135.03    3.93
   1   1   5  132.02    4.55
   1  -1   6 2736.13   24.78
  -1   1  -6 2821.58   23.52
   1   1   6 2723.95   23.13
   1  -1   7  451.96   10.76
  -1   1  -7  478.85   10.34
   1   1   7  472.79   10.44
  -1  -1  -7  473.87   10.29
   1  -1   8  541.17    7.10
  -1   1  -8  543.62    7.48
   1   1   8  533.77    7.72
  -1  -1  -8  537.60    7.53
   1  -1   9    1.04    1.12
  -1   1  -9    2.50    2.96
   1   1   9    2.41    1.56
  -1  -1  -9    0.69    2.07
   1  -1  10  387.39    9.27
  -1   1 -10  371.65    8.87
   1   1  10  374.33   10.10
   1  -1  11 1856.25   18.00
   1   1  11 1849.83   18.25
  -1   1 -11 1852.90   17.99
  -1  -1 -11 1812.35   18.16
   1  -1  12   63.59   11.91
   1   1  12   60.63   11.18
  -1   1 -12   53.34   11.44
  -1  -1 -12   60.26   13.06
   1  -1  13   15.29    3.98
   1   1  13   17.50    4.19
  -1   1 -13   14.54    3.10
  -1  -1 -13   13.48    3.56
   1  -1  14  863.43   13.28
   1   1  14  919.74   14.39
  -1   1 -14  905.95   14.11
  -1  -1 -14  876.35   13.65
   1  -1  15  418.13    9.48
   1   1  15  437.37    9.98
  -1   1 -15  446.50   10.09
  -1  -1 -15  405.83    9.09
   1  -1  16  154.48    5.56
   1   1  16  156.67    5.87
  -1   1 -16  143.70   19.56
  -1  -1 -16  133.72    4.66
   1  -1  17   68.01   11.39
   1   1  17   62.39    8.44
  -1   1 -17   65.59    4.48
  -1  -1 -17   56.21   11.05
   1  -1  18  249.54    7.39
   1   1  18  217.22    7.82
  -1   1 -18  253.18    7.88
  -1  -1 -18  236.43    7.08
   1  -1  19  359.66   10.31
  -1   1 -19  356.89   12.06
  -1  -1 -19  373.23   10.80
   1  -1  20  497.84   12.09
   1   1  20  437.42   11.32
   1  -1  21  110.82   15.06
   1   1  21  127.86   18.63
   1  -1  22  433.39   12.23
   1   1  22  415.72   14.93
   1  -1  23   55.20   10.78
   1   1  23   61.50   12.19
   1  -1  24   24.72    7.13
   1   1  24   23.80    6.46
   1  -1  25   13.23    4.80
   1   1  25   11.79    3.05
   1  -1  26   83.17    6.01
   1   1  26   78.43   13.90
   1  -1  27  116.44   19.86
   1   1  27  125.92   13.42
   1  -1  28   69.98    5.27
   1   1  28   77.39   21.16
   1  -1  29   12.92    4.33
   1   1  29   12.03    3.45
   1  -1  30   14.87    4.49
   1   1  30   14.69    3.77
   1  -1  31   27.02    8.09
   1   1  31   23.59    9.10
  -1   2  33   25.84    9.60
  -1  -2  32   39.70   11.12
  -1   2  32   41.88   14.18
  -1  -2  31   -1.37    2.19
  -1   2  31    3.13    2.37
  -1  -2  30   51.42   14.86
  -1   2  30   52.57   13.84
  -1  -2  29    5.00    3.18
  -1   2  29    4.69    2.44
  -1  -2  28   15.85    5.49
  -1   2  28   19.53    5.83
  -1  -2  27   29.46    7.77
  -1   2  27   26.91    6.90
  -1  -2  26  113.11   22.37
  -1   2  26  121.14    5.44
  -1  -2  25   -0.83    2.66
  -1   2  25    1.84    1.41
  -1  -2  24  205.08   12.45
  -1   2  24  202.44   10.22
  -1  -2  23   11.24    4.06
  -1   2  23   13.46    2.45
  -1  -2  22   17.03    5.95
  -1   2  22   23.20    4.92
  -1  -2  21 1953.81   33.74
  -1   2  21 1905.06   34.20
   1  -2 -21 1870.04   31.96
  -1  -2  20   -2.36    3.86
  -1   2  20    3.16    1.80
   1   2 -20    1.93    1.73
   1  -2 -20    3.76    3.44
  -1  -2  19   -0.11    2.35
  -1   2  19    5.30    3.03
   1   2 -19    2.61    1.98
   1  -2 -19    1.40    1.80
  -1  -2  18  316.68    8.12
  -1   2  18  340.67    8.11
   1   2 -18  337.20    8.20
   1  -2 -18  333.25    8.25
  -1  -2  17  146.48    4.86
  -1  -2  16  951.07   17.59
   1   2 -16  992.70   16.68
  -1   2  16  966.44   18.66
   1  -2 -16  961.58   16.05
  -1  -2  15  794.86   18.61
   1   2 -15  805.10   13.94
  -1   2  15  801.36   13.82
   1  -2 -15  772.29   13.26
  -1  -2  14  631.11   10.28
   1   2 -14  624.18   10.25
  -1   2  14  618.43   10.92
   1  -2 -14  634.91   11.14
  -1  -2  13  124.85    3.97
   1   2 -13  124.47    3.96
  -1   2  13  120.51    4.10
  -1  -2  12  286.55    7.73
   1   2 -12  271.56    7.44
  -1   2  12  262.75    8.03
   1  -2 -12  288.87    8.41
  -1  -2  11 4540.79   18.14
   1   2 -11 4435.93   35.33
  -1   2  11 4412.26   34.82
   1  -2 -11 4533.01   18.26
  -1  -2  10  195.27    5.48
   1   2 -10  202.42    5.50
  -1   2  10  200.68    5.53
   1  -2 -10  195.75   13.05
  -1  -2   9   33.65    6.98
   1   2  -9   31.43    5.69
  -1   2   9   35.74    6.87
   1  -2  -9   31.68    4.82
  -1  -2   8 1620.25   14.76
   1   2  -8 1626.39   15.02
  -1   2   8 1613.65   14.70
   1  -2  -8 1677.06   15.23
  -1  -2   7    0.34    1.20
   1   2  -7    1.16    1.01
  -1   2   7   -0.31    1.59
   1  -2  -7    0.67    1.00
  -1  -2   6 3443.93   27.34
  -1   2   6 3531.92   27.83
   1  -2  -6 3514.04   27.62
  -1  -2   5  359.93    7.66
   1   2  -5  366.76    7.74
  -1   2   5  367.97    7.63
  -1  -2   4 1970.17   16.38
   1   2  -4 1988.59   16.42
  -1   2   4 1987.38   15.85
   1   2  -4 2007.07   15.00
  -1  -2   3 4377.39   87.54
   1  -2  -3 4657.11   92.91
   1   2  -2 5162.75  103.09
   1  -2  -1 2294.77   17.16
  -1  -2   1 2282.76   18.25
   1   2  -1 2268.35   18.16
   1  -2  -1 2225.07   17.61
  -1   2   1 2297.22   18.27
  -1  -2   0 6465.32  128.89
   1  -2   0 6851.98  136.53
  -1   2  -1 3533.12   26.39
  -1   2  -2 8382.30  166.73
   1  -2   3 1542.93   12.81
  -1   2  -3 1543.09   13.02
   1  -2   4  883.27    9.01
  -1   2  -4  869.46    8.68
   1  -2   5    6.64    1.23
  -1   2  -5    7.69    1.58
   1  -2   6 1295.74   12.07
  -1   2  -6 1274.83   12.03
   1  -2   7   62.94    7.07
  -1   2  -7   54.51    3.59
   1   2   7   64.75    9.71
   1  -2   8  486.35   11.16
  -1   2  -8  473.94   10.23
   1   2   8  482.98   11.71
   1  -2   9 1926.52   18.57
  -1   2  -9 1937.17   18.11
   1   2   9 1944.44   19.22
   1  -2  10  512.66   47.03
  -1   2 -10  500.95    7.33
   1   2  10  494.06    8.07
   1  -2  11   11.07    3.26
  -1   2 -11   15.61    2.76
   1   2  11   16.61    4.90
   1  -2  12  652.90   10.25
  -1   2 -12  644.05   10.75
   1  -2  13  697.68   10.89
  -1   2 -13  747.45   11.92
  -1  -2 -13  746.85   12.28
  -1   2 -14  241.72    7.11
   1   2  14  230.58    9.72
  -1  -2 -14  249.67    9.34
   1  -2  15  582.84   11.15
  -1   2 -15  567.68   11.32
   1   2  15  572.36   11.65
  -1  -2 -15  597.09   11.75
   1  -2  16   -0.69    1.25
   1   2  16    2.31    2.47
  -1   2 -16   -1.37    3.15
  -1  -2 -16   -2.39    2.88
   1  -2  17   90.36   11.94
   1   2  17   86.00   14.33
  -1   2 -17   77.22   11.67
  -1  -2 -17   67.44   16.75
   1  -2  18   60.63    4.60
   1   2  18   76.66   16.21
  -1   2 -18   67.42    7.04
  -1  -2 -18   52.48   11.43
   1  -2  19  516.81   14.22
   1   2  19  495.72   14.25
  -1   2 -19  490.69   13.86
  -1  -2 -19  477.13   13.40
   1  -2  20   -2.20    2.99
   1   2  20    2.52    2.09
   1  -2  21    5.60    3.07
   1   2  21    1.05    2.40
   1  -2  22  180.23   10.60
   1   2  22  182.39    7.47
   1  -2  23  417.56   13.73
   1   2  23  394.98   13.13
   1  -2  24   26.86    6.83
   1   2  24   31.82    6.29
   1  -2  25  418.51   13.23
   1   2  25  393.22   17.62
   1  -2  26   61.50   12.13
   1   2  26   66.90   13.12
   1  -2  27    6.77    3.18
   1   2  27    0.97    2.10
   1  -2  28   24.71    6.62
   1   2  28   19.46    7.12
   1  -2  29   27.83    5.83
   1   2  29   29.10    6.76
   1  -2  30  191.11   11.89
   1   2  30  176.67   11.32
   1  -2  31   10.50    5.10
   1   2  31    7.45    2.40
  -1   3  33   33.54    7.77
  -1  -3  32   33.17    6.80
  -1   3  32   28.43   10.14
  -1  -3  31   25.13    7.32
  -1   3  31   28.19    9.38
  -1  -3  30    8.28    2.11
  -1   3  30   10.97    3.66
  -1  -3  29  121.09   21.58
  -1   3  29  108.97   20.66
  -1  -3  28   93.23   14.76
  -1   3  28   92.92   13.92
  -1  -3  27  111.45   18.34
  -1   3  27  110.10   16.86
  -1  -3  26   90.93   16.49
  -1   3  26   80.50   15.70
  -1  -3  25  532.14   14.98
  -1   3  25  501.09   14.56
  -1  -3  24    2.50    6.51
  -1   3  24    5.34    2.49
  -1  -3  23  243.08    9.76
  -1   3  23  266.56    9.89
  -1  -3  22  190.40    6.84
  -1   3  22  202.20   12.62
  -1  -3  21  239.31    6.58
  -1   3  21  247.58    8.43
   1  -3 -21  233.65    6.92
  -1  -3  20   -1.54    3.70
  -1   3  20    3.28    2.74
   1  -3 -20   -4.08    2.27
  -1  -3  19  350.43   10.31
   1   3 -19  343.90   10.57
  -1   3  19  368.48   10.89
   1  -3 -19  335.14    9.99
  -1  -3  18   53.70    9.03
   1   3 -18   41.04   10.24
  -1   3  18   51.89   11.46
   1  -3 -18   36.76    7.98
  -1  -3  17  274.38    7.79
   1   3 -17  273.59    7.03
  -1   3  17  269.04    7.09
   1  -3 -17  266.11    6.95
  -1  -3  16  240.90    6.35
   1   3 -16  240.66    6.57
  -1   3  16  228.54    6.16
   1  -3 -16  220.27    6.31
  -1  -3  15  397.85    8.90
   1   3 -15  401.97    8.42
  -1   3  15  381.44    9.44
   1  -3 -15  414.89   12.33
  -1  -3  14    9.04    2.15
   1   3 -14    9.83    1.83
  -1   3  14   11.64    3.74
   1  -3 -14    9.02    2.37
  -1  -3  13  617.77    9.95
   1   3 -13  606.05    9.89
  -1   3  13  624.19   10.37
   1  -3 -13  611.89    9.93
  -1  -3  12  984.26   13.67
   1   3 -12 1000.00   14.11
  -1   3  12  965.83   13.72
   1  -3 -12  962.29   14.57
  -1  -3  11 1798.77   18.08
   1   3 -11 1779.44   16.97
  -1   3  11 1759.97   16.92
  -1  -3  10  979.34   10.73
   1   3 -10  993.66   11.03
  -1   3  10  978.08   11.92
  -1  -3  10  986.66    8.92
  -1  -3   9  603.26    9.27
   1   3  -9  621.69    7.93
  -1   3   9  619.91    7.90
  -1  -3   9  609.43    6.25
  -1  -3   8   70.06    3.02
   1   3  -8   68.32    3.44
  -1   3   8   67.22    3.18
  -1  -3   8   71.48    1.96
  -1  -3   7 1339.95   12.78
   1   3  -7 1324.89   12.74
  -1   3   7 1349.29   13.88
  -1  -3   7 1344.98   11.03
  -1  -3   6   70.76    2.66
   1   3  -6   69.53    2.79
  -1   3   6   70.15    3.75
  -1  -3   6   73.16    1.81
  -1  -3   5   13.21    2.78
   1   3  -5   14.52    3.26
  -1   3   5   14.42    2.93
  -1  -3   5   11.10    0.76
   1   3  -5   12.92    2.18
  -1   3   4   11.78    1.67
  -1  -3   4   12.84    2.58
   1   3  -4   13.71    2.78
  -1   3   4   14.70    3.05
   1   3  -4   11.83    1.63
  -1   3   3 1418.30   11.56
  -1  -3   3 1357.03   12.31
   1   3  -3 1402.82   12.54
   1   3  -3 1380.46   11.11
  -1   3   3 1410.38   12.17
  -1  -3   2 3004.73   24.13
   1   3  -2 3140.64   25.08
   1  -3  -2 3093.95   24.26
  -1   3   2 3064.17   24.15
  -1  -3   1 1807.34   15.98
   1   3  -1 1862.50   15.85
  -1   3   1 1806.50   14.39
   1  -3  -1 1794.55   14.99
  -1   3   1 1803.30   15.28
  -1  -3   0   27.27    5.31
   1   3   0   29.86    4.64
   1  -3   0   26.48    2.52
  -1   3   0   27.44    1.91
   1  -3   0   26.68    4.47
  -1   3   0   28.01    2.67
  -1  -3  -1 4017.76   80.69
   1   3   1 4003.09   31.23
  -1   3  -1 3919.90   30.86
  -1  -3  -2 2541.54   21.14
   1   3   2 2606.39   21.39
   1  -3   2 2594.03   20.36
  -1   3  -2 2629.89   20.76
   1  -3   2 2600.46   21.24
  -1   3  -2 2533.09   20.92
   1   3   3 3956.17   31.29
   1  -3   3 4073.21   81.53
   1  -3   3 4028.23   80.97
   1   3   4    2.45    1.42
   1  -3   4    2.70    1.19
  -1   3  -4    3.63    0.93
   1  -3   4    1.97    1.04
   1  -3   5  102.71    3.49
  -1   3  -5  105.53    3.13
   1  -3   5  101.26    3.30
   1  -3   6  405.24    8.85
  -1   3  -6  429.63    9.09
   1  -3   7   69.21    2.80
  -1   3  -7   66.37    2.70
   1  -3   8  562.19    7.27
  -1   3  -8  577.16    7.52
   1   3   8  566.89    8.43
   1  -3   9  126.31    4.31
  -1   3  -9  123.55    4.22
   1   3   9  128.83    5.60
   1  -3  10  471.94    7.78
  -1   3 -10  489.03    7.34
   1   3  10  476.13    8.35
   1  -3  11  312.81    8.43
  -1   3 -11  322.19    7.62
   1   3  11  324.64   12.18
   1  -3  12  357.43    8.34
  -1   3 -12  354.60    8.29
   1   3  12  355.00    9.18
   1  -3  13   96.21   13.62
  -1   3 -13   79.16    7.64
   1   3  13   96.81   16.48
   1  -3  14  742.60   13.83
  -1   3 -14  752.00   13.27
   1   3  14  775.22   14.85
   1  -3  15   92.94   16.50
  -1   3 -15   80.05   13.33
   1   3  15  101.98   16.79
   1  -3  16  679.97   11.54
  -1   3 -16  686.38   11.87
   1   3  16  686.34   12.63
   1  -3  17  204.05    5.78
  -1   3 -17  253.78   20.70
   1   3  17  216.19    7.78
   1  -3  18   68.79    8.93
  -1   3 -18   66.05   11.96
   1   3  18   82.69   12.16
   1  -3  19   10.95    3.66
  -1   3 -19    6.91    3.66
   1   3  19   14.71    3.94
   1  -3  20   20.22    4.44
   1   3  20   28.01    6.33
   1  -3  21 2470.75   48.49
   1   3  21 2298.62   49.54
   1  -3  22  142.96   13.03
   1   3  22  166.06   23.41
   1  -3  23  397.05   11.19
   1   3  23  392.29   15.13
   1  -3  24   86.88   16.27
   1   3  24   82.01   13.73
   1  -3  25    1.63    2.85
   1   3  25   -0.33    3.15
   1  -3  26   36.28   10.87
   1   3  26   38.82   12.87
   1  -3  27  449.36   16.65
   1   3  27  424.99   16.21
   1  -3  28    4.52    1.74
   1   3  28    3.92    4.13
   1  -3  29    7.48    3.75
   1   3  29    6.78    2.76
   1  -3  30   34.10    9.04
   1   3  30   35.19    9.44
   1  -3  31   11.74    3.27
   1   3  31   12.38    3.50
  -1   4  32   99.59    5.64
  -1  -4  31  160.17   21.86
  -1   4  31  171.68    7.37
  -1  -4  30   17.19    3.73
  -1   4  30   17.44    3.79
  -1  -4  29   97.16   19.30
  -1   4  29   86.85   13.17
  -1  -4  28   17.80    4.71
  -1   4  28   23.20    8.23
  -1  -4  27  106.60   15.36
  -1   4  27  105.66   17.71
  -1  -4  26   49.10    9.66
  -1   4  26   59.94   12.77
  -1  -4  25  150.05   27.54
  -1   4  25  157.38    7.57
  -1  -4  24  704.92   20.94
  -1   4  24  738.08   16.55
  -1  -4  23  388.93   14.92
  -1   4  23  458.17   14.81
  -1  -4  22 1034.42   22.58
  -1  -4  21    2.13    1.83
  -1   4  21    1.71    2.41
  -1  -4  20  257.81   11.97
  -1   4  20  232.62   25.41
  -1  -4  19   11.41    3.15
   1   4 -19    4.78    1.68
  -1   4  19    2.84    1.79
  -1  -4  18   18.45    4.41
   1   4 -18   10.58    2.43
  -1   4  18   12.32    4.69
  -1  -4  17   19.67    3.57
   1   4 -17   18.37    3.26
  -1   4  17   16.28    3.24
  -1  -4  16    2.18    1.26
   1   4 -16    1.79    2.10
  -1   4  16    5.70    3.53
  -1  -4  15  235.84    6.50
   1   4 -15  251.82    6.22
  -1   4  15  244.21   10.10
  -1  -4  14  556.09   10.66
   1   4 -14  534.45   10.34
  -1   4  14  534.51   10.64
  -1  -4  14  549.94    8.84
  -1  -4  13 2056.56   29.74
   1   4 -13 2189.02   31.78
  -1   4  13 2174.38   32.31
  -1  -4  13 2170.09   29.91
   1   4 -12  528.55    7.37
  -1   4  12  500.92   10.68
  -1  -4  12  511.90    4.65
   1   4 -11  174.26    5.17
  -1   4  11  156.41    5.08
  -1  -4  11  160.82    3.83
  -1  -4  10 2187.02   20.45
   1   4 -10 2268.53   20.62
  -1   4  10 2261.52   22.23
  -1  -4  10 2149.26   16.97
  -1  -4   9 2459.80   21.63
   1   4  -9 2529.36   22.32
  -1   4   9 2548.75   22.37
  -1  -4   9 2452.35   18.71
  -1  -4   8  367.36    8.96
   1   4  -8  379.72    5.45
  -1   4   8  379.65    5.45
  -1  -4   8  370.76    8.03
  -1  -4   7  109.92    3.92
   1   4  -7  107.39    3.84
  -1  -4   7  109.18    2.97
  -1   4   6  439.36    9.25
  -1  -4   6  427.10    9.26
   1   4  -6  458.00    9.87
  -1  -4   6  436.65    8.53
   1   4  -6  448.99    8.92
  -1   4   5  616.28    6.71
  -1  -4   5  605.63    7.98
   1   4  -5  645.50    7.68
  -1   4   5  627.49    6.86
   1   4  -5  619.42    6.35
  -1   4   4  718.30    7.08
  -1  -4   4  740.70    8.40
   1   4  -4  703.12    7.92
  -1   4   4  730.44    7.74
   1   4  -4  717.30    6.89
  -1   4   3  427.03    8.51
  -1  -4   3  425.88    9.50
   1   4  -3  399.93    8.55
   1   4  -3  434.47    8.53
   1  -4  -2  710.99    7.20
  -1  -4   2  717.85    8.63
  -1   4   2  711.45    6.90
   1   4  -2  711.17    6.73
   1  -4  -2  720.22    7.50
  -1   4   2  722.13    7.68
   1  -4  -1 1191.97   10.85
  -1  -4   1 1170.47   12.18
   1  -4  -1 1154.47   10.76
  -1   4   1 1202.41   11.31
  -1  -4   0  577.77    7.39
   1  -4   0  560.11    6.01
   1   4   0  574.57    6.73
  -1   4   0  588.81    6.06
   1  -4   0  584.95    6.60
  -1   4   0  593.87    6.86
  -1  -4  -1  214.73    5.33
   1   4   1  214.95    5.24
   1  -4   1  202.45    5.41
  -1   4  -1  215.05    4.82
   1  -4   1  226.04    5.34
  -1   4  -1  225.22    5.43
  -1  -4  -2  165.59    4.50
   1   4   2  166.82    4.42
   1  -4   2  163.14    4.16
  -1   4  -2  171.38    4.13
   1  -4   2  164.67    4.24
  -1   4  -2  159.49    4.96
   1   4   3  521.18    6.53
   1  -4   3  514.14    5.85
  -1   4  -3  530.16    6.08
   1  -4   3  532.64    6.52
  -1   4  -3  512.15    6.79
   1   4   4  100.39    3.33
   1  -4   4  102.46    3.06
  -1   4  -4  101.24    3.01
   1  -4   4  102.50    3.85
   1   4   5   26.25    4.01
   1  -4   5   26.33    4.77
  -1   4  -5   23.12    4.66
   1  -4   5   20.96    5.44
   1   4   6  500.84    6.82
   1  -4   6  479.12    6.17
  -1   4  -6  485.33    6.35
   1  -4   6  487.69    6.48
   1  -4   7  147.44    4.77
  -1   4  -7  144.06    4.39
   1  -4   7  141.48    4.65
   1  -4   8   67.73    9.15
  -1   4  -8   55.36    2.79
   1  -4   8   55.68    9.07
   1  -4   9   26.23    5.77
  -1   4  -9   22.29    3.53
   1  -4  10 1187.07   17.66
  -1   4 -10 1226.40   16.38
   1   4  10 1239.63   17.83
   1  -4  11 1685.30   21.29
  -1   4 -11 1710.19   21.81
   1   4  11 1738.90   23.07
   1  -4  12   34.51    5.44
  -1   4 -12   35.32    8.71
   1   4  12   43.73    8.61
   1  -4  13  747.79   14.21
  -1   4 -13  778.43   13.61
   1   4  13  748.75   14.09
   1  -4  14    5.33    2.86
  -1   4 -14    7.29    1.99
   1   4  14   10.31    3.90
   1  -4  15  566.69   10.55
  -1   4 -15  576.76   10.95
   1   4  15  560.41   11.60
   1  -4  16   13.85    3.78
  -1   4 -16   13.30    2.51
   1   4  16   11.84    2.91
   1  -4  17    1.64    2.71
  -1   4 -17    1.07    1.56
   1   4  17    4.36    3.61
   1  -4  18   10.75    3.83
  -1   4 -18    6.44    2.93
   1   4  18    8.42    2.50
   1   4  19  635.40   17.15
   1  -4  20  564.12   13.72
   1   4  20  617.42   16.13
   1  -4  21  236.49    8.06
   1   4  21  286.42   10.28
   1  -4  22 1503.17   40.81
   1   4  22 1595.79   19.09
   1  -4  23  671.07   17.31
   1   4  23  683.38   16.08
   1  -4  24   56.06    9.68
   1   4  24   55.39    8.84
   1  -4  25    1.67    2.26
   1   4  25    4.81    2.32
   1  -4  26  204.08    9.29
   1   4  26  188.05    9.53
   1  -4  27    5.89    3.23
   1   4  27    9.90    2.39
   1  -4  28   19.67    5.88
   1   4  28   19.99    5.49
   1  -4  29    5.49    1.60
   1   4  29    9.67    3.09
   1  -4  30   23.57    6.96
   1   4  30   26.64    7.67
  -1  -5  31    0.56    2.74
  -1   5  31    3.68    2.13
  -1  -5  30   35.75    8.03
  -1   5  30   25.76    8.10
  -1  -5  29    5.20    4.28
  -1   5  29   12.65    3.53
  -1  -5  28  217.36    8.44
  -1   5  28  204.78    8.22
  -1  -5  27   23.95    5.77
  -1   5  27   26.48    5.02
  -1  -5  26   78.68    9.91
  -1   5  26   72.18   10.38
  -1  -5  25   41.69    9.56
  -1   5  25   33.04    8.49
  -1  -5  24  219.90    8.51
  -1   5  24  206.04    8.43
  -1  -5  23    4.94    2.34
  -1   5  23    8.76    2.58
  -1  -5  22  308.52   11.58
  -1   5  22  291.52   10.49
  -1  -5  21  452.66   12.23
  -1   5  21  435.08   16.20
  -1  -5  21  440.17   10.00
  -1  -5  20  204.48   10.50
  -1   5  20  206.33   10.77
  -1  -5  20  190.22    9.58
  -1  -5  19   57.38   11.34
  -1   5  19   67.04   10.36
  -1  -5  19   52.35    6.77
  -1  -5  18  160.04    8.08
  -1   5  18  184.05   10.39
  -1  -5  18  189.99    7.43
  -1  -5  17   71.16   10.67
   1   5 -17   74.49   10.09
  -1   5  17   70.28   11.50
  -1  -5  17   66.66    5.78
  -1  -5  16   60.13   10.94
   1   5 -16   53.38    3.73
  -1   5  16   56.36   10.50
  -1  -5  16   50.76    7.38
  -1  -5  15   85.74   13.91
   1   5 -15   75.67   11.14
  -1   5  15   80.93    5.18
  -1  -5  15   77.48    3.20
  -1  -5  14    4.84    1.60
   1   5 -14    3.20    2.42
  -1   5  14    5.41    1.99
  -1  -5  14    5.26    1.50
  -1  -5  13  116.96    4.73
   1   5 -13  125.18    4.33
  -1   5  13  109.55    4.44
  -1  -5  13  115.66    2.74
  -1  -5  12   91.89    8.57
   1   5 -12   99.39   13.60
  -1   5  12   86.01    4.99
  -1  -5  12   91.45    3.11
  -1  -5  11  310.91    6.95
   1   5 -11  296.11    6.75
  -1   5  11  302.49    7.19
  -1  -5  11  304.94    5.77
  -1  -5  10    3.39    1.42
   1   5 -10    0.44    1.44
  -1   5  10    3.15    2.40
  -1  -5  10    2.14    0.83
  -1  -5   9  138.95    4.49
  -1   5   9  137.38    4.50
  -1  -5   9  134.35    2.52
  -1   5   8  341.29    7.01
  -1  -5   8  349.86    7.70
   1   5  -8  316.96    7.50
  -1  -5   8  337.79    6.43
  -1   5   7   83.23    7.09
  -1  -5   7   81.40    3.34
   1   5  -7   85.08    3.34
  -1  -5   7   81.43    2.60
   1   5  -7   82.95    2.71
  -1   5   6  112.20    3.42
  -1  -5   6  110.97    4.09
   1   5  -6  121.06    4.18
  -1   5   6  108.66    3.51
   1   5  -6  114.46    3.31
  -1   5   5  185.55    5.33
  -1  -5   5  190.53    5.46
   1   5  -5  191.04    5.38
  -1   5   5  186.35    5.83
   1   5  -5  184.95    4.74
  -1   5   4  469.02    5.54
  -1  -5   4  441.59    6.31
   1   5  -4  471.53    6.47
  -1   5   4  436.27    5.85
   1   5  -4  460.81    5.26
   1  -5  -3  144.02    4.06
  -1   5   3  136.42    4.38
  -1  -5   3  135.99    4.21
   1   5  -3  138.91    4.27
   1   5  -3  138.78    3.71
  -1   5   3  149.80    4.34
   1  -5  -2  494.02    5.80
  -1  -5   2  501.66    6.75
  -1   5   2  511.58    6.06
   1   5  -2  518.83    6.64
   1   5  -2  500.70    5.59
  -1   5   2  506.02    6.93
   1  -5  -1  856.94    8.51
  -1  -5   1  836.70   10.99
   1   5  -1  871.93    9.41
  -1   5   1  879.72    8.48
   1  -5  -1  861.72    9.42
  -1   5   1  859.01    9.05
  -1  -5   0  297.84    7.48
   1  -5   0  298.40    7.04
   1   5   0  312.88    7.66
  -1   5   0  292.91    6.96
   1  -5   0  302.18    8.09
  -1   5   0  293.66    7.26
  -1  -5  -1 3956.85   31.55
   1   5   1 3976.47   31.18
   1  -5   1 3990.58   30.73
  -1   5  -1 4000.48   30.56
   1  -5   1 3956.53   30.56
  -1   5  -1 3871.54   30.45
  -1  -5  -2  372.20    9.08
   1   5   2  382.20    5.05
   1  -5   2  384.45    4.29
  -1   5  -2  385.21    4.31
   1  -5   2  388.02    4.80
  -1   5  -2  372.36    9.05
  -1  -5  -3  115.59    4.16
   1   5   3  120.50    3.97
   1  -5   3  116.67    3.61
  -1   5  -3  121.25    3.64
   1  -5   3  116.18    5.08
  -1   5  -3  117.21    3.95
   1   5   4  237.73    6.45
   1  -5   4  233.52    5.94
  -1   5  -4  228.96    5.87
   1  -5   4  228.63    6.43
  -1   5  -4  228.85    6.17
   1   5   5  624.94    7.87
   1  -5   5  643.72    7.47
  -1   5  -5  628.24    9.07
   1  -5   5  640.12    7.78
   1   5   6 1123.06   11.88
   1  -5   6 1128.26   11.28
  -1   5  -6 1085.60   11.23
   1  -5   6 1097.38   11.55
   1   5   7    1.38    1.26
   1  -5   7    0.98    1.43
  -1   5  -7    2.75    1.64
   1  -5   7    2.14    1.57
   1   5   8  805.78   12.43
   1  -5   8  775.43   10.99
  -1   5  -8  789.73   11.39
   1  -5   8  797.94   11.26
   1  -5   9 1011.39   13.94
  -1   5  -9 1020.99   14.22
   1  -5   9 1023.37   14.37
   1  -5  10  461.78    9.64
  -1   5 -10  473.65    9.98
   1  -5  10  466.51   12.19
   1  -5  11  280.42    6.57
  -1   5 -11  270.91    7.11
   1   5  11  284.67    7.80
   1  -5  11  270.36    7.03
   1  -5  12   48.98    7.69
  -1   5 -12   48.39    6.47
   1   5  12   61.26   11.94
   1  -5  12   49.89    8.22
   1  -5  13  772.40   11.74
  -1   5 -13  750.26   12.71
   1   5  13  769.63   13.32
   1  -5  13  757.52   11.87
   1  -5  14   29.76    5.11
  -1   5 -14   26.53    4.88
   1   5  14   29.65    6.05
   1  -5  15  108.51    4.62
  -1   5 -15   98.95   13.06
   1   5  15  117.65   18.50
   1  -5  16   12.37    2.51
  -1   5 -16    3.70    1.59
   1   5  16    9.67    4.13
   1  -5  17  200.87    8.11
  -1   5 -17  195.05    7.13
   1   5  17  202.36    9.46
   1  -5  18  633.49   14.90
   1   5  18  640.60   15.02
   1  -5  19  114.64   20.30
   1   5  19  106.93   17.05
   1  -5  20   13.23    3.31
   1   5  20    6.51    3.42
   1  -5  21  187.46    7.63
   1   5  21  190.55   13.23
   1  -5  22  142.74    9.86
   1   5  22  158.85   25.30
   1  -5  23    1.08    1.76
   1   5  23    3.16    3.94
   1  -5  24  517.63   14.23
   1   5  24  533.79   15.59
   1  -5  25   15.51    4.86
   1   5  25   15.52    5.96
   1  -5  26  140.15   17.11
   1   5  26  133.25   23.29
   1  -5  27   10.03    2.92
   1   5  27    8.17    3.33
   1  -5  28  146.12   26.29
   1   5  28  124.42   25.25
   1  -5  29   -0.81    2.13
   1   5  29    3.77    1.97
   1  -5  30  172.23    8.12
   1   5  30  162.02    8.41
  -1   6  31   31.44    9.90
  -1  -6  30    1.79    1.38
  -1   6  30    5.01    2.85
  -1  -6  29   -0.24    2.75
  -1   6  29    3.09    2.14
  -1  -6  28    2.97    2.48
  -1   6  28    0.76    3.00
  -1  -6  28    0.21    1.13
  -1  -6  27   15.58    4.01
  -1   6  27   18.52    4.34
  -1  -6  27   15.67    4.88
  -1  -6  26   25.72    6.93
  -1   6  26   25.95    5.45
  -1  -6  26   29.45    5.86
  -1  -6  25   44.06   12.99
  -1   6  25   47.77    5.02
  -1  -6  25   49.54    6.91
  -1  -6  24  308.86   10.30
  -1   6  24  343.67   15.15
  -1  -6  24  359.32    9.55
  -1  -6  23    5.65    3.83
  -1   6  23   13.71    3.94
  -1  -6  23    5.28    1.58
  -1  -6  22   33.19    9.47
  -1   6  22   39.00    8.41
  -1  -6  22   35.78    6.50
  -1  -6  21  159.69   20.15
  -1   6  21  151.16   10.48
  -1  -6  21  156.04    9.72
  -1  -6  20   45.19    9.45
  -1   6  20   54.51   11.79
  -1  -6  20   47.32    7.87
  -1  -6  19  118.73    7.16
  -1   6  19  111.70    5.48
  -1  -6  19  121.23    4.70
  -1  -6  18  250.08    8.05
  -1   6  18  233.83    8.51
  -1  -6  18  234.98    4.23
  -1  -6  17  109.62   14.40
  -1   6  17  102.34    6.15
  -1  -6  17   94.51    4.51
  -1  -6  16  104.27    5.33
   1   6 -16   76.70   13.57
  -1   6  16  106.84    7.08
  -1  -6  16  105.33    5.13
  -1  -6  15   51.92   10.01
   1   6 -15   31.86    6.25
  -1   6  15   56.70   10.01
  -1  -6  15   47.14    5.89
  -1  -6  14   74.56    5.31
   1   6 -14   67.32    9.36
  -1   6  14   88.20   14.11
  -1  -6  14   70.21    2.30
  -1  -6  13    1.66    2.56
   1   6 -13    0.35    1.73
  -1   6  13    5.75    3.30
  -1  -6  13    2.19    1.42
  -1  -6  12  237.44    6.54
   1   6 -12  234.12    6.47
  -1   6  12  217.58   12.26
  -1  -6  12  229.18    4.10
  -1  -6  11    5.08    1.53
   1   6 -11    5.94    1.95
  -1   6  11    6.04    2.15
  -1  -6  11    5.42    1.58
  -1   6  10   27.47    5.37
  -1  -6  10   25.41    5.39
   1   6 -10   26.30    3.49
  -1   6  10   29.96    6.59
  -1  -6  10   27.38    4.83
  -1   6   9  437.02    7.93
  -1  -6   9  422.95   11.90
   1   6  -9  447.85    8.93
  -1  -6   9  429.76    7.00
  -1   6   8  591.39    9.22
  -1  -6   8  583.55    9.52
   1   6  -8  620.66   10.06
  -1   6   8  585.30    9.28
  -1  -6   8  578.82    7.73
   1   6  -8  587.01    9.27
  -1   6   7  231.33    5.39
  -1  -6   7  253.13    6.44
   1   6  -7  237.68    6.06
  -1   6   7  245.17    5.87
  -1   6   6 2268.58   26.23
  -1  -6   6 2219.83   27.76
   1   6  -6 2292.03   27.40
  -1   6   6 2204.23   25.90
   1   6  -6 2294.27   26.18
  -1   6   5  870.11   11.40
  -1  -6   5  869.23   12.36
   1   6  -5  877.07   12.53
  -1   6   5  876.70   12.03
   1   6  -5  867.78   11.43
  -1   6   4  606.50    8.46
  -1  -6   4  584.32   10.05
   1   6  -4  609.45    9.30
  -1   6   4  611.52    9.38
   1   6  -4  609.40    8.49
   1  -6  -3  891.38   11.77
  -1  -6   3  903.62   12.78
  -1   6   3  899.48   11.56
   1   6  -3  920.03   12.51
   1   6  -3  891.23   11.54
  -1   6   3  910.53   12.42
   1  -6  -2 1577.51   19.99
  -1  -6   2 1568.51   21.74
  -1   6   2 1588.27   18.68
   1   6  -2 1570.88   19.58
   1   6  -2 1556.33   18.37
  -1   6   2 1588.87   19.35
   1  -6  -1  773.48    8.62
  -1  -6   1  773.86    9.36
   1   6  -1  746.44   10.16
  -1   6   1  771.42    8.37
   1   6  -1  767.26    8.01
  -1   6   1  747.57    8.96
  -1  -6   0   25.14    4.46
   1  -6   0   28.58    1.81
   1   6   0   27.59    3.53
  -1   6   0   27.80    2.95
   1  -6   0   35.21    5.85
  -1   6   0   27.42    5.29
  -1  -6  -1   49.09    8.14
   1  -6   1   51.54    2.78
   1   6   1   54.27    7.20
  -1   6  -1   54.34    2.36
   1  -6   1   51.21    6.05
  -1   6  -1   51.94    7.67
  -1  -6  -2 1387.61   17.99
   1   6   2 1380.47   17.65
   1  -6   2 1366.42   16.72
  -1   6  -2 1411.74   17.21
   1  -6   2 1406.63   17.80
  -1   6  -2 1403.38   17.82
  -1  -6  -3 2417.54   28.91
   1   6   3 2398.83   28.48
   1  -6   3 2348.85   28.06
  -1   6  -3 2416.46   28.05
   1  -6   3 2428.36   28.48
  -1   6  -3 2380.45   28.05
   1   6   4  503.45   10.88
   1  -6   4  514.82    6.65
  -1   6  -4  526.33    5.86
  -1   6  -4  525.09    7.24
   1   6   5  172.55    4.97
   1  -6   5  167.65    4.57
  -1   6  -5  178.52    4.77
   1  -6   5  174.91    4.82
  -1   6  -5  171.74    7.07
   1   6   6  520.91    6.67
   1  -6   6  518.01    6.37
  -1   6  -6  535.58    8.46
   1  -6   6  540.23    8.64
   1   6   7   15.27    2.44
   1  -6   7   18.70    3.71
  -1   6  -7   14.26    2.85
   1  -6   7   14.63    2.99
   1   6   8  565.31   10.28
   1  -6   8  543.69   11.82
  -1   6  -8  578.02   10.29
   1  -6   8  572.94   10.08
   1   6   9   68.18   10.29
   1  -6   9   73.50    8.88
  -1   6  -9   68.99    8.62
   1  -6   9   62.68    3.11
   1   6  10  195.77    5.54
   1  -6  10  208.70    5.26
  -1   6 -10  214.81    5.36
   1  -6  10  201.56    5.04
   1  -6  11 1228.38   16.21
  -1   6 -11 1246.31   16.61
   1  -6  11 1229.55   16.22
   1  -6  12  872.96   13.92
  -1   6 -12  903.74   14.70
   1   6  12  865.53   15.21
   1  -6  12  884.61   13.62
   1  -6  13  110.96   10.75
  -1   6 -13   98.41   10.95
   1   6  13  100.97    5.38
   1  -6  13   96.08   13.79
   1  -6  14    0.74    1.78
  -1   6 -14    2.63    2.56
   1   6  14    6.35    3.03
   1  -6  14    2.10    1.79
   1  -6  15  361.61   10.42
  -1   6 -15  372.92   10.87
   1   6  15  358.58   13.52
   1  -6  15  358.84   10.08
   1  -6  16  700.56   15.89
  -1   6 -16  679.34   14.20
   1   6  16  732.33   16.50
   1  -6  16  724.42   14.01
   1  -6  17   17.79    6.22
   1   6  17   14.84    4.41
   1  -6  17   16.61    3.23
   1  -6  18    1.95    2.15
   1   6  18    0.58    2.02
   1  -6  18    2.16    2.15
   1  -6  19  114.36   16.34
   1   6  19  136.22   19.20
   1  -6  19   96.81    4.43
   1  -6  20   28.44    5.57
   1   6  20   27.22    4.92
   1  -6  20   24.92    4.98
   1  -6  21   49.40   10.19
   1   6  21   54.43   10.34
   1  -6  21   47.93    9.21
   1  -6  22  319.57   10.22
   1   6  22  317.90   15.46
   1  -6  23  122.45   32.67
   1   6  23  118.44   17.75
   1  -6  24    0.81    2.97
   1   6  24    3.01    3.31
   1  -6  25    7.39    4.20
   1   6  25    7.13    3.09
   1  -6  26    3.63    2.46
   1   6  26    3.40    4.53
   1  -6  27    4.66    2.97
   1   6  27    4.91    2.89
   1  -6  28   19.77    6.04
   1   6  28   14.12    4.50
   1  -6  29    6.22    2.89
   1   6  29    4.77    2.35
  -1   7  30   16.37    4.89
  -1   7  29   49.36   11.84
  -1  -7  28    2.03    2.36
  -1   7  28    5.56    3.39
  -1  -7  27  168.26    8.18
  -1   7  27  157.87    9.77
  -1  -7  27  148.46    5.71
  -1  -7  26   20.08    5.75
  -1   7  26   22.69    4.57
  -1  -7  26   18.66    3.98
  -1  -7  25   29.83   11.76
  -1   7  25   33.30    6.74
  -1  -7  25   31.57    5.10
  -1  -7  24   11.96    2.62
  -1   7  24   10.97    2.96
  -1  -7  24   13.62    3.18
  -1  -7  23   74.88   15.39
  -1   7  23   84.78   16.10
  -1  -7  23   87.42    7.61
  -1  -7  22   11.25    3.85
  -1   7  22   10.27    3.41
  -1  -7  22   11.27    2.92
  -1  -7  21   17.76    4.12
  -1   7  21   21.30    5.87
  -1  -7  21   19.93    4.30
  -1  -7  20   15.20    4.81
  -1   7  20   15.84    5.58
  -1  -7  20   17.15    3.36
  -1  -7  19  225.44   12.30
  -1   7  19  222.96    9.09
  -1  -7  19  211.49    7.48
  -1  -7  18    3.82    3.38
  -1   7  18   -1.21    2.68
  -1  -7  18    1.42    1.37
  -1  -7  17   11.18    2.44
  -1   7  17   11.94    3.45
  -1  -7  17   10.69    2.90
  -1  -7  16  116.32   12.10
  -1   7  16  104.90    6.81
  -1  -7  16  109.75    5.50
  -1  -7  15  472.50   12.38
  -1   7  15  486.41   11.48
  -1  -7  15  471.99    9.47
  -1  -7  14   44.69    7.98
   1   7 -14   35.90    6.47
  -1   7  14   46.37    7.79
  -1  -7  14   42.79    3.67
  -1   7  13  655.93   16.10
  -1  -7  13  644.67   17.00
   1   7 -13  651.24   16.42
  -1   7  13  653.40   16.92
  -1  -7  13  669.27   15.99
  -1   7  12  285.71    7.56
  -1  -7  12  292.40    8.44
   1   7 -12  282.63    7.99
  -1   7  12  288.33   10.21
  -1  -7  12  285.61    6.90
  -1   7  11 1269.71   18.00
  -1  -7  11 1256.01   18.81
   1   7 -11 1245.66   18.63
  -1   7  11 1245.58   18.49
  -1  -7  11 1243.07   16.56
  -1   7  10  159.55    7.53
  -1  -7  10  174.16   15.98
   1   7 -10  149.61    5.07
  -1  -7  10  149.84    3.78
  -1   7   9  927.98   12.47
  -1  -7   9  947.01   13.67
   1   7  -9  931.16   13.36
  -1  -7   9  916.74   11.08
  -1   7   9  942.76   12.73
   1   7  -9  923.96   11.87
  -1   7   8  376.05    6.40
  -1  -7   8  373.67    7.47
   1   7  -8  369.49    7.25
  -1   7   8  396.24    6.91
   1   7  -8  373.68    6.30
  -1   7   7  479.03    9.54
  -1  -7   7  477.13    9.24
   1   7  -7  476.10    9.30
   1   7  -7  494.90    8.57
  -1   7   6    1.65    1.87
  -1  -7   6    1.83    1.36
   1   7  -6    0.98    2.29
  -1   7   6    1.60    2.04
   1   7  -6    3.12    0.99
  -1   7   5   66.97    2.53
  -1  -7   5   62.74   12.44
   1   7  -5   72.14    8.51
  -1   7   5   71.79    6.02
   1   7  -5   60.64    2.28
  -1  -7   4   73.64    6.51
  -1   7   4   76.53    5.76
   1   7  -4   75.63    9.42
  -1   7   4   76.93    5.80
   1   7  -4   74.91    2.51
   1  -7  -3 1561.13   22.67
  -1  -7   3 1542.95   22.90
  -1   7   3 1580.81   22.88
   1   7  -3 1557.93   23.08
   1   7  -3 1578.35   22.59
  -1   7   3 1585.48   23.05
   1  -7  -2   43.40    3.40
  -1  -7   2   46.57    5.60
  -1   7   2   43.55    4.85
   1   7  -2   47.35    7.25
   1   7  -2   48.27    2.16
  -1   7   2   48.24    5.77
   1  -7  -1  166.41    5.00
  -1  -7   1  167.39    4.28
   1   7  -1  172.78    4.64
  -1   7   1  174.11    4.15
   1   7  -1  172.97    4.51
  -1   7   1  163.93    4.19
  -1  -7   0  113.92    3.91
   1  -7   0  111.01    4.88
   1   7   0  111.86    3.49
  -1   7   0  113.20    4.03
   1   7   0  113.09    3.14
  -1   7   0  106.12    4.43
  -1  -7  -1  669.84   11.89
   1  -7   1  675.02   11.17
   1   7   1  659.43   11.30
  -1   7  -1  670.58   11.09
   1  -7   1  698.85   11.44
  -1   7  -1  690.91   11.79
  -1  -7  -2 2608.84   39.67
   1  -7   2 2666.52   36.87
   1   7   2 2686.55   37.40
  -1   7  -2 2659.64   36.54
   1  -7   2 2689.33   38.26
  -1   7  -2 2621.81   36.73
  -1  -7  -3   97.78    7.60
   1   7   3   98.46    6.59
   1  -7   3   84.30    3.29
  -1   7  -3  115.00   10.44
   1  -7   3   94.26    3.26
  -1   7  -3   94.30   11.70
   1   7   4  105.13    3.50
   1  -7   4  100.84    3.61
  -1   7  -4  119.72    9.76
   1  -7   4  103.94    4.07
  -1   7  -4  103.51    5.99
   1   7   5  206.05    6.34
   1  -7   5  216.85    5.33
  -1   7  -5  201.70    4.94
   1  -7   5  207.56    5.26
  -1   7  -5  203.24    5.34
   1   7   6  148.92    3.97
   1  -7   6  148.54    3.94
  -1   7  -6  144.41    4.56
   1  -7   6  149.70    4.56
  -1   7  -6  158.43   15.46
   1   7   7  214.08    5.17
   1  -7   7  218.76    5.21
  -1   7  -7  218.12    5.16
   1  -7   7  222.53    5.14
   1   7   8   96.04    9.86
   1  -7   8  107.47   10.36
  -1   7  -8   87.30   12.30
   1  -7   8   91.46   11.67
   1   7   9 1262.43   18.63
   1  -7   9 1260.86   18.34
  -1   7  -9 1254.58   18.34
   1  -7   9 1287.55   18.52
   1   7  10  148.67   16.62
   1  -7  10  154.80    5.71
  -1   7 -10  173.43   13.51
   1  -7  10  162.04    5.09
   1   7  11 1461.80   30.35
   1  -7  11 1501.42   30.22
  -1   7 -11 1531.73   30.89
   1  -7  11 1513.04   30.62
   1   7  12  157.79    4.80
   1  -7  12  176.82   12.52
  -1   7 -12  164.43   15.65
   1  -7  12  166.60    7.83
   1   7  13   17.25    5.39
   1  -7  13   18.04    4.99
  -1   7 -13   13.66    2.55
   1   7  13   21.83    5.34
   1  -7  13   14.63    2.58
   1   7  14  123.73   16.04
   1  -7  14  153.05   14.78
  -1   7 -14  129.28   11.94
   1   7  14  141.22    7.45
   1  -7  14  140.07    6.75
   1  -7  15   29.24    7.01
  -1   7 -15   19.42    6.52
   1   7  15   32.27    6.69
   1  -7  15   26.98    5.42
   1  -7  16  108.81    8.97
   1   7  16  136.02   20.25
   1  -7  16  104.03    8.29
   1  -7  17    2.42    2.63
   1   7  17   -0.08    3.62
   1  -7  17    0.93    1.64
   1  -7  18   23.00    3.90
   1   7  18   23.39    4.98
   1  -7  18   22.03    4.92
   1  -7  19   93.99   10.51
   1   7  19  109.79   18.40
   1  -7  19   97.37   16.20
   1  -7  20   10.08    2.60
   1   7  20   15.17    3.90
   1  -7  20   11.88    2.93
   1  -7  21    9.46    3.31
   1   7  21   11.26    6.13
   1  -7  21    7.21    2.16
   1  -7  22  102.61   16.83
   1   7  22  112.34   18.14
   1  -7  22   99.82   13.01
   1  -7  23   30.20    7.83
   1   7  23   31.86    9.69
   1  -7  23   35.03    7.91
   1  -7  24  126.26   13.69
   1   7  24  120.96   19.95
   1  -7  24  122.67    4.79
   1  -7  25   22.72    4.82
   1   7  25   19.25    7.50
   1  -7  25   22.82    5.68
   1  -7  26   14.40    3.81
   1   7  26   14.03    8.04
   1  -7  26   10.83    2.86
   1  -7  27  153.79   11.25
   1   7  27  162.20    8.81
   1  -7  27  152.67   17.94
   1  -7  28   18.99    4.41
   1   7  28   25.92    8.29
   1  -7  28   23.65    3.77
   1  -7  29  248.15    7.02
  -1   8  28   31.80    9.01
  -1  -8  27   58.68   13.26
  -1   8  27   53.55   18.46
  -1  -8  26   14.40    6.16
  -1   8  26   14.75    4.54
  -1  -8  25    3.27    2.56
  -1   8  25    2.37    2.66
  -1  -8  25    1.65    0.61
  -1  -8  24   27.11    5.82
  -1   8  24   24.58    6.60
  -1  -8  24   25.84    5.37
  -1  -8  23  192.67    9.93
  -1   8  23  190.31    9.06
  -1  -8  23  183.57    7.07
  -1  -8  22   23.69    5.53
  -1   8  22   22.06    6.08
  -1  -8  22   25.85    5.98
  -1  -8  21  157.54    6.96
  -1   8  21  156.68    8.69
  -1  -8  21  151.72    5.07
  -1  -8  20    5.17    3.02
  -1   8  20    4.24    4.04
  -1  -8  20    1.92    1.41
  -1  -8  19   45.73    9.31
  -1   8  19   44.66   11.78
  -1  -8  19   45.33    5.11
  -1  -8  18  513.33   12.20
  -1   8  18  481.81   12.51
  -1  -8  18  493.15   11.03
  -1   8  17    1.63    1.56
  -1  -8  17    3.14    3.08
  -1   8  17    1.17    2.31
  -1  -8  17    1.70    1.35
  -1   8  16  681.19   15.33
  -1  -8  16  673.30   15.86
  -1   8  16  671.53   16.26
  -1  -8  16  669.91   14.01
  -1   8  15   42.54    8.38
  -1  -8  15   56.83    7.76
  -1   8  15   62.25   13.75
  -1  -8  15   51.80    6.59
  -1   8  14 1422.22   27.98
  -1  -8  14 1435.13   29.08
  -1   8  14 1432.28   33.06
  -1  -8  14 1419.90   28.17
  -1   8  13  343.95    8.06
  -1  -8  13  325.95   10.81
  -1   8  13  348.35    9.21
  -1  -8  13  333.68    6.88
  -1   8  12    6.83    1.51
  -1  -8  12   11.28    3.40
   1   8 -12    7.24    2.47
  -1   8  12   11.15    2.85
  -1  -8  12    8.66    2.34
  -1   8  11  134.14    9.74
  -1  -8  11  130.57   17.46
   1   8 -11  120.41   11.71
  -1   8  11  122.12   11.36
  -1  -8  11  115.34    6.39
  -1   8  10    7.12    1.64
  -1  -8  10    9.22    2.27
   1   8 -10    9.74    1.71
  -1   8  10    8.13    1.69
  -1   8   9   31.10    6.35
  -1  -8   9   32.61    7.90
   1   8  -9   24.45    3.83
  -1   8   9   27.07    3.65
   1   8  -9   27.04    4.43
  -1   8   8    5.26    1.35
  -1  -8   8    3.63    2.75
   1   8  -8    3.41    2.37
  -1   8   8    2.65    0.95
   1   8  -8    4.14    1.65
  -1   8   7   58.00    4.42
  -1  -8   7   57.52    9.60
   1   8  -7   48.72    5.98
  -1   8   7   53.26    5.44
   1   8  -7   55.73    7.78
  -1   8   6  132.36    3.79
  -1  -8   6  130.69   10.57
   1   8  -6  121.23    4.10
  -1   8   6  127.95   11.06
   1   8  -6  127.53    3.77
  -1  -8   5   39.34    6.97
  -1   8   5   34.68    4.26
   1   8  -5   35.43    6.97
  -1   8   5   36.70    6.19
   1   8  -5   34.24    5.24
  -1  -8   4   28.22    4.53
  -1   8   4   26.95    4.21
   1   8  -4   26.95    3.64
  -1   8   4   26.50    3.73
   1   8  -4   32.71    4.33
   1  -8  -3    7.43    2.37
  -1  -8   3    2.37    1.64
  -1   8   3    2.27    1.91
   1   8  -3    1.74    2.04
  -1   8   3    2.32    1.16
   1   8  -3    1.97    0.81
   1  -8  -2 1094.79   14.70
  -1  -8   2 1057.05   14.90
  -1   8   2 1075.74   14.94
   1   8  -2 1085.70   14.98
   1   8  -2 1119.12   14.07
  -1   8   2 1085.55   14.62
   1  -8  -1    0.30    1.24
   1   8  -1    0.41    1.54
  -1   8   1    1.51    1.54
   1   8  -1    1.70    1.95
  -1   8   1    1.89    1.36
  -1  -8   0  696.50   11.09
   1  -8   0  703.67   10.82
   1   8   0  706.45   10.63
  -1   8   0  704.83   10.37
   1   8   0  702.75    9.78
  -1   8   0  698.22   10.47
  -1  -8  -1    2.61    1.09
   1  -8   1    1.88    1.26
  -1   8  -1    2.54    1.60
   1   8   1    1.77    1.56
  -1   8  -1    1.89    1.23
  -1  -8  -2   94.68    3.65
   1  -8   2   98.42    6.14
   1   8   2  101.18    3.61
  -1   8  -2  100.55    3.18
   1   8   2   97.50    3.23
   1  -8   2   92.86    5.20
  -1   8  -2   98.79   12.01
  -1  -8  -3  323.33    7.24
   1  -8   3  333.47    6.42
   1   8   3  331.75    6.74
  -1   8  -3  324.11    6.28
   1  -8   3  330.77    6.27
  -1   8  -3  330.87    6.66
   1   8   4    1.95    1.07
   1  -8   4    1.91    2.30
  -1   8  -4   -0.03    1.06
   1  -8   4    1.47    1.54
  -1   8  -4    0.78    1.16
   1   8   5    6.40    1.70
   1  -8   5    4.69    1.93
  -1   8  -5    4.96    1.55
   1  -8   5    7.85    2.51
  -1   8  -5    4.00    1.14
   1   8   6    8.44    2.57
   1  -8   6   11.98    2.30
  -1   8  -6    9.43    2.37
   1  -8   6    9.46    2.40
  -1   8  -6    9.50    2.08
   1   8   7  197.00   13.01
   1  -8   7  184.64    7.53
  -1   8  -7  189.61    4.68
   1  -8   7  197.49    4.82
   1   8   8    1.50    1.29
   1  -8   8    2.22    1.67
   1  -8   8    0.86    1.89
   1   8   9   40.21    6.27
   1  -8   9   46.10    8.70
  -1   8  -9   37.70    6.89
   1  -8   9   39.55    6.70
   1   8  10 1399.49   32.00
   1  -8  10 1451.04   13.30
  -1   8 -10 1463.30   14.70
   1  -8  10 1418.60   33.82
   1   8  11  724.43   16.27
   1  -8  11  751.00   14.36
  -1   8 -11  761.04   15.06
   1  -8  11  784.64   14.94
   1   8  12   51.41    8.53
   1  -8  12   66.08    9.03
  -1   8 -12   58.18    7.80
   1  -8  12   60.84    8.22
   1  -8  13   97.77    8.19
  -1   8 -13   77.99   13.50
   1  -8  13   89.34   12.13
   1  -8  14 1714.87   34.88
   1   8  14 1713.00   35.65
   1  -8  14 1725.77   35.25
   1  -8  15   72.65    9.93
   1   8  15   88.19   18.87
   1  -8  15   71.96   14.43
   1  -8  16  190.10   15.82
   1   8  16  176.34    7.11
   1  -8  16  187.67    6.88
   1  -8  17   93.44   15.33
   1   8  17   95.13   20.14
   1  -8  17   88.29   12.90
   1  -8  18   75.60   11.38
   1   8  18   75.91   15.63
   1  -8  18   76.31    9.20
   1  -8  19    2.54    2.28
   1   8  19    2.29    2.70
   1  -8  19    4.95    1.60
   1  -8  20   44.70    7.65
   1   8  20   45.25    5.72
   1  -8  20   50.45    9.37
   1  -8  21   25.51    7.28
   1   8  21   29.33    8.73
   1  -8  21   31.36    7.89
   1  -8  22   59.31   10.41
   1   8  22   62.49   16.34
   1  -8  22   63.63    8.33
   1  -8  23   12.42    2.52
   1   8  23   20.85    7.37
   1  -8  23   16.46    3.29
   1  -8  24   31.44    5.13
   1   8  24   31.10    7.58
   1  -8  24   31.45    6.06
   1  -8  25   76.64    5.88
   1   8  25   58.23   16.43
   1  -8  25   73.04   13.62
   1  -8  26    1.71    1.84
   1   8  26   11.36    5.27
   1  -8  26   11.13    2.36
   1  -8  27   37.56   12.92
   1   8  27   35.57    9.89
   1  -8  27   49.54    9.43
   1  -8  28    2.27    1.47
  -1   9  27   30.21   10.08
  -1  -9  26  162.89    8.46
  -1   9  26  157.42    9.80
  -1  -9  25    8.77    3.18
  -1  -9  24   22.99    4.47
  -1   9  24   21.12    4.77
  -1  -9  24   15.93    3.20
  -1  -9  23   30.81    7.67
  -1   9  23   30.98    7.58
  -1  -9  23   31.35    5.92
  -1  -9  22   28.05    6.47
  -1   9  22   29.00   10.84
  -1  -9  22   31.16    4.19
  -1  -9  21   32.85    7.50
  -1   9  21   32.04    5.58
  -1  -9  21   28.96    5.95
  -1  -9  20   73.26   13.96
  -1   9  20   73.78   12.21
  -1  -9  20   65.25    3.07
  -1  -9  19   67.94   13.14
  -1   9  19   79.86   12.10
  -1  -9  19   73.08   11.26
  -1  -9  18  291.30   10.05
  -1   9  18  292.29    9.70
  -1  -9  18  294.70    7.72
  -1  -9  17    6.73    2.31
  -1   9  17    6.86    3.70
  -1  -9  17    9.16    2.23
  -1  -9  16  107.79   12.90
  -1   9  16  106.54   16.34
  -1  -9  16  100.31    6.41
  -1   9  15   29.53    5.67
  -1  -9  15   31.90    6.97
  -1   9  15   42.96   11.55
  -1  -9  15   30.68    7.97
  -1   9  14  689.71   19.30
  -1  -9  14  716.06   21.88
  -1   9  14  706.24   20.74
  -1  -9  14  691.09   18.45
  -1   9  13   15.92    2.23
  -1  -9  13   14.73    3.19
  -1   9  13   11.55    2.77
  -1  -9  13   12.94    2.32
  -1   9  12   33.08    5.73
  -1  -9  12   34.80    6.99
  -1   9  11    1.15    1.67
  -1  -9  11   -0.12    3.01
  -1   9  10 2113.82   40.34
  -1   9   9 1273.19   23.06
   1   9  -9 1269.47   21.63
  -1   9   8  421.51    9.22
  -1  -9   8  407.05    9.92
   1   9  -8  399.67    9.42
   1   9  -8  409.35    9.71
  -1   9   7   28.06    3.72
  -1  -9   7   27.89    5.60
   1   9  -7   24.09    4.06
  -1   9   7   26.05    3.58
   1   9  -7   28.88    5.36
  -1  -9   6  105.63   16.83
  -1   9   6  111.15    8.49
   1   9  -6  113.38    4.88
  -1   9   6  111.89   11.36
   1   9  -6  113.10    4.40
  -1  -9   5  862.47   20.96
  -1   9   5  878.92   20.52
   1   9  -5  854.34   20.42
  -1   9   5  859.56   20.20
   1   9  -5  865.44   20.21
  -1  -9   4  464.23   12.56
  -1   9   4  463.61   11.67
   1   9  -4  466.73   12.20
  -1   9   4  439.61   11.50
   1   9  -4  445.15   11.54
   1  -9  -3  123.13   11.24
  -1  -9   3   94.23    6.21
  -1   9   3   95.73    3.30
   1   9  -3   92.36   10.55
   1   9  -3   95.93    3.49
  -1   9   3   86.16   11.86
   1  -9  -2  222.74    8.06
  -1  -9   2  212.84    6.21
  -1   9   2  224.02    4.67
   1   9  -2  225.51    6.25
   1   9  -2  226.65    4.60
  -1   9   2  210.92   18.20
   1  -9  -1   14.79    2.78
  -1  -9   1   17.41    3.00
   1   9  -1   14.25    2.90
  -1   9   1   17.36    4.00
   1   9  -1   12.63    2.35
  -1   9   1   17.60    2.90
  -1  -9   0  108.50    5.49
   1  -9   0  100.18    8.09
   1   9   0  109.57    9.51
  -1   9   0  107.78    3.57
   1   9   0  106.55    3.48
  -1   9   0  100.45   13.58
  -1  -9  -1  196.11    5.55
   1  -9   1  201.52    6.61
   1   9   1  191.05   16.89
  -1   9  -1  206.68    4.63
   1   9   1  193.98    4.47
  -1   9  -1  194.68    5.70
  -1  -9  -2    6.60    2.42
   1  -9   2    6.56    1.64
   1   9   2    5.31    2.04
  -1   9  -2    2.17    1.28
   1   9   2    4.40    1.28
  -1   9  -2    4.16    1.43
  -1  -9  -3    9.56    3.12
   1  -9   3    0.56    2.00
   1   9   3    1.92    1.81
  -1   9  -3    1.65    1.24
   1  -9   3    3.52    2.28
   1   9   3   -0.87    1.27
   1  -9   4    2.11    2.51
   1   9   4    1.09    1.39
  -1   9  -4    2.22    1.93
   1  -9   4    1.76    1.43
  -1   9  -4    1.32    1.74
   1   9   5    3.93    1.36
   1  -9   5    3.58    2.07
  -1   9  -5    3.46    6.54
   1  -9   5    2.27    1.67
  -1   9  -5    4.94    2.01
   1   9   6  377.61   10.42
   1  -9   6  381.11   10.44
  -1   9  -6  396.84   10.63
   1  -9   6  384.41   10.21
  -1   9  -6  359.03   10.90
   1   9   7   49.45    8.92
   1  -9   7   54.34    7.53
  -1   9  -7   59.76    7.19
   1  -9   7   56.49    8.57
  -1   9  -7   49.01    7.11
   1   9   8  753.51   14.58
   1  -9   8  776.70   14.99
  -1   9  -8  762.48   17.33
   1  -9   8  787.11   18.57
   1  -9   9  519.59   14.08
  -1   9  -9  501.37   11.97
   1  -9   9  534.99   12.24
   1  -9  10   25.48    4.84
  -1   9 -10   19.45    4.63
   1  -9  10   29.71    5.15
   1  -9  11   10.79    3.21
  -1   9 -11    6.07    1.64
   1  -9  11    8.81    2.04
   1  -9  12 1181.19   24.87
   1  -9  12 1198.09   27.08
   1  -9  13    3.77    1.99
   1  -9  13    2.12    2.91
   1  -9  14  806.30   25.65
   1  -9  14  842.66   22.95
   1  -9  15    1.42    1.71
   1   9  15    1.72    2.49
   1  -9  16   98.26   13.63
   1   9  16  114.79   21.44
   1  -9  16  107.75    4.60
   1  -9  17    1.90    1.82
   1   9  17    8.06    3.90
   1  -9  17    1.23    1.70
   1  -9  18  200.55   22.52
   1   9  18  200.12   22.76
   1  -9  18  187.49    6.41
   1  -9  19   26.15    6.20
   1   9  19   30.86   11.23
   1  -9  19   25.42    5.55
   1  -9  20  198.99   20.03
   1   9  20  202.50   10.03
   1  -9  20  211.47    8.34
   1  -9  21  183.25    8.36
   1   9  21  189.85    9.61
   1  -9  21  184.70   21.61
   1  -9  22    3.21    2.48
   1   9  22    6.28    5.03
   1  -9  22    2.28    1.57
   1  -9  23   10.62    3.18
   1   9  23    6.21    3.43
   1  -9  23    6.11    2.11
   1  -9  24   41.80    9.40
   1   9  24   43.24   13.83
   1  -9  24   62.48   10.93
   1  -9  25   50.78   13.41
   1   9  25   57.71   10.45
   1  -9  25   57.03    6.44
   1  -9  26    2.65    2.22
   1   9  26    4.82    2.63
   1  -9  26    1.65    1.71
  -1  10  25  146.87    9.29
  -1 -10  24   20.11    5.83
  -1  10  24   19.26    7.98
  -1 -10  23  116.71   15.51
  -1  10  23  112.83    6.13
  -1 -10  22   25.28    7.69
  -1  10  22   29.47    7.27
  -1 -10  22   19.27    4.80
  -1 -10  21   10.75    2.43
  -1  10  21    7.53    3.60
  -1 -10  21    8.49    2.35
  -1 -10  20   28.26    5.91
  -1  10  20   27.79    8.22
  -1 -10  20   19.51    3.75
  -1 -10  19   88.55   18.92
  -1  10  19   90.80   16.71
  -1 -10  19   88.75    8.82
  -1 -10  18    0.74    2.31
  -1  10  18    1.99    1.60
  -1 -10  18    1.00    1.16
  -1 -10  17   39.39    9.89
  -1  10  17   45.43    7.20
  -1 -10  17   41.03   10.33
  -1 -10  16    2.43    2.15
  -1  10  16    3.57    2.80
  -1 -10  16    4.10    1.96
  -1 -10  15  105.74   10.04
  -1  10  15  105.59   14.94
  -1 -10  14  923.87   22.93
  -1  10  14  886.80   22.44
  -1 -10  13  245.56   23.27
  -1  10  12  191.06   11.85
  -1 -10  12  206.72   24.61
  -1  10  11  462.70   20.72
  -1 -10  11  509.66   15.44
  -1  10  10   50.78    6.77
  -1 -10  10   51.84    8.48
   1  10 -10   46.60    7.72
  -1  10   9  918.53   19.36
  -1 -10   9  891.12   23.34
   1  10  -9  909.62   19.75
  -1 -10   8  123.12   15.91
  -1  10   8  110.99    7.12
   1  10  -8  107.73   12.95
  -1 -10   7 2062.91   41.61
  -1  10   7 1996.74   38.17
   1  10  -7 2029.68   39.37
  -1 -10   6   19.65    4.06
  -1  10   6   16.70    2.96
   1  10  -6   16.26    2.86
  -1 -10   5  560.62   13.28
  -1  10   5  578.91   12.96
   1  10  -5  560.21   12.39
  -1 -10   4  110.44   11.60
  -1  10   4  113.67    5.92
   1  10  -4  113.91    5.93
   1 -10  -3  152.56   16.02
  -1 -10   3  120.89   17.61
  -1  10   3  108.22    6.40
   1  10  -3  115.79   12.46
   1 -10  -2  134.04   11.91
  -1 -10   2  113.16    9.83
  -1  10   2  114.99   13.03
   1  10  -2  119.25    6.13
   1 -10  -1   87.92   11.51
  -1 -10   1   98.38   14.07
  -1  10   1   90.18    6.16
  -1 -10   0    6.37    2.30
   1 -10   0    5.68    2.03
   1  10   0    4.03    1.41
  -1  10   0    3.36    1.26
   1  10   0    4.82    1.72
  -1 -10  -1  237.19    7.08
   1 -10   1  256.19    7.39
  -1  10  -1  247.79    6.74
   1  10   1  247.38    6.80
  -1 -10  -2   28.65    5.53
   1 -10   2   26.19    5.05
  -1  10  -2   24.79    4.60
   1  10   2   21.97    4.26
  -1  10  -2   19.27    4.69
  -1 -10  -3  898.20   20.21
   1 -10   3  911.67   30.12
  -1  10  -3  877.09   18.21
   1  10   3  819.97   17.11
   1 -10   4  147.17    8.79
  -1  10  -4  150.57    7.62
   1 -10   5  661.59   18.56
  -1  10  -5  680.75   15.23
   1 -10   5  695.71   15.85
  -1  10  -6  330.92    8.82
   1 -10   6  339.39    8.79
  -1  10  -7  109.01   10.24
   1 -10   7  127.39    5.65
   1 -10   8   73.11    8.59
  -1  10  -8   66.02    6.28
   1 -10   8   79.91   14.05
   1 -10   9  536.46   15.82
   1 -10   9  586.67   16.42
   1 -10  10   45.78    5.25
   1 -10  10   51.06    7.90
   1 -10  11  136.48   11.20
   1 -10  11  134.31    8.71
   1 -10  12  159.94   11.67
   1 -10  12  169.28   10.63
   1 -10  13   85.17    8.62
   1 -10  13   93.94   11.32
   1 -10  14   13.82    3.80
   1 -10  14   12.04    3.03
   1 -10  15   13.12    3.91
   1  10  15   11.15    3.34
   1 -10  15    9.31    3.16
   1 -10  16   39.74   11.43
   1  10  16   46.98    9.33
   1 -10  16   56.38    8.08
   1 -10  17    1.82    3.20
   1  10  17    4.17    2.64
   1 -10  17    1.82    1.02
   1 -10  18    6.70    2.36
   1  10  18    8.08    3.12
   1 -10  18    4.44    1.66
   1 -10  19  298.12   16.04
   1  10  19  310.82   13.02
   1 -10  19  300.62   10.92
   1 -10  20   57.96   16.00
   1  10  20   69.49   19.82
   1 -10  20   70.19    8.87
   1 -10  21   61.49   12.62
   1  10  21   70.58   12.49
   1 -10  21   71.71   11.73
   1 -10  22    0.95    2.10
   1  10  22    4.08    2.63
   1 -10  22    1.64    1.23
   1 -10  23  144.40   16.99
   1  10  23  172.36    8.17
   1 -10  23  161.60    5.18
   1 -10  24   30.97    8.40
   1  10  24   42.88    5.51
   1 -10  24   39.90    8.63
  -1  11  23   42.00   15.47
  -1 -11  22   43.28   12.07
  -1  11  22   55.32   10.20
  -1 -11  21    3.30    2.22
  -1  11  21    2.95    3.51
  -1 -11  21    1.09    0.93
  -1 -11  20   -0.29    2.33
  -1  11  20    5.83    2.69
  -1 -11  19   82.18   12.85
  -1  11  19   75.02    6.71
  -1 -11  18  110.69   16.04
  -1  11  18  106.35   18.83
  -1 -11  17  174.27   18.75
  -1  11  17  163.78   10.63
  -1 -11  16  120.44   12.68
  -1  11  16  125.96   17.91
  -1 -11  15    8.86    3.52
  -1  11  15    5.17    2.43
  -1 -11  14  145.50   15.10
  -1  11  14  127.56    5.72
  -1 -11  13   52.74    7.07
  -1 -11  12  269.87    9.60
  -1 -11  11   49.64    9.89
  -1 -11  10  239.32   21.64
   1  11 -10  225.75    7.93
  -1 -11   9  433.62   12.77
  -1  11   9  371.65   10.49
   1  11  -9  406.08   11.13
  -1 -11   8  489.63   11.60
  -1  11   8  429.97   24.84
   1  11  -8  458.91   10.39
  -1 -11   7   16.46    4.24
  -1  11   7   10.73    2.69
   1  11  -7    9.66    3.00
  -1 -11   6  406.70   10.14
  -1  11   6  383.73    8.72
   1  11  -6  374.78    8.57
  -1 -11   5    9.25    3.28
  -1  11   5    7.40    1.54
   1  11  -5    6.11    1.66
  -1 -11   4  108.04   13.23
  -1  11   4   98.42   11.01
   1  11  -4  103.12   13.69
   1 -11  -3  116.69   10.89
  -1 -11   3  136.24   11.13
  -1  11   3  108.02    6.58
   1  11  -3   94.10   12.55
   1 -11  -2   58.22    9.69
  -1 -11   2   63.74   11.59
  -1  11   2   40.41    9.01
   1 -11  -1  845.91   23.83
  -1 -11   1  876.15   24.33
  -1  11   1  826.56   22.50
  -1 -11   0  102.32   11.00
   1 -11   0   91.57   10.16
  -1  11   0   73.05   10.36
  -1 -11  -1  135.24   15.16
   1 -11   1  136.81   13.51
  -1  11  -1  113.35    9.40
  -1 -11  -2    5.47    3.60
   1 -11   2    7.02    2.43
  -1  11  -2    2.41    1.21
  -1 -11  -3  143.26   12.36
   1 -11   3  131.18   15.53
  -1  11  -3  111.26   14.71
   1 -11   4    2.10    1.73
  -1  11  -4    0.57    1.12
   1 -11   5    6.37    2.68
   1 -11   6  717.24   15.18
   1 -11   7 1343.25   24.73
   1 -11   7 1281.66   23.09
   1 -11   8  241.47   16.37
   1 -11   8  246.70    7.05
   1 -11   9  322.96   16.47
   1 -11   9  337.69    9.91
   1 -11  10    3.98    1.84
   1 -11  11  482.84   15.50
   1 -11  11  502.00   12.09
   1 -11  12    4.69    1.80
   1 -11  12    7.59    2.60
   1 -11  13   99.68   16.31
   1 -11  13   87.90    9.14
   1 -11  14    1.26    2.22
   1 -11  14    1.60    1.28
   1 -11  15   27.11    7.69
   1 -11  15   31.48    3.84
   1 -11  16    8.77    3.05
   1  11  16    8.30    2.81
   1 -11  16   10.71    2.32
   1 -11  17   14.66    3.36
   1  11  17   13.05    4.48
   1 -11  17   21.80    4.26
   1 -11  18   70.37   14.10
   1  11  18   56.45   11.49
   1 -11  18   74.53    9.55
   1 -11  19    4.28    2.44
   1  11  19    2.84    2.53
   1 -11  19    5.44    2.22
   1 -11  20   44.88   11.38
   1  11  20   47.71    9.31
   1 -11  20   57.69    6.70
   1 -11  21   11.11    4.38
   1  11  21   18.70    4.67
   1 -11  21    7.69    2.66
   1 -11  22    1.57    2.44
   1  11  22    1.13    2.89
   1 -11  22    3.32    1.87
  -1  12  21   36.67   10.55
  -1 -12  20   21.71    5.97
  -1  12  20   18.52    8.50
  -1 -12  19    3.83    2.06
  -1  12  19    3.82    2.09
  -1 -12  18   19.46    5.40
  -1  12  18   12.58    4.77
  -1 -12  17   13.15    2.96
  -1  12  17   11.90    2.82
  -1 -12  16   50.24    6.90
  -1  12  16   42.17   13.44
  -1 -12  15   34.53    6.46
  -1  12  15   35.20    8.25
  -1 -12  14   66.24    7.10
  -1  12  14   53.88   13.14
  -1 -12  13   16.89    4.50
  -1 -12  12   65.57    6.60
  -1 -12  11   16.43    4.52
  -1 -12  10   52.74   10.09
  -1 -12   9   30.59    7.14
  -1 -12   8    5.33    2.28
  -1 -12   7  246.03   16.30
  -1 -12   6  324.33    9.71
  -1 -12   5   42.52    9.92
  -1 -12   4   40.44    7.55
  -1 -12   3    8.81    2.18
   1 -12  -2    3.52    1.93
  -1 -12   2    1.92    2.26
   1 -12  -1    1.71    2.23
  -1 -12   1    5.02    1.48
  -1 -12   0    2.47    2.68
   1 -12   0    6.11    1.94
  -1 -12  -1   14.13    3.08
   1 -12   1   15.86    4.06
  -1 -12  -2   79.04    7.46
   1 -12   2   92.52   11.26
   1 -12   3   16.52    3.77
   1 -12   4  122.43   30.46
   1 -12   5   53.39    7.21
   1 -12   6  109.14    8.60
   1 -12   7  198.43   10.74
   1 -12   8   74.35   11.60
   1 -12   9  344.02   12.67
   1 -12  10   13.57    3.60
   1 -12  10   11.38    3.96
   1 -12  11  151.70   18.97
   1 -12  11  130.71   17.89
   1 -12  12  209.36   18.34
   1 -12  12  186.69   10.20
   1 -12  13    5.18    2.71
   1 -12  13    0.95    1.82
   1 -12  14  113.09   12.43
   1 -12  14  105.91   16.65
   1 -12  15  101.62    8.53
   1 -12  15   91.74   18.26
   1 -12  16   11.57    3.38
   1  12  16    7.37    3.51
   1 -12  16    6.99    1.79
   1 -12  17   15.17    3.39
   1  12  17   13.89    2.98
   1 -12  17   11.36    4.50
   1 -12  18   51.10    7.14
   1  12  18   38.50   10.60
   1 -12  18   50.08   10.15
   1 -12  19   12.94    5.32
   1  12  19   14.93    7.38
   1 -12  19   16.51    3.34
   1 -12  20   20.55    5.40
   1  12  20   25.29    9.12
   1 -12  20   24.32    6.12
  -1  13  18  292.40    9.04
  -1 -13  17   13.92    3.65
  -1  13  17    7.92    2.75
  -1 -13  16   23.97    5.41
  -1  13  16   22.82    8.51
  -1 -13  15   30.02    4.45
  -1  13  15   26.17    7.81
  -1 -13  14   19.66    4.58
  -1 -13  13   22.49    5.45
  -1 -13  12   91.94   16.03
  -1 -13  11   24.01    4.50
  -1 -13  10    3.91    2.69
  -1 -13   9   24.91    4.31
  -1 -13   8  129.07   20.43
  -1 -13   7   23.40    4.12
  -1 -13   6  123.84    9.37
  -1 -13   5  114.61   10.21
  -1 -13   4   24.29    5.24
  -1 -13   3   52.71    8.75
   1 -13  -2  138.06   11.01
  -1 -13   2  135.61   17.69
   1 -13  -1   73.70    7.34
  -1 -13   1   65.71   11.84
  -1 -13   0   41.77    9.80
   1 -13   0   37.22    9.38
  -1 -13  -1   12.23    2.41
   1 -13   1    6.85    1.94
  -1 -13  -2  199.01    9.17
   1 -13   2  192.86    8.21
   1 -13   3   36.47    7.02
   1 -13   4   40.78    4.88
   1 -13   5    8.07    4.08
   1 -13   6   92.67    8.17
   1 -13   7   36.11    6.06
   1 -13   8   36.94    6.12
   1 -13   9   19.05    2.78
   1 -13  10   47.06    7.25
   1 -13  12    9.42    2.17
   1 -13  13   26.99    5.28
   1 -13  13   22.73    6.11
   1 -13  14    2.55    1.60
   1 -13  14    1.68    1.59
   1 -13  15  168.73   20.09
   1 -13  15  165.51    8.33
   1 -13  16   28.20    5.74
   1  13  16   26.77    6.28
   1 -13  16   24.71    4.44
   1 -13  17   29.62    5.26
   1  13  17   21.73    5.04
   1 -13  17   29.49    5.85
  -1 -14  13   99.05   10.81
  -1 -14  12    3.46    3.54
  -1 -14  11    5.33    3.44
  -1 -14  10    1.63    2.09
  -1 -14   9   20.72    4.46
  -1 -14   8   18.91    4.27
  -1 -14   7   46.24    8.53
  -1 -14   6    1.71    2.32
  -1 -14   5  204.85    8.95
  -1 -14   4  168.13    7.34
  -1 -14   3    4.66    2.13
  -1 -14   2   15.47    4.10
   1 -14  -1   26.58    6.26
  -1 -14   1   23.68    5.35
  -1 -14   0   40.27    7.62
   1 -14   0   42.28    6.69
  -1 -14  -1   54.42   15.24
   1 -14   1   46.95   10.85
   1 -14   2   42.56   12.48
   1 -14   3  152.17   14.19
   1 -14   4    4.34    2.57
   1 -14   5  305.40   11.13
   1 -14   6   13.83    2.31
   1 -14   7   22.13    3.96
   1 -14   8    3.63    2.37
   1 -14   9  128.37    8.69
   1 -14  10   69.00   14.53
   1 -14  11  145.09   18.29
   1 -14  12   35.16    4.01
   1 -14  13   62.29    7.17
  -1 -15   8   24.25    6.71
  -1 -15   7    1.99    2.98
  -1 -15   6   74.32   14.62
  -1 -15   5   24.46    5.73
  -1 -15   4   93.06   22.46
  -1 -15   3   75.77   16.22
  -1 -15   2  106.23    5.62
  -1 -15   1   63.40   13.48
  -1 -15   0  366.21   13.42
   1 -15   0  362.11    8.95
   1 -15   1   31.24    6.21
   1 -15   2   68.50   10.31
   1 -15   3   62.97    9.62
   1 -15   4   56.23    8.80
   1 -15   5   17.46    4.31
   1 -15   6    3.14    1.32
   1 -15   7    3.30    2.22
  -2   0  33    2.65    2.85
  -2   0  32  158.87    7.60
  -2   0  31    2.63    2.30
  -2   0  30   75.69   12.20
  -2   0  29    0.86    1.30
  -2   0  28    7.70    3.50
  -2   0  27    0.72    2.03
  -2   0  26   68.22   12.50
  -2   0  25    0.65    1.66
  -2   0  24  116.97    7.46
  -2   0  23   -0.67    2.43
  -2   0  22   67.97    5.36
   2   0 -22   48.12   14.67
  -2   0  21    3.41    1.95
   2   0 -21    4.85    2.62
  -2   0  20   37.82    8.54
   2   0 -20   20.14    6.04
  -2   0  19   -0.11    2.79
   2   0 -19    4.45    3.63
  -2   0  18  191.44    5.73
   2   0 -18  190.01    6.21
  -2   0  17    1.05    1.43
   2   0 -17    2.31    2.15
  -2   0  16    3.80    2.32
   2   0 -16    1.21    1.04
  -2   0  15    0.72    1.01
   2   0 -15    1.14    1.62
  -2   0  14  295.85    7.91
   2   0 -14  282.92    6.97
  -2   0  13    1.50    1.45
   2   0 -13    1.47    1.15
  -2   0  12  241.63    6.44
   2   0 -12  240.76    6.59
  -2   0  11   -0.19    1.33
  -2   0  10  424.24    5.70
   2   0 -10  426.80    5.85
  -2   0   9    1.97    1.21
   2   0  -9    0.03    1.01
  -2   0   9    0.50    0.49
  -2   0   8  157.94    3.98
   2   0  -8  149.64    4.66
  -2   0   8  156.32    3.45
  -2   0   7    1.22    0.84
   2   0  -7    0.83    0.59
  -2   0   7    0.92    0.59
  -2   0   6  453.13    9.21
   2   0  -6  460.55    9.23
  -2   0   6  443.13    8.49
  -2   0   5    1.73    0.70
   2   0  -5    0.48    0.61
   2   0  -5    0.57    0.38
  -2   0   5    1.10    0.70
  -2   0   3    3.24    0.68
   2   0  -3    4.82    1.55
   2   0  -3    2.41    1.24
  -2   0   1    3.40    1.31
   2   0  -1    2.57    1.36
   2   0   3    5.41    1.89
   2   0   4 3443.76   28.28
   2   0   5    2.00    1.62
   2   0   6  274.15    6.84
  -2   0  -6  265.56    6.63
   2   0   7    2.46    1.11
  -2   0  -7    2.06    1.54
   2   0   8 1270.46   13.37
  -2   0  -8 1293.41   13.52
   2   0   9    3.33    1.54
  -2   0  -9    0.18    2.99
   2   0  10 2323.78   22.05
  -2   0 -10 2287.68   22.22
   2   0  11    2.30    2.07
  -2   0 -11    0.47    1.57
   2   0  12  466.25   10.65
  -2   0 -12  475.94   10.79
   2   0  13    1.25    2.15
  -2   0 -13    1.03    1.51
   2   0  14   44.72   11.41
  -2   0 -14   38.48    8.69
   2   0  15    1.50    1.19
  -2   0 -15    1.72    2.76
   2   0  16  384.85    9.01
  -2   0 -16  409.34    9.62
   2   0  17    2.90    2.16
  -2   0 -17    0.88    3.86
   2   0  18   13.85    3.82
  -2   0 -18   10.79    3.36
   2   0  19    2.42    1.57
   2   0  20    3.32    2.30
   2   0  21   -0.99    2.37
   2   0  22   76.53   13.15
   2   0  23    4.96    2.89
   2   0  24  756.29   22.35
   2   0  25    4.31    2.77
   2   0  26    1.90    3.40
   2   0  27    3.91    2.80
   2   0  28  130.58    8.92
   2   0  29    1.97    2.26
   2   0  30   36.17   10.55
  -2  -1  33  144.29    6.61
  -2   1  33  115.80   23.60
  -2  -1  32  221.89    7.70
  -2   1  32  229.28    8.05
  -2  -1  31    1.39    1.83
  -2   1  31    5.15    1.93
  -2  -1  30   59.43   12.89
  -2   1  30   58.60   11.31
  -2  -1  29   12.39    3.91
  -2   1  29   15.36    4.50
  -2  -1  28   67.86   10.48
  -2   1  28   75.07   12.70
  -2  -1  27    2.27    2.15
  -2   1  27    4.22    2.63
  -2  -1  26   15.05    4.37
  -2   1  26   15.12    5.36
  -2  -1  25   84.84   11.97
  -2   1  25  107.86   17.74
  -2  -1  24  576.82   19.37
  -2   1  24  572.61   17.05
  -2  -1  23  535.67   13.30
  -2  -1  22    6.84    3.23
  -2   1  22    5.55    2.81
   2  -1 -22    6.89    2.64
  -2  -1  21 1491.91   25.90
  -2   1  21 1466.30   27.41
   2   1 -21 1384.88   29.27
   2  -1 -21 1490.14   26.95
  -2  -1  20  488.30   15.05
  -2   1  20  515.63   14.30
   2   1 -20  531.94   14.26
   2  -1 -20  551.46   15.01
  -2  -1  19   16.75    3.54
  -2   1  19   12.43    2.33
   2   1 -19   18.93    5.16
   2  -1 -19   19.46    5.39
  -2  -1  18   37.12    7.24
  -2   1  18   39.24    8.87
   2   1 -18   31.77    7.14
   2  -1 -18   29.56    5.49
  -2  -1  17  725.06   11.34
  -2   1  17  745.06   11.63
   2   1 -17  752.13   11.85
   2  -1 -17  758.05   12.07
  -2  -1  16    1.25    1.31
  -2   1  16   -2.94    3.62
   2   1 -16    2.14    1.43
  -2  -1  15 1389.88   21.09
  -2   1  15 1359.57   20.93
   2   1 -15 1378.14   21.15
   2  -1 -15 1399.92   21.37
  -2  -1  14  654.15   10.18
   2   1 -14  664.08   10.44
   2  -1 -14  680.86   10.69
  -2  -1  13   22.74    4.58
  -2   1  13   19.36    5.12
   2   1 -13   17.90    4.14
   2  -1 -13   19.90    4.48
  -2  -1  12   62.15    2.63
  -2   1  12   64.10   15.92
   2   1 -12   65.74    2.74
   2  -1 -12   71.57    9.35
  -2  -1  11 1648.31   15.25
  -2   1  11 1638.98   14.99
   2   1 -11 1612.34   15.30
   2  -1 -11 1691.02   15.70
  -2  -1  10   19.91    4.01
  -2   1  10   18.34    4.78
   2   1 -10   13.96    3.33
   2  -1 -10   19.81    4.73
  -2  -1   9  490.28   12.05
  -2   1   9  506.07    6.03
   2   1  -9  506.90    6.67
   2  -1  -9  500.51    6.19
  -2   1   9  497.82   10.62
  -2  -1   9  498.92   10.15
  -2  -1   8  140.01    3.79
   2   1  -8  141.91    3.88
  -2   1   8  132.59    3.68
   2  -1  -8  139.74    3.69
  -2   1   8  137.40    3.25
  -2  -1   8  139.19    2.75
  -2  -1   7 1266.20   11.55
   2   1  -7 1242.54   11.48
  -2   1   7 1293.23   11.29
   2  -1  -7 1301.53   11.43
  -2   1   7 1271.07   11.23
  -2  -1   6  375.67    7.85
   2   1  -6  370.43    7.70
  -2   1   6  382.59    7.57
   2  -1  -6  385.42    7.73
  -2   1   6  369.17    7.40
  -2  -1   5 2949.16   23.49
   2   1  -5 3086.96   24.31
  -2  -1   4  599.25    6.11
   2   1  -4  598.97    6.12
  -2   1   4  599.24    5.14
   2  -1  -4  616.39    5.40
   2  -1  -4  604.36    6.09
  -2   1   4  601.98    6.17
  -2  -1   3  900.43    8.25
   2   1  -3  894.22    8.37
   2  -1  -3  931.19    7.37
   2  -1  -3  912.11    9.18
  -2   1   3  905.96    8.53
  -2  -1   2  666.31    6.57
   2   1  -2  662.53    6.61
   2  -1  -2  661.12    5.23
   2  -1  -2  666.56    6.86
  -2  -1   1 2242.35   18.26
   2  -1  -1 2237.89   16.63
   2   1  -1 2256.71   18.36
   2   1   1   80.75    3.45
   2  -1   2   31.78    5.41
   2  -1   3 1547.23   13.40
  -2   1  -3 1531.35   13.30
   2  -1   4  473.06    9.83
  -2   1  -4  488.58   10.90
   2  -1   5 1176.94   11.49
  -2   1  -5 1172.67   11.63
   2   1   5 1145.11   11.93
   2  -1   6 1018.37   10.66
  -2   1  -6 1013.14   11.72
   2   1   6 1020.79   11.46
   2  -1   7  688.87    8.64
  -2   1  -7  721.48    8.78
   2   1   7  688.84    9.94
   2  -1   8    4.27    1.34
  -2   1  -8    1.47    1.09
   2   1   8    1.96    2.74
   2  -1   9   17.43    4.09
   2   1   9   27.74    6.77
  -2   1  -9   15.67    2.52
   2  -1  10    0.87    1.13
   2   1  10    2.83    2.42
  -2   1 -10    1.52    1.71
   2  -1  11  762.83   11.89
   2   1  11  737.18   13.41
  -2   1 -11  726.14   11.33
   2  -1  12 1240.22   17.29
   2   1  12 1203.23   17.31
  -2   1 -12 1182.32   16.67
  -2  -1 -12 1190.67   18.40
   2  -1  13   48.01    7.78
   2   1  13   41.82    6.77
  -2   1 -13   34.60    7.56
  -2  -1 -13   38.06    9.50
   2  -1  14   59.77   10.55
   2   1  14   58.86    9.18
  -2   1 -14   47.19    4.40
  -2  -1 -14   44.18   11.56
   2  -1  15  998.31   14.78
   2   1  15 1012.28   15.60
  -2  -1 -15 1015.70   15.44
   2  -1  16   13.24    2.66
   2   1  16   20.87    4.45
  -2   1 -16   10.71    2.79
  -2  -1 -16    9.65    2.23
   2  -1  17   18.77    3.85
   2   1  17   19.73    3.78
  -2   1 -17   13.39    3.13
  -2  -1 -17   18.79    3.44
   2  -1  18  161.12    7.25
   2   1  18  185.19   24.49
  -2   1 -18  159.76   15.28
  -2  -1 -18  169.15    7.32
   2  -1  19  308.55    8.69
   2   1  19  335.32   10.13
   2   1  20  119.46    7.49
   2  -1  21   26.15    7.43
   2   1  21   27.82    4.49
   2  -1  22  435.11   14.39
   2   1  22  436.41   14.59
   2  -1  23   20.31    5.39
   2   1  23   26.50    5.59
   2  -1  24   20.84    4.70
   2   1  24   14.43    5.36
   2  -1  25   55.77   13.74
   2   1  25   55.44    4.70
   2  -1  26    3.00    2.01
   2   1  26    5.41    3.81
   2  -1  27   42.45    9.01
   2   1  27   43.48    8.29
   2  -1  28   13.27    3.55
   2   1  28   14.58    3.24
   2  -1  29  125.28    7.27
   2   1  29  133.63   10.19
   2  -1  30   39.40   10.81
   2   1  30   48.87   15.46
  -2  -2  33    6.67    2.07
  -2   2  33   10.39    2.73
  -2  -2  32    2.11    2.35
  -2   2  32    2.69    1.76
  -2  -2  31   39.77    5.10
  -2   2  31   16.86    5.01
  -2  -2  30   -0.22    1.98
  -2   2  30    3.32    3.24
  -2  -2  29  178.35   23.93
  -2   2  29  193.48    7.90
  -2  -2  28   10.74    3.21
  -2   2  28   17.76    4.12
  -2  -2  27  182.66   10.05
  -2   2  27  200.47   22.90
  -2  -2  26    7.25    3.28
  -2   2  26    2.87    2.30
  -2  -2  25   -0.08    2.75
  -2   2  25    5.00    3.01
  -2  -2  24  143.82   10.13
  -2   2  24  134.54    9.27
  -2  -2  23    0.72    1.61
  -2   2  23    1.52    1.43
  -2  -2  22   30.04    6.08
  -2   2  22   30.26    7.56
   2  -2 -22   23.81    3.63
  -2  -2  21 2577.75   49.54
  -2   2  21 2520.25   55.02
  -2  -2  20   12.99    4.05
  -2   2  20   16.57    5.29
   2   2 -20   11.36    2.30
   2  -2 -20   10.66    4.71
  -2  -2  19  433.63   11.99
  -2   2  19  429.67   11.78
   2   2 -19  432.92   12.26
   2  -2 -19  421.51   12.20
  -2  -2  18    6.12    2.56
  -2   2  18    8.40    2.75
   2   2 -18    9.46    2.70
   2  -2 -18    7.49    2.20
  -2  -2  17   33.36    6.33
  -2   2  17   31.73    6.13
   2   2 -17   23.36    4.74
   2  -2 -17   24.81    7.12
  -2  -2  16  456.07    8.42
  -2   2  16  462.24    8.16
   2   2 -16  450.22    8.44
   2  -2 -16  450.07    8.50
  -2  -2  15    3.29    1.21
  -2   2  15    1.62    1.62
   2   2 -15    2.70    2.50
   2  -2 -15    0.62    1.32
  -2  -2  14   94.35    3.95
   2   2 -14   87.65    3.45
  -2   2  14   88.49    3.10
  -2  -2  13  601.57    9.52
   2   2 -13  604.61    9.74
  -2   2  13  598.28    9.17
   2  -2 -13  614.90    9.55
  -2   2  12  316.69   10.57
   2   2 -11 4472.86   35.69
  -2   2  11 4465.73   37.43
   2  -2 -11 4547.08   17.09
  -2  -2  10  836.81    9.29
   2   2 -10  854.86    9.64
  -2   2  10  786.85   20.92
   2  -2 -10  803.93    8.89
  -2   2  10  842.74    8.10
  -2  -2   9  322.72    7.84
   2   2  -9  331.85    8.09
  -2   2   9  269.09   30.97
   2  -2  -9  334.73    8.10
  -2   2   9  324.52    7.38
  -2  -2   8 1035.19   10.44
   2   2  -8 1006.71   12.19
  -2   2   8 1051.23   10.68
  -2   2   8 1014.98    9.68
  -2  -2   7    5.07    1.25
   2   2  -7    3.37    1.08
  -2   2   7    3.86    1.27
   2  -2  -7    4.01    1.00
  -2   2   7    4.48    1.08
  -2  -2   6  387.23    8.20
   2   2  -6  390.22    8.32
  -2   2   6  392.03    7.72
   2  -2  -6  397.38    8.22
  -2   2   6  384.72    7.89
  -2  -2   5   64.64    2.33
   2   2  -5   63.18    2.34
  -2   2   5   66.08    1.70
   2  -2  -5   65.09    1.81
   2  -2  -5   67.39    2.17
  -2   2   5   65.57    2.35
  -2  -2   4  454.08    9.33
   2   2  -4  446.21    9.13
   2  -2  -4  442.16    8.90
  -2   2   4  446.52    9.07
  -2  -2   3 1746.03   15.07
   2   2  -3 1768.02   15.18
   2  -2  -3 1732.94   14.77
  -2   2   3 1753.54   15.16
   2  -2  -2 8846.82  176.40
  -2   2   2 8656.58  172.82
  -2  -2   1 1227.24   11.35
   2   2  -1 1218.81   11.12
   2  -2  -1 1219.53   11.34
  -2  -2   0 6298.19  126.25
   2   2   0 6439.51  128.65
   2   2   1 3880.81   30.49
  -2   2  -1 4134.00   82.52
   2  -2   1 4038.37   81.44
   2   2   2 5281.52  105.81
   2   2   3   30.48    4.78
   2  -2   3   29.95    3.74
  -2   2  -3   22.67    1.49
  -2   2  -4  106.48    3.11
   2  -2   5 2368.22   19.77
  -2   2  -5 2336.76   19.97
   2  -2   6   19.23    4.81
  -2   2  -6   17.81    5.93
   2  -2   7  814.69    9.75
  -2   2  -7  824.06    9.70
   2   2   7  812.91   10.19
   2  -2   9  408.80    7.58
  -2   2  -9  424.06    6.74
   2   2   9  419.36    7.76
   2  -2  10  189.92    6.28
  -2   2 -10  216.07    6.18
   2   2  10  223.29    6.98
   2  -2  11  347.67    8.52
  -2   2 -11  368.03    8.81
   2   2  11  353.28    8.72
   2  -2  12  497.53   10.75
  -2   2 -12  514.40    8.36
   2   2  12  488.26   11.81
   2  -2  13    6.33    1.87
  -2   2 -13    5.42    2.21
   2   2  13    7.86    2.94
   2  -2  14   46.84   10.85
   2   2  14   46.61    8.97
  -2   2 -14   37.81    5.24
   2  -2  15  546.51   10.10
   2   2  15  528.74   11.38
  -2   2 -15  543.18   10.33
   2  -2  16   57.21    9.40
   2   2  16   59.11    9.71
  -2   2 -16   45.24   11.51
   2  -2  17  978.29   21.15
   2   2  17 1010.36   23.07
  -2   2 -17  949.96   21.25
   2  -2  18  135.00   18.04
   2   2  18  140.13   23.15
  -2   2 -18  126.38   14.94
   2  -2  19 1526.77   27.08
   2   2  19 1527.69   34.50
   2  -2  20   23.44    5.46
   2   2  20   28.31    6.94
   2  -2  21  110.80   14.02
   2   2  21  101.81   18.51
   2  -2  22  431.11   13.95
   2   2  22  413.38   18.79
   2  -2  23  287.92    9.38
   2   2  23  270.38    9.95
   2  -2  24    7.23    2.51
   2   2  24   16.45    4.37
   2  -2  25  230.07   10.28
   2   2  25  233.50   10.95
   2  -2  26   97.00    5.97
   2   2  26   88.78   12.29
   2  -2  27   70.99   13.34
   2   2  27   77.70   15.70
   2  -2  28   10.53    4.25
   2   2  28    5.50    3.03
   2  -2  29    2.19    2.25
   2   2  29    1.01    1.99
   2  -2  30    1.59    1.73
   2   2  30    0.20    2.18
  -2  -3  32  118.02    6.03
  -2   3  32  101.76   18.13
  -2  -3  31   10.18    2.57
  -2   3  31    7.97    2.57
  -2  -3  30   23.55    7.62
  -2   3  30   25.55    3.36
  -2  -3  29   16.07    4.79
  -2   3  29   18.69    4.10
  -2  -3  28   -0.81    2.59
  -2   3  28    2.66    1.71
  -2  -3  27    7.94    3.39
  -2   3  27   41.63   13.23
  -2  -3  26  712.20   17.27
  -2   3  26  687.23   17.00
  -2  -3  25   20.39    6.11
  -2   3  25   24.83    4.37
  -2  -3  24   -0.47    3.16
  -2   3  24   20.54    3.61
  -2  -3  23  367.67   13.02
  -2   3  23  372.51   12.17
  -2  -3  22 2020.11   41.72
  -2   3  22 2054.10   41.19
   2  -3 -22 1937.89   38.61
  -2  -3  21   14.32    4.82
  -2   3  21   15.99    4.15
   2  -3 -21    8.53    2.43
  -2  -3  20  228.40    9.78
  -2   3  20  226.69    9.52
   2  -3 -20  225.09    9.66
  -2  -3  19   35.50    8.02
  -2   3  19   30.68    7.71
   2   3 -19   21.97    5.25
   2  -3 -19   19.22    7.11
  -2  -3  18    1.39    1.35
   2   3 -18    1.62    1.68
  -2   3  18   -0.50    1.84
   2  -3 -18    0.07    1.47
  -2  -3  17  120.44    4.77
   2   3 -17  122.61    4.74
  -2   3  17  113.21    4.32
   2  -3 -17  103.20    4.34
  -2  -3  16  406.51    8.32
   2   3 -16  390.77    8.69
  -2   3  16  396.67    8.07
   2  -3 -16  401.85    8.19
  -2  -3  15  341.40   10.15
   2   3 -15  329.94    7.25
  -2   3  15  337.36    6.88
   2  -3 -15  343.76    7.16
  -2  -3  14  330.11    7.66
   2   3 -14  338.72    7.58
  -2   3  14  340.67    7.92
   2  -3 -14  346.13    7.62
  -2  -3  14  336.20    5.27
  -2  -3  13  625.85   11.01
   2   3 -13  622.39   11.12
  -2   3  13  620.40   10.72
   2  -3 -13  609.45   11.67
   2   3 -12  499.28   10.42
  -2   3  12  481.71   10.01
   2  -3 -12  483.41   11.44
  -2  -3  11  546.93    8.80
   2   3 -11  549.45    8.94
  -2   3  11  534.96    8.19
   2  -3 -11  558.80    8.53
  -2   3  11  556.55    7.82
  -2  -3  10 1306.14   13.10
   2   3 -10 1310.32   13.38
  -2   3  10 1304.32   12.34
   2  -3 -10 1333.70   13.47
  -2   3  10 1300.84   11.90
  -2  -3   9  323.10    8.10
   2   3  -9  331.85    8.32
  -2   3   9  315.18    7.67
  -2   3   9  327.32    7.64
  -2  -3   8 2054.97   17.94
   2   3  -8 2012.25   17.71
  -2   3   8 2010.11   16.84
  -2   3   8 2002.60   16.61
  -2  -3   7   33.89    5.90
   2   3  -7   31.87    4.65
  -2   3   7   29.12    1.88
  -2   3   7   29.26    3.05
  -2  -3   6   32.52    5.89
   2   3  -6   28.29    5.45
  -2   3   6   23.06    1.72
  -2   3   6   25.84    4.11
   2   3  -6   23.28    0.68
  -2  -3   5    8.85    2.71
   2   3  -5   11.66    2.27
  -2   3   5   11.56    1.91
   2  -3  -5   11.58    2.43
  -2   3   5   11.02    2.05
  -2   3   4  237.34    4.72
  -2  -3   4  244.12    5.83
   2   3  -4  236.00    5.62
  -2   3   4  243.10    4.93
   2  -3  -4  235.76    5.46
  -2   3   4  234.71    5.73
  -2  -3   3    3.13    0.89
  -2   3   3    5.01    0.81
   2   3  -3    4.15    1.17
   2  -3  -3    4.95    1.50
  -2   3   3    4.29    1.12
  -2  -3   2   98.03    3.77
   2   3  -2   98.64    3.04
  -2   3   2  103.71    2.19
   2  -3  -2   99.45    3.21
  -2   3   2  101.36    3.18
  -2  -3   1  170.04    4.38
   2  -3  -1  170.13    3.40
   2   3  -1  166.81    4.31
  -2   3   1  175.10    3.56
   2  -3  -1  167.89    4.72
  -2  -3   0    6.47    1.67
   2   3   0    7.07    1.57
   2  -3   0    8.86    1.40
  -2   3   0    7.53    0.89
   2  -3   0    5.81    1.87
  -2  -3  -1   54.38    3.93
   2   3   1   52.96    1.98
   2  -3   1   52.08    1.21
  -2   3  -1   55.03    1.35
   2  -3   1   57.74    5.14
   2   3   2   44.02    6.43
   2  -3   2   45.33    1.43
  -2   3  -2   45.09    1.96
   2  -3   2   42.47    4.60
   2   3   3   79.48    3.22
   2  -3   3   80.09    2.54
  -2   3  -3   78.00    2.43
   2  -3   3   80.82   10.31
   2   3   4  886.47    9.82
   2  -3   4  862.33    8.94
  -2   3  -4  882.34    9.14
   2   3   5  129.21    4.43
   2  -3   5  128.49    3.85
  -2   3  -5  126.06    3.78
   2  -3   6   35.62    6.64
  -2   3  -6   33.40    3.71
   2  -3   7  116.57    3.79
  -2   3  -7  117.09    3.96
   2  -3   8  559.57    7.28
  -2   3  -8  544.70    7.40
   2  -3   9  279.04    6.57
  -2   3  -9  275.88    6.69
   2   3   9  272.06    7.95
   2  -3  10  187.78    5.29
  -2   3 -10  201.92    6.46
   2   3  10  216.38    6.69
   2  -3  11   52.59    2.65
  -2   3 -11   84.43    9.75
   2   3  11   84.42   12.80
   2  -3  12 1124.67   19.59
  -2   3 -12 1166.79   18.86
   2   3  12 1150.55   19.45
   2  -3  13 1094.10   15.03
  -2   3 -13 1166.77   16.19
   2   3  13 1168.10   17.21
  -2   3 -14  282.52   21.22
   2  -3  15  164.70    5.14
  -2   3 -15  178.60   12.73
   2   3  15  181.71   12.24
   2  -3  16    4.21    3.29
  -2   3 -16    6.36    2.30
   2   3  16    4.91    3.62
   2  -3  17   25.54    5.87
  -2   3 -17   24.31    5.91
   2   3  17   33.59    4.99
   2  -3  18  106.62    6.37
   2   3  18  121.12   15.79
  -2   3 -18   89.67   17.14
   2  -3  19    1.46    2.39
   2   3  19    6.49    4.38
   2  -3  20  108.58   26.29
   2   3  20  106.73   15.94
   2  -3  21 1271.56   34.31
   2   3  21 1311.55   36.78
   2  -3  22  257.28    8.36
   2   3  22  291.49   10.16
   2  -3  23   64.65   10.45
   2   3  23   64.39   11.36
   2  -3  24 1103.89  248.84
   2   3  24 1098.28   25.62
   2  -3  25   22.25    6.58
   2   3  25   18.69    5.36
   2  -3  26    1.94    1.96
   2   3  26    2.55    1.84
   2  -3  27   32.43    9.42
   2   3  27   29.00    8.29
   2  -3  28   12.34    4.76
   2   3  28   12.90    4.42
   2  -3  29   16.98    5.19
   2   3  29   15.77    4.23
   2  -3  30   53.30   10.71
   2   3  30   41.45    9.64
  -2   4  32   72.31    7.98
  -2  -4  31   32.71    6.98
  -2   4  31   26.18    8.60
  -2  -4  30   41.73   12.58
  -2   4  30   36.85    8.31
  -2  -4  29   32.46    8.08
  -2   4  29   33.15    7.81
  -2  -4  28   35.97    8.11
  -2   4  28   32.35    7.54
  -2  -4  27    1.48    3.06
  -2   4  27    1.45    1.45
  -2  -4  26   29.87    8.70
  -2   4  26   36.00   10.37
  -2  -4  25   28.40    6.38
  -2   4  25   36.90   10.52
  -2  -4  24   45.11    8.49
  -2   4  24   49.12    9.83
  -2  -4  23   37.10    7.17
  -2   4  23   35.20    8.34
  -2  -4  22  196.64    8.03
  -2   4  22  203.58    7.76
  -2  -4  21   33.96    9.14
  -2   4  21   28.75    3.65
  -2  -4  20   83.82   15.12
  -2   4  20   89.82   15.66
  -2  -4  20   76.44    5.05
  -2  -4  19   88.57   13.58
  -2   4  19   85.08    4.91
  -2  -4  19   84.58    4.25
  -2  -4  18  312.13   12.89
   2   4 -18  314.48    9.50
  -2   4  18  322.59    9.51
  -2  -4  18  327.14    7.97
  -2  -4  17   86.64   13.64
   2   4 -17   74.18    3.70
  -2   4  17   78.87    3.78
  -2  -4  17   70.96    2.05
  -2  -4  16  103.63    4.63
   2   4 -16   91.28   14.71
  -2   4  16   95.57    8.28
  -2  -4  16  104.40    2.33
  -2  -4  15  102.52    4.30
   2   4 -15   81.92   14.06
  -2   4  15   96.98    3.95
  -2  -4  15   97.58    2.21
  -2  -4  14   16.12    3.04
   2   4 -14   12.46    2.49
  -2   4  14   21.74    4.50
  -2  -4  14   18.68    2.35
  -2  -4  13  196.39    6.48
   2   4 -13  193.83    6.96
  -2   4  13  194.93    5.20
  -2  -4  13  196.92    3.21
  -2  -4  12 1198.38   20.78
   2   4 -12 1218.66   18.93
  -2   4  12 1271.48   19.75
  -2   4  12 1236.17   17.94
  -2  -4  11  336.18    7.80
   2   4 -11  320.23    8.16
  -2   4  11  329.41    7.48
  -2   4  11  329.97    6.83
  -2  -4  10   30.21    6.82
   2   4 -10   23.14    4.10
  -2   4  10   28.96    6.03
  -2   4  10   24.05    3.08
  -2  -4   9 2523.92   29.99
   2   4  -9 2593.35   30.45
  -2   4   9 2621.53   30.48
  -2   4   9 2544.61   28.98
  -2  -4   8  908.91   10.17
   2   4  -8  919.65   10.47
  -2   4   8  917.46    9.46
  -2   4   8  901.57    9.31
  -2  -4   7   73.47    3.30
   2   4  -7   62.45    3.23
  -2   4   7   63.64    2.65
  -2   4   7   65.73    2.65
   2   4  -7   64.89    2.09
  -2   4   6  599.58    5.91
  -2  -4   6  595.37    8.07
   2   4  -6  594.13    7.54
  -2   4   6  612.23    6.95
   2   4  -6  602.80    5.43
  -2   4   6  582.61    6.95
  -2   4   5  130.81    3.23
  -2  -4   5  127.32    4.11
   2   4  -5  129.50    4.79
   2  -4  -5  123.91    4.39
   2   4  -5  126.41    3.06
  -2   4   5  126.51    4.06
  -2   4   4    3.99    0.80
  -2  -4   4    2.02    0.65
   2   4  -4    4.33    2.21
   2  -4  -4    3.58    1.17
  -2   4   4    2.86    0.90
  -2  -4   3   59.44    2.72
  -2   4   3   55.43    1.62
   2   4  -3   54.43    2.62
   2  -4  -3   55.16    3.09
  -2   4   3   52.71    2.43
   2  -4  -2 1336.51   10.79
  -2  -4   2 1340.89   12.89
   2   4  -2 1323.36   12.71
  -2   4   2 1313.08   10.30
   2  -4  -2 1335.43   12.55
  -2   4   2 1338.46   12.86
  -2  -4   1  248.53    6.20
   2  -4  -1  247.35    5.58
   2   4  -1  235.75    5.78
  -2   4   1  241.39    5.42
   2  -4  -1  243.92    6.24
  -2   4   1  247.46    6.09
  -2  -4   0  106.52    4.60
   2   4   0  107.40    3.49
   2  -4   0  110.28    3.04
  -2   4   0  106.72    2.79
   2  -4   0  107.04    3.75
  -2   4   0  108.14    3.69
  -2  -4  -1   48.14    2.46
   2   4   1   50.53    6.65
   2  -4   1   51.53    1.95
  -2   4  -1   52.95    1.86
   2  -4   1   54.16    4.84
  -2   4  -1   44.27    7.40
  -2  -4  -2  680.24    8.77
   2   4   2  700.27    8.23
   2  -4   2  693.94    6.63
  -2   4  -2  703.41    7.04
   2  -4   2  674.70    8.49
   2  -4   3  166.14    4.52
  -2   4  -3  167.81    4.40
   2   4   4 2433.80   21.23
   2  -4   4 2382.48   19.15
  -2   4  -4 2423.37   19.72
   2  -4   4 2365.63   21.17
   2   4   5 1977.50   19.02
   2  -4   5 1986.14   17.21
  -2   4  -5 1997.87   17.16
   2  -4   5 1994.50   20.81
   2   4   6  294.11    8.37
   2  -4   6  282.29    7.00
  -2   4  -6  282.01    7.10
   2  -4   6  298.17    7.92
   2  -4   7  429.97    8.58
  -2   4  -7  440.27    8.96
   2  -4   7  441.21   10.95
   2  -4   8 1561.29   20.02
  -2   4  -8 1585.64   19.69
   2  -4   9   81.34    5.82
  -2   4  -9   82.81    3.41
   2  -4  10 1601.59   23.69
  -2   4 -10 1621.86   24.12
   2   4  10 1582.29   24.72
   2  -4  11  632.39   11.32
  -2   4 -11  632.38   11.47
   2   4  11  648.45   12.86
   2  -4  12   78.99    8.30
  -2   4 -12   75.44    6.71
   2   4  12   67.71   13.14
   2  -4  13    1.87    2.30
  -2   4 -13    3.16    2.75
   2   4  13    2.13    2.40
   2  -4  14   17.03    4.48
  -2   4 -14   14.79    2.84
   2   4  14   17.31    5.07
   2  -4  15    6.81    2.50
  -2   4 -15    7.89    2.13
   2   4  15    7.80    3.39
   2  -4  16  163.55   15.53
  -2   4 -16  146.48    6.40
   2   4  16  154.72   15.22
   2  -4  17   11.46    2.57
  -2   4 -17   12.99    3.16
   2   4  17   15.73    3.74
   2  -4  18  120.88   10.45
   2   4  18  128.48   19.66
   2  -4  19  120.80    5.53
   2   4  19  130.31   15.90
   2  -4  20    7.26    4.11
   2   4  20    7.44    5.10
   2  -4  21    6.90    2.66
   2   4  21   13.71    3.58
   2  -4  22   25.14    5.39
   2   4  22   30.46    6.32
   2  -4  23  142.75   18.88
   2   4  23  153.47   19.82
   2  -4  24   58.74    8.45
   2   4  24   61.39   10.26
   2  -4  25  144.45    7.67
   2   4  25  144.60   22.56
   2  -4  26  121.88   21.92
   2   4  26  101.61   14.98
   2  -4  27   32.83    8.72
   2   4  27   30.33    6.19
   2  -4  28    3.75    2.52
   2   4  28    8.99    3.47
   2  -4  29   70.84   17.27
   2   4  29  117.26   12.11
  -2   5  31    0.32    2.04
  -2   5  30    8.71    2.48
  -2  -5  29  337.76   12.85
  -2   5  29  321.20   12.95
  -2  -5  28   11.69    4.71
  -2   5  28   13.29    3.48
  -2  -5  27  201.66   11.39
  -2   5  27  208.58    9.15
  -2  -5  26   33.20    6.90
  -2   5  26   39.72    7.39
  -2  -5  26   40.67    4.20
  -2  -5  25   93.53   18.69
  -2   5  25   99.26    5.10
  -2  -5  25   89.85    5.25
  -2  -5  24  323.75    9.81
  -2   5  24  322.44    9.81
  -2  -5  24  337.27    7.64
  -2  -5  23  462.60   13.31
  -2   5  23  460.09   13.21
  -2  -5  23  455.13   10.81
  -2  -5  22   27.86    4.60
  -2   5  22   32.95    8.84
  -2  -5  22   28.50    3.90
  -2  -5  21   47.79    9.87
  -2   5  21   49.18    9.51
  -2  -5  21   47.20    5.40
  -2  -5  20   14.40    3.61
  -2   5  20   13.29    3.76
  -2  -5  20   14.14    3.21
  -2  -5  19    3.87    2.86
  -2   5  19    5.12    2.49
  -2  -5  19    4.59    1.28
  -2  -5  18  150.53    7.92
  -2   5  18  139.10    6.86
  -2  -5  18  146.33    5.35
  -2  -5  17  107.85    6.78
   2   5 -17  109.35    4.94
  -2   5  17  103.35    6.01
  -2  -5  17  103.84    3.46
  -2  -5  16   70.31   11.18
   2   5 -16   42.36   10.50
  -2   5  16   68.04   12.86
  -2  -5  16   51.73    1.73
  -2  -5  15  210.18    5.53
   2   5 -15  202.24    5.93
  -2   5  15  206.59    5.64
  -2  -5  15  200.21    2.71
  -2  -5  14  127.45    4.68
   2   5 -14  116.88    4.55
  -2   5  14  113.81    6.68
  -2  -5  14  116.01    2.41
  -2  -5  13  548.88   10.94
   2   5 -13  535.57    9.66
  -2   5  13  532.46    9.01
  -2   5  13  552.97    8.46
  -2  -5  13  542.23    6.38
  -2  -5  12   -1.05    2.09
   2   5 -12    1.50    2.21
  -2   5  12    2.16    1.93
  -2   5  12    1.89    0.97
  -2  -5  11   30.96    4.67
   2   5 -11   25.11    5.58
  -2   5  11   28.06    5.61
  -2   5  11   28.51    4.41
  -2  -5  10  638.37   12.12
   2   5 -10  641.81   11.62
  -2   5  10  651.76   11.53
  -2   5  10  669.80   10.89
  -2  -5   9   21.53    4.71
   2   5  -9   14.99    3.61
  -2   5   9   15.97    2.68
  -2   5   9   13.58    2.71
  -2   5   8    1.68    0.63
  -2  -5   8    2.59    1.53
   2   5  -8    2.52    1.28
  -2   5   8    2.09    1.40
  -2   5   8    3.01    1.39
   2   5  -8    1.29    0.48
  -2   5   7  438.13    8.19
  -2  -5   7  431.10    9.04
   2   5  -7  442.38    9.13
  -2   5   7  429.56    8.50
  -2   5   7  420.78    9.02
   2   5  -7  433.77    7.76
  -2   5   6   54.20    1.62
  -2  -5   6   52.45    9.17
   2   5  -6   57.52    9.68
  -2   5   6   59.12    4.70
   2   5  -6   50.04    1.47
  -2   5   5  261.28    5.20
  -2  -5   5  265.95    6.41
   2   5  -5  256.46    6.07
   2   5  -5  260.70    4.97
  -2   5   5  257.64    5.86
  -2  -5   4   63.85    3.33
  -2   5   4   59.72    1.99
   2   5  -4   65.58    2.91
   2  -5  -4   56.95    2.76
  -2   5   4   71.08    6.77
  -2  -5   3  124.97    4.39
  -2   5   3  122.23    3.21
   2   5  -3  117.62    4.16
   2  -5  -3  119.80    3.94
  -2   5   3  117.66    4.31
   2  -5  -2  517.26    5.64
  -2  -5   2  506.27    7.21
   2   5  -2  498.03    7.08
  -2   5   2  513.10    5.26
   2  -5  -2  517.21    6.88
  -2   5   2  518.18    7.03
  -2  -5   1   21.53    4.66
   2  -5  -1   17.59    2.24
   2   5  -1   20.35    3.85
  -2   5   1   18.70    1.47
   2  -5  -1   21.46    3.97
  -2   5   1   20.05    4.41
  -2  -5   0 1337.84   13.78
   2  -5   0 1316.35   11.72
   2   5   0 1354.87   13.54
  -2   5   0 1349.45   11.73
   2  -5   0 1311.11   14.55
  -2   5   0 1335.78   13.61
  -2  -5  -1  441.15    8.29
   2   5   1  469.02    7.22
   2  -5   1  470.69    5.33
  -2   5  -1  467.07    5.41
   2  -5   1  473.01    6.79
  -2   5  -1  479.72    7.40
   2  -5   2 1852.68   15.46
  -2   5  -2 1875.30   15.87
   2  -5   2 1790.32   17.33
  -2   5  -2 1882.76   17.97
   2   5   3 2491.34   29.87
   2  -5   3 2508.07   28.27
  -2   5  -3 2567.17   29.07
   2  -5   3 2562.95   30.75
   2   5   4  581.35    9.25
   2  -5   4  564.87    8.16
  -2   5  -4  567.89    8.49
   2  -5   4  571.30    9.42
   2   5   5  415.58    8.95
   2  -5   5  401.09    7.82
  -2   5  -5  413.92    8.24
   2  -5   5  412.00    8.88
   2   5   6  104.33   12.45
   2  -5   6   96.94    3.10
  -2   5  -6  102.06    3.06
   2  -5   6  102.02    3.68
   2   5   7  203.41    5.77
   2  -5   7  191.41    4.90
  -2   5  -7  198.36    5.11
   2  -5   7  191.30    5.53
   2   5   8   37.27    6.94
   2  -5   8   41.66    5.11
  -2   5  -8   43.83    5.72
   2  -5   8   42.21    9.65
   2   5   9 2359.95   34.27
   2  -5   9 2324.63   32.93
  -2   5  -9 2345.82   33.66
   2  -5   9 2373.95   34.35
   2  -5  10  686.87   10.34
  -2   5 -10  695.07   10.93
   2  -5  10  695.62   13.34
   2  -5  11  238.35    5.77
  -2   5 -11  250.50    6.15
   2  -5  11  234.27    7.93
   2  -5  12   13.99    2.68
  -2   5 -12   10.27    1.76
   2   5  12   14.77    3.04
   2  -5  13  153.29    5.16
  -2   5 -13  161.29   13.81
   2   5  13  137.06    6.67
   2  -5  14    6.29    1.91
  -2   5 -14    7.10    2.04
   2   5  14   13.03    3.20
   2  -5  15  129.55    5.67
  -2   5 -15  116.88   10.49
   2   5  15  142.99   26.97
   2  -5  16   64.96    7.52
  -2   5 -16   54.42    9.33
   2   5  16   72.27   12.38
   2  -5  17  469.02   11.80
  -2   5 -17  433.09   11.45
   2   5  17  481.84   13.82
   2  -5  18   36.63    8.97
   2   5  18   50.54   11.02
   2  -5  19  269.13    9.53
   2   5  19  300.30   12.04
   2  -5  20    4.57    2.49
   2   5  20    8.15    3.56
   2  -5  21   -0.17    2.71
   2   5  21    3.48    3.55
   2  -5  22  337.60   24.84
   2   5  22  328.79   14.64
   2  -5  23  373.74   10.81
   2   5  23  422.45   13.48
   2  -5  24  114.55    5.22
   2   5  24  112.89   19.20
   2  -5  25   68.06   13.40
   2   5  25   67.41   15.91
   2  -5  26    8.49    3.06
   2   5  26   15.63    4.00
   2  -5  27    3.68    2.71
   2   5  27    0.39    3.30
   2  -5  28   13.62    4.84
   2   5  28   17.99    3.69
   2  -5  29    6.72    2.33
   2   5  29   10.98    2.87
  -2   6  30  272.49    8.25
  -2  -6  29   59.06   11.22
  -2   6  29   67.69   17.11
  -2  -6  28  120.05   22.89
  -2   6  28  151.65    9.25
  -2  -6  27   51.09   10.93
  -2   6  27   60.15   13.94
  -2  -6  26    4.57    2.49
  -2   6  26    3.74    1.68
  -2  -6  25    1.83    2.52
  -2   6  25    2.17    1.51
  -2  -6  25    1.24    0.92
  -2  -6  24    3.38    2.66
  -2   6  24    1.93    2.38
  -2  -6  24    2.08    1.08
  -2  -6  23    9.08    3.47
  -2   6  23    7.25    2.99
  -2  -6  23    5.37    1.52
  -2  -6  22   25.95    4.95
  -2   6  22   25.42    4.61
  -2  -6  22   21.20    4.58
  -2  -6  21   17.91    5.40
  -2   6  21   21.98    4.44
  -2  -6  21   19.94    3.10
  -2  -6  20  268.72   10.13
  -2   6  20  258.40    9.29
  -2  -6  20  260.42    7.25
  -2  -6  19  283.45    8.57
  -2   6  19  271.19    9.17
  -2  -6  19  277.45    6.02
  -2  -6  18   14.70    3.85
  -2   6  18   23.20    6.94
  -2  -6  18   16.61    3.56
  -2  -6  17   72.07   11.97
  -2   6  17   76.78   12.70
  -2  -6  17   62.80    3.21
  -2  -6  16   14.61    4.12
  -2   6  16   13.01    2.50
  -2  -6  16   14.17    2.72
  -2  -6  15   79.80   15.22
   2   6 -15   69.05    9.31
  -2   6  15   72.60    4.03
  -2   6  15   72.51    7.23
  -2  -6  15   73.44    2.04
  -2  -6  14   76.44    7.76
   2   6 -14   73.03    9.79
  -2   6  14   80.23    8.78
  -2   6  14   70.80    9.16
  -2  -6  13  206.54    7.02
   2   6 -13  196.94    5.52
  -2   6  13  207.82    5.50
  -2   6  13  200.13    5.06
  -2  -6  12   31.25    5.59
   2   6 -12   23.65    4.11
  -2   6  12   28.50    7.27
  -2   6  12   26.30    2.88
  -2   6  11  435.03    7.12
  -2  -6  11  421.88    8.22
   2   6 -11  420.85   10.41
  -2   6  11  421.40    7.95
  -2   6  11  438.23    7.29
  -2   6  10  258.14    6.85
  -2  -6  10  270.60    6.38
   2   6 -10  256.25    7.79
  -2   6  10  262.93    5.82
  -2   6  10  261.85    5.78
  -2   6   9   67.38    2.26
  -2  -6   9   69.80    5.37
   2   6  -9   67.68    7.94
  -2   6   9   68.49    3.16
  -2   6   9   63.98    9.22
   2   6  -9   67.57    2.26
  -2   6   8   31.77    3.48
  -2  -6   8   24.42    5.18
   2   6  -8   33.21    6.57
  -2   6   8   31.93    3.66
   2   6  -8   29.68    4.56
  -2   6   7   13.40    3.27
  -2  -6   7   11.19    3.63
   2   6  -7   13.98    3.17
  -2   6   7   12.63    3.34
   2   6  -7   14.49    3.11
  -2   6   6  654.84   10.99
  -2  -6   6  644.17   11.33
   2   6  -6  650.83   11.28
   2   6  -6  656.01   10.19
  -2   6   6  657.05   11.14
  -2   6   5  928.87   11.98
   2   6  -5  929.42   13.14
   2   6  -5  929.54   11.70
  -2   6   5  943.57   13.18
  -2   6   4  166.68    3.79
   2   6  -4  160.43    5.48
   2   6  -4  166.54    3.93
  -2   6   4  163.74    5.18
   2  -6  -3  250.15    5.35
  -2  -6   3  234.37    6.32
   2   6  -3  258.72    6.35
  -2   6   3  244.81    5.02
   2  -6  -3  246.89    7.08
  -2   6   3  252.92    6.33
   2  -6  -2   18.71    3.25
  -2  -6   2   13.80    3.32
  -2   6   2   13.70    2.81
   2  -6  -2   10.19    2.00
  -2   6   2   10.66    3.16
  -2  -6   1 2417.01   30.67
   2  -6  -1 2483.39   27.95
   2   6  -1 2432.44   30.75
  -2   6   1 2448.05   27.66
   2  -6  -1 2495.63   29.49
  -2   6   1 2525.38   30.25
  -2  -6   0  447.22    9.67
   2  -6   0  419.67    7.95
   2   6   0  452.69    9.53
  -2   6   0  439.35    8.31
   2  -6   0  402.65    8.86
  -2   6   0  441.54    9.35
  -2  -6  -1  381.60    8.60
   2   6   1  386.16    8.29
   2  -6   1  398.50    7.80
  -2   6  -1  397.27    7.63
   2  -6   1  398.93    8.45
  -2   6  -1  376.78    8.39
  -2  -6  -2    7.53    2.07
   2   6   2    6.60    1.92
   2  -6   2    7.33    1.81
  -2   6  -2    5.57    1.88
   2  -6   2    7.70    1.87
  -2   6  -2    5.89    1.95
   2   6   3  755.30   11.31
   2  -6   3  788.50   11.23
  -2   6  -3  779.82   10.83
   2  -6   3  785.10   11.46
  -2   6  -3  776.92   11.80
   2   6   4  321.75    8.23
   2  -6   4  345.20    6.34
  -2   6  -4  366.86    7.02
   2  -6   4  352.76    7.58
   2   6   5   27.51    3.76
   2  -6   5   37.97    5.54
  -2   6  -5   36.99    5.01
   2  -6   5   35.65    4.61
   2   6   6  592.31   11.55
   2  -6   6  634.43   10.47
  -2   6  -6  623.13   10.58
   2  -6   6  627.90   11.18
   2   6   7  902.19   15.06
   2  -6   7  862.60   16.05
  -2   6  -7  895.12   14.44
   2  -6   7  867.82   16.48
   2   6   8  265.42    6.37
   2  -6   8  245.94    5.29
  -2   6  -8  256.59    5.59
   2  -6   8  248.39    6.09
   2   6   9  242.06    7.28
   2  -6   9  238.22    5.46
  -2   6  -9  234.83    5.52
   2  -6   9  225.10    5.56
   2   6  10   84.90   10.02
   2  -6  10   94.61    8.20
  -2   6 -10   90.91   10.78
   2  -6  10   85.66    4.03
   2   6  11   90.19    8.93
   2  -6  11   81.70    4.33
  -2   6 -11   96.70    8.84
   2  -6  11   91.66    7.33
   2   6  12   19.74    5.68
   2  -6  12   30.55    4.57
  -2   6 -12   21.14    3.84
   2  -6  12   25.93    5.82
   2  -6  13   24.28    6.16
  -2   6 -13   24.76    4.66
   2   6  13   31.26    7.11
   2  -6  13   23.55    5.23
   2  -6  14  112.32   10.40
  -2   6 -14  108.61   11.13
   2   6  14  117.49    9.30
   2  -6  14  113.54   11.65
   2  -6  15 1119.17   20.47
  -2   6 -15 1160.24   21.64
   2   6  15 1131.01   26.80
   2  -6  15 1127.11   20.71
   2  -6  16 1516.57   36.69
  -2   6 -16 1504.57   30.23
   2   6  16 1592.72   33.62
   2  -6  16 1561.20   31.34
   2  -6  17   81.35    9.74
   2   6  17   78.25   14.28
   2  -6  17   87.17   12.49
   2  -6  18    4.49    1.98
   2   6  18    9.83    3.97
   2  -6  18    8.38    2.70
   2  -6  19   37.82    7.61
   2   6  19   43.93   11.99
   2  -6  20   12.25    3.36
   2   6  20   15.42    3.90
   2  -6  21   28.72    6.51
   2   6  21   34.74    9.63
   2  -6  22  129.34   18.45
   2   6  22  135.09   22.69
   2  -6  23   -2.90    3.53
   2   6  23    6.29    4.19
   2  -6  24  651.05   21.96
   2   6  24  646.33   23.26
   2  -6  25  464.97   13.31
   2   6  25  481.25   15.85
   2  -6  26    4.43    5.35
   2   6  26   12.34    4.06
   2  -6  27   41.92   14.92
   2   6  27   45.82   12.94
   2  -6  28    7.37    2.85
  -2   7  29    8.29    3.66
  -2  -7  28   15.41    5.15
  -2   7  28   14.84    5.00
  -2  -7  27    2.10    1.67
  -2   7  27    3.35    2.22
  -2  -7  26   40.42    8.26
  -2   7  26   40.26    8.81
  -2  -7  25  238.17   12.18
  -2   7  25  247.90    9.75
  -2  -7  24  228.15   27.71
  -2   7  24  210.92   14.52
  -2  -7  24  220.11   10.30
  -2  -7  23  191.99   11.39
  -2   7  23  177.03    8.01
  -2  -7  23  168.98    5.94
  -2  -7  22  110.38   17.97
  -2   7  22  113.46    6.39
  -2  -7  22  106.33    4.25
  -2  -7  21  117.66   14.01
  -2   7  21  109.74   14.72
  -2  -7  21  114.44    5.51
  -2  -7  20  282.40   11.56
  -2   7  20  274.60    9.47
  -2  -7  20  260.33    7.03
  -2  -7  19   33.87    7.69
  -2   7  19   32.55    9.67
  -2  -7  19   38.28    5.69
  -2  -7  18  108.76   18.14
  -2   7  18   99.32   16.15
  -2  -7  18   96.25    5.12
  -2  -7  17  164.06   10.65
  -2   7  17  172.29    6.73
  -2  -7  17  163.75    2.79
  -2  -7  16  181.32    9.37
  -2   7  16  168.59    8.90
  -2  -7  15  170.86    9.01
  -2   7  15  157.42    8.21
  -2   7  15  155.36   14.86
  -2   7  14 1079.55   18.56
  -2  -7  14 1077.94   20.22
  -2   7  14 1046.61   20.40
  -2   7  14 1041.98   18.17
  -2   7  13  153.56    5.66
  -2  -7  13  156.70    6.91
  -2   7  13  159.81    6.14
  -2   7  13  168.10   15.39
  -2   7  12  185.61    5.66
  -2  -7  12  163.88    6.29
   2   7 -12  182.39    6.60
  -2   7  12  197.08    6.90
  -2   7  12  179.49   17.00
  -2   7  11  618.28   13.04
   2   7 -11  596.29   13.65
  -2   7  11  619.81   14.40
  -2   7  11  621.87   13.65
  -2   7  10   11.12    2.18
  -2  -7  10    6.60    2.01
   2   7 -10    7.93    2.25
  -2   7  10   12.19    2.94
  -2   7  10    6.76    2.08
   2   7 -10    7.74    2.34
  -2   7   9    3.34    1.68
  -2  -7   9    1.69    1.65
   2   7  -9    2.94    3.09
  -2   7   9    0.31    1.73
   2   7  -9    2.31    0.69
  -2   7   8  123.43    3.30
  -2  -7   8  129.86    4.99
   2   7  -8  118.99    4.81
  -2   7   8  118.65    4.24
   2   7  -8  119.57    4.55
  -2   7   7  107.88    3.39
  -2  -7   7  119.32   14.50
   2   7  -7  117.40    4.12
  -2   7   7  119.03    4.02
   2   7  -7  114.40    3.30
  -2  -7   6 1997.42   24.32
  -2   7   6 1999.39   21.87
   2   7  -6 2012.47   23.56
  -2   7   6 1980.59   23.49
   2   7  -6 1984.88   22.27
  -2  -7   5   26.94    5.44
  -2   7   5   32.71    4.00
   2   7  -5   30.64    4.69
   2   7  -5   35.30    6.32
  -2   7   5   30.20    4.01
  -2  -7   4   44.25    8.82
  -2   7   4   41.72    4.39
   2   7  -4   43.73    8.15
   2   7  -4   41.45    1.82
  -2   7   4   41.29    8.52
   2  -7  -3    9.15    2.44
  -2  -7   3    4.13    2.41
   2   7  -3    6.35    3.44
  -2   7   3    2.77    1.03
   2   7  -3    3.30    0.94
  -2   7   3    2.50    1.43
   2  -7  -2  859.69   13.04
  -2  -7   2  851.35   14.65
  -2   7   2  867.67   13.23
   2  -7  -2  834.17   15.03
  -2   7   2  834.50   15.81
  -2  -7   1   37.94    6.13
   2  -7  -1   36.69    6.40
   2   7  -1   39.09    4.90
  -2   7   1   40.05    5.01
   2  -7  -1   35.54    6.33
  -2   7   1   37.40    5.56
  -2  -7   0  696.36   12.68
   2  -7   0  693.13   10.95
   2   7   0  691.90   13.61
  -2   7   0  687.54   10.74
   2  -7   0  700.52   11.82
  -2   7   0  675.32   11.83
  -2  -7  -1   99.97    6.85
   2  -7   1   91.44    5.62
   2   7   1   86.37    3.42
  -2   7  -1   87.44    2.58
   2  -7   1   94.01   11.72
  -2   7  -1   91.30   10.04
  -2  -7  -2    2.72    1.92
   2   7   2    2.17    2.25
   2  -7   2    2.16    0.92
  -2   7  -2    1.39    0.99
   2  -7   2    1.77    1.65
  -2   7  -2    1.77    1.60
  -2  -7  -3   75.77    7.78
   2   7   3   74.33    8.91
   2  -7   3   78.97    5.57
  -2   7  -3   69.42    2.47
   2  -7   3   72.19   10.24
  -2   7  -3   71.40   10.08
   2   7   4    4.79    1.43
   2  -7   4    7.92    1.81
  -2   7  -4    6.40    1.47
   2  -7   4    3.80    1.28
  -2   7  -4    3.38    1.57
   2   7   5   18.51    2.81
   2  -7   5   21.81    5.22
  -2   7  -5   21.19    3.08
   2  -7   5   16.84    2.68
   2   7   6   10.84    1.97
   2  -7   6    9.52    1.96
  -2   7  -6    8.85    1.88
   2  -7   6   10.41    2.79
   2   7   7   65.16    9.90
   2  -7   7   68.17    5.25
  -2   7  -7   62.81    5.54
   2  -7   7   64.50   12.67
   2   7   8  102.26   11.61
   2  -7   8  101.72    4.47
  -2   7  -8   99.06    3.68
   2  -7   8  103.36    4.44
   2   7   9  223.49   16.50
   2  -7   9  206.85    6.27
  -2   7  -9  216.35    5.18
   2  -7   9  215.90    5.70
   2   7  10  353.41    9.35
   2  -7  10  367.98    9.16
  -2   7 -10  354.05    9.13
   2  -7  10  372.15    9.81
   2   7  11  214.18    7.36
   2  -7  11  230.08   19.93
  -2   7 -11  219.12    7.14
   2  -7  11  221.65    7.45
   2  -7  12   34.84    8.02
  -2   7 -12   32.22    5.24
   2  -7  12   35.42    6.76
   2  -7  13    2.06    1.68
  -2   7 -13    1.39    1.20
   2  -7  13    3.34    2.58
   2  -7  14 2652.77   18.35
  -2   7 -14 2574.93   50.29
   2   7  14 2587.62   52.08
   2  -7  14 2664.70   23.34
   2  -7  15  977.47   20.89
  -2   7 -15  901.56   20.80
   2   7  15  927.72   24.65
   2  -7  15  983.24   21.24
   2  -7  16   53.12    8.13
   2   7  16   69.83   14.89
   2  -7  16   65.78   12.29
   2  -7  17   13.79    3.73
   2   7  17   16.99    4.54
   2  -7  17   15.37    3.75
   2  -7  18   77.91   13.07
   2   7  18   82.80   20.89
   2  -7  18   85.56   13.45
   2  -7  19    2.99    2.07
   2   7  19   -0.61    3.96
   2  -7  19    2.42    2.30
   2  -7  20   70.43    9.10
   2   7  20   73.38   14.61
   2  -7  20   68.31   15.63
   2  -7  21    2.67    2.94
   2   7  21    4.75    3.02
   2  -7  21    3.15    1.75
   2  -7  22  192.70   17.27
   2   7  22  200.74   10.16
   2  -7  22  200.52    8.82
   2  -7  23    2.32    1.40
   2   7  23    1.97    2.83
   2  -7  23    1.94    1.38
   2  -7  24   14.34    4.03
   2   7  24   14.40    3.73
   2  -7  24   15.31    4.59
   2  -7  25   35.69    6.86
   2   7  25   38.50    7.92
   2  -7  25   44.46    6.78
   2  -7  26   77.51   17.22
   2   7  26   77.68   22.82
   2  -7  26   90.85   12.66
   2  -7  27    2.29    1.96
   2   7  27    0.65    1.92
   2  -7  27    1.46    1.99
   2  -7  28   94.61   15.37
  -2   8  28   35.17    9.69
  -2  -8  27   89.83   21.49
  -2   8  27   79.75   19.04
  -2  -8  26   23.11    6.44
  -2   8  26   28.45    6.48
  -2  -8  25    6.77    3.34
  -2   8  25    4.05    1.98
  -2  -8  24    0.59    1.63
  -2   8  24    1.87    2.03
  -2  -8  23    0.62    2.05
  -2   8  23    1.27    1.49
  -2  -8  23    0.80    0.86
  -2  -8  22  158.22   19.88
  -2   8  22  173.40    8.27
  -2  -8  22  144.16    4.26
  -2  -8  21  240.02   12.28
  -2   8  21  245.76   11.08
  -2  -8  21  238.23    7.77
  -2  -8  20    6.53    4.13
  -2   8  20    5.71    2.75
  -2  -8  20    1.49    1.03
  -2  -8  19    0.98    2.72
  -2   8  19    3.83    2.43
  -2   8  18   37.29    9.99
  -2  -8  18   46.23    8.87
  -2   8  18   59.30   15.98
  -2   8  17    0.96    1.59
  -2  -8  17    2.40    2.69
  -2   8  17    3.72    2.84
  -2   8  16  236.04    7.83
  -2  -8  16  248.92    9.18
  -2   8  16  233.68    9.69
  -2   8  15   24.05    5.42
  -2  -8  15   28.12    5.40
  -2   8  15   33.69    5.51
  -2   8  14 1347.80   26.99
  -2  -8  14 1361.39   28.56
  -2   8  14 1301.40   28.70
  -2   8  13  125.97    8.42
  -2  -8  13  110.67   13.43
  -2   8  13  112.16   10.92
  -2   8  12  294.20    7.05
  -2  -8  12  296.07    9.25
  -2   8  12  287.69    7.84
  -2   8  11 1398.77   23.34
  -2  -8  11 1357.45   25.67
  -2   8  11 1384.50   24.18
  -2   8  10  781.82   13.88
  -2  -8  10  782.75   17.25
  -2   8  10  725.96   13.58
   2   8 -10  775.48   14.28
  -2   8   9   28.47    4.98
  -2  -8   9   33.98    7.16
   2   8  -9   22.39    3.50
  -2   8   9   22.60    3.25
   2   8  -9   24.64    5.03
  -2   8   8  315.77    8.16
  -2  -8   8  303.86   11.09
   2   8  -8  283.68   11.67
  -2   8   8  316.10   10.44
   2   8  -8  316.93    8.39
  -2  -8   7  165.12   19.39
  -2   8   7  169.38    3.77
   2   8  -7  164.96    4.85
  -2   8   7  169.42   13.30
   2   8  -7  166.14    3.61
  -2  -8   6   85.29   10.91
  -2   8   6   90.85    5.39
   2   8  -6   91.44    7.91
  -2   8   6   88.35    8.25
   2   8  -6   90.00    2.67
  -2  -8   5  361.38   10.63
  -2   8   5  362.56    8.66
   2   8  -5  351.44    9.13
   2   8  -5  357.87    8.17
  -2   8   5  347.99    8.90
  -2  -8   4  121.36   14.26
  -2   8   4  121.65    8.75
   2   8  -4  112.39   11.14
   2   8  -4  119.12    3.58
  -2   8   4  106.62   13.66
   2  -8  -3 1274.97   19.68
  -2  -8   3 1251.94   19.31
   2   8  -3 1213.67   18.82
  -2   8   3 1266.82   17.29
   2   8  -3 1221.54   17.76
  -2   8   3 1269.35   18.61
   2  -8  -2  154.41    4.12
  -2  -8   2  162.35    9.24
   2   8  -2  165.05    5.61
  -2   8   2  161.00    4.04
   2   8  -2  153.27    3.98
  -2   8   2  146.02   16.14
   2  -8  -1  618.41    9.74
  -2  -8   1  618.39   11.33
   2   8  -1  600.12   10.71
  -2   8   1  599.44    9.33
   2   8  -1  588.96    9.24
   2  -8  -1  579.68   11.46
  -2   8   1  570.10   10.36
  -2  -8   0  454.88    9.50
   2  -8   0  421.85    7.51
   2   8   0  426.48    8.35
  -2   8   0  442.54    7.51
   2  -8   0  437.82    8.36
  -2   8   0  409.38    8.62
  -2  -8  -1   91.11    7.77
   2  -8   1   94.09    3.08
   2   8   1   93.26   11.43
  -2   8  -1  103.44   10.14
   2  -8   1   97.61    6.60
  -2   8  -1   81.99   11.96
  -2  -8  -2   11.04    3.15
   2  -8   2   13.73    2.60
   2   8   2   13.02    2.18
  -2   8  -2   12.30    2.46
   2  -8   2   13.18    2.98
  -2   8  -2    8.50    2.71
  -2  -8  -3   20.91    3.88
   2   8   3   15.04    3.23
   2  -8   3   17.57    4.36
  -2   8  -3   19.61    3.82
   2  -8   3   17.74    3.94
  -2   8  -3   15.56    3.93
   2   8   4   29.12    4.17
   2  -8   4   29.29    6.08
  -2   8  -4   32.16    4.36
   2  -8   4   29.80    5.86
  -2   8  -4   25.18    4.59
   2   8   5   18.34    4.04
   2  -8   5   23.43    4.20
  -2   8  -5   23.35    3.11
   2  -8   5   22.81    5.46
   2   8   6  200.74    5.38
   2  -8   6  204.12    4.62
  -2   8  -6  197.77    4.55
   2  -8   6  213.16    5.40
   2   8   7  245.87    7.88
   2  -8   7  240.03    7.51
  -2   8  -7  265.42    7.79
   2  -8   7  246.11    7.79
   2   8   8   72.57    7.47
  -2   8  -8   68.02   12.40
   2  -8   8   78.06   11.74
  -2   8  -9   81.88    4.51
   2  -8   9   82.54   11.02
   2  -8  10   25.57    7.04
  -2   8 -10   32.68    4.43
   2  -8  10   28.17    5.95
   2  -8  11   25.32    5.74
  -2   8 -11   17.71    3.88
   2  -8  11   25.78    5.68
  -2   8 -12  275.14    8.05
   2  -8  12  289.90    9.56
  -2   8 -13   91.33   14.67
   2  -8  13  126.60   17.77
   2  -8  14   11.56    2.91
   2   8  14   11.83    3.25
   2  -8  15  145.12   15.35
   2   8  15  144.53   12.11
   2  -8  15  145.81   20.15
   2  -8  16    9.00    3.11
   2   8  16   11.05    3.25
   2  -8  16    9.24    2.40
   2  -8  17    4.18    1.23
   2   8  17    5.44    2.74
   2  -8  17    7.21    2.21
   2  -8  18    3.03    1.90
   2   8  18    4.31    2.30
   2  -8  18    1.40    1.52
   2  -8  19    7.90    2.89
   2   8  19    6.51    3.73
   2  -8  19    8.09    2.66
   2  -8  20    5.38    2.10
   2   8  20   10.60    4.14
   2  -8  20   11.50    4.10
   2   8  21   96.88   24.40
   2  -8  21  110.85    4.96
   2  -8  22    4.90    1.93
   2   8  22   15.44    4.06
   2  -8  22    9.74    2.60
   2  -8  23   26.20    7.12
   2   8  23   32.12    7.05
   2  -8  23   35.95    5.22
   2  -8  24   24.82    7.21
   2   8  24   30.91    7.87
   2  -8  24   27.31    4.85
   2  -8  25   11.72    3.05
   2   8  25   14.61    3.72
   2  -8  25   16.83    3.67
   2  -8  26   49.21   12.40
   2   8  26   55.96   15.99
   2  -8  26   71.94   12.34
  -2   9  27  177.61   10.56
  -2   9  26    1.82    1.87
  -2  -9  25   61.99    9.93
  -2   9  25   50.19   15.17
  -2  -9  24    5.50    3.04
  -2   9  24   11.47    2.74
  -2  -9  23  198.66    8.14
  -2   9  23  201.62    8.06
  -2  -9  22    2.16    2.37
  -2   9  22    3.17    2.55
  -2  -9  21   18.21    5.79
  -2   9  21   15.26    4.44
  -2  -9  20  108.60   19.21
  -2   9  20  110.60    5.27
  -2  -9  19   -0.85    3.13
  -2   9  19    1.92    1.90
  -2   9  18  115.92    5.29
  -2  -9  18  134.11    9.25
  -2   9  18  138.49   21.39
  -2   9  17   28.93    5.36
  -2  -9  17   49.04   11.11
  -2   9  17   37.82   10.51
  -2   9  16  139.13   11.11
  -2  -9  16  156.64   18.71
  -2   9  16  160.60    6.77
  -2   9  15  175.48   10.84
  -2  -9  15  184.97   19.65
  -2   9  15  193.21   12.37
  -2   9  14 1039.03   18.33
  -2  -9  14 1096.41   22.71
  -2   9  14 1067.66   24.04
  -2   9  13   42.71    6.60
  -2  -9  13   37.71    6.93
  -2   9  13   43.91    9.05
  -2   9  12  233.17   12.66
  -2  -9  12  236.04    8.07
  -2   9  12  243.36    8.38
  -2   9  11   12.83    2.42
  -2  -9  11   13.66    2.83
  -2   9  11   18.17    4.91
  -2   9  10   48.85    5.16
  -2  -9  10   43.21   10.88
   2   9 -10   41.02    6.01
  -2   9   9  856.60   17.49
  -2  -9   9  839.45   18.56
   2   9  -9  814.78   17.15
  -2  -9   8  130.41   19.98
  -2   9   8  130.84    8.00
   2   9  -8  125.95    6.40
  -2  -9   7  809.96   16.11
  -2   9   7  840.45   14.67
   2   9  -7  812.85   14.61
  -2  -9   6   26.57    5.65
  -2   9   6   23.74    2.83
   2   9  -6   28.25    3.89
  -2  -9   5 1803.27   32.06
  -2   9   5 1854.71   30.50
   2   9  -5 1839.39   29.60
  -2  -9   4   34.78    5.11
  -2   9   4   35.36    3.55
   2   9  -4   29.18    4.60
   2   9  -4   33.53    6.84
   2  -9  -3  736.49   17.56
  -2  -9   3  718.96   17.98
   2   9  -3  689.47   17.07
  -2   9   3  749.46   17.59
   2   9  -3  735.65   17.18
   2  -9  -2   14.87    3.39
  -2  -9   2   12.83    3.19
   2   9  -2    6.26    2.58
  -2   9   2    9.46    1.83
   2   9  -2    8.64    3.68
  -2   9   2   11.75    2.56
   2  -9  -1  118.84    4.76
  -2  -9   1  116.89    5.32
   2   9  -1  116.99    5.04
  -2   9   1  104.48    3.77
   2   9  -1  117.16    4.84
  -2   9   1   99.89    9.22
  -2  -9   0   58.80    6.18
   2  -9   0   62.54    5.79
   2   9   0   51.20    6.80
  -2   9   0   52.39    5.08
   2  -9   0   65.60    9.62
   2   9   0   56.89    8.37
  -2   9   0   50.08    9.61
  -2  -9  -1  102.44    7.42
   2  -9   1  104.60    6.01
   2   9   1   95.93   13.13
  -2   9  -1  111.54    7.16
   2  -9   1  116.04   13.38
  -2   9  -1  111.95    4.85
  -2  -9  -2   36.59    6.68
   2  -9   2   36.75    6.75
   2   9   2   28.89    5.53
  -2   9  -2   33.09    3.96
   2  -9   2   44.80    7.38
  -2   9  -2   27.38    7.49
  -2  -9  -3  252.80   25.74
   2  -9   3  256.60    6.29
  -2   9  -3  259.87    6.29
   2  -9   3  257.46    6.92
  -2   9  -3  260.49    7.28
   2  -9   4    2.40    2.78
  -2   9  -4    4.75    1.39
   2  -9   4    3.26    2.02
  -2   9  -4    5.75    1.49
   2  -9   5  321.28    7.55
  -2   9  -5  324.47   13.45
   2  -9   5  321.08    8.40
   2  -9   6  102.87   13.76
  -2   9  -6   79.49   12.85
   2  -9   6   98.40   15.89
   2  -9   7   10.77    2.74
  -2   9  -7    9.35    2.02
   2  -9   7   10.95    2.64
   2  -9   8    0.61    1.24
  -2   9  -8    1.29    1.61
   2  -9   8    1.67    1.40
   2  -9   9  128.84    7.02
  -2   9  -9  130.79    9.38
   2  -9   9  131.55   14.32
   2  -9  10  140.32   14.08
  -2   9 -10  122.93    5.36
   2  -9  10  135.37    4.99
   2  -9  11  196.67   16.15
  -2   9 -11  169.37   19.62
   2  -9  11  193.73   21.24
   2  -9  12   10.49    2.22
  -2   9 -12    6.37    2.15
   2  -9  12    8.70    2.25
   2  -9  13  689.58   15.12
   2  -9  13  700.50   14.36
   2  -9  14  825.74   21.79
   2  -9  14  852.23   21.50
   2  -9  15    1.85    1.78
   2   9  15    3.56    3.52
   2  -9  15   -0.47    2.59
   2  -9  16    9.91    2.70
   2   9  16   12.84    3.81
   2  -9  16   11.15    3.16
   2  -9  17   73.32   14.43
   2   9  17   83.93   20.25
   2  -9  17   77.15   15.20
   2  -9  18    8.07    2.56
   2   9  18   18.38    5.30
   2  -9  18   10.78    3.59
   2  -9  19    6.18    3.12
   2   9  19    3.73    2.54
   2  -9  19    5.95    2.12
   2  -9  20   52.01   10.73
   2   9  20   55.85   10.56
   2  -9  20   61.54   10.42
   2  -9  21  313.72   13.78
   2   9  21  304.31   12.07
   2  -9  21  334.95   10.04
   2  -9  22   -2.19    1.94
   2   9  22    6.57    3.86
   2  -9  22    3.26    1.87
   2  -9  23    2.14    1.23
   2   9  23    4.98    2.05
   2  -9  23    2.34    2.51
   2  -9  24    3.05    2.38
   2   9  24    2.02    2.91
   2  -9  24    1.20    1.34
   2  -9  25    8.41    2.52
   2  -9  25    5.78    2.76
  -2  10  25    0.97    2.77
  -2 -10  24   39.27    9.36
  -2  10  24   39.34   10.65
  -2 -10  23    9.95    3.31
  -2  10  23   12.57    3.50
  -2 -10  22   61.95   14.77
  -2  10  22   62.21   16.29
  -2 -10  21    6.17    3.23
  -2  10  21    3.32    1.42
  -2 -10  20   62.52   15.53
  -2  10  20   60.48   14.50
  -2 -10  19    7.59    2.41
  -2  10  19    9.85    3.67
  -2 -10  18  154.48   21.78
  -2  10  18  149.30    6.17
  -2 -10  17  146.13   17.04
  -2  10  17  153.71    7.44
  -2  10  16    3.70    1.43
  -2 -10  16    1.44    2.65
  -2  10  16    5.05    3.41
  -2  10  15   42.87   10.92
  -2 -10  15   62.84   12.53
  -2  10  15   59.86   14.11
  -2  10  14  348.70   23.08
  -2 -10  14  402.45   12.20
  -2  10  14  405.88   12.07
  -2  10  13  264.01    8.95
  -2 -10  13  273.92    9.54
  -2  10  13  287.20    9.40
  -2  10  12  879.53   16.06
  -2 -10  12  900.53   18.90
  -2  10  12  900.88   19.65
  -2  10  11  232.12    8.06
  -2 -10  11  238.08    7.42
   2  10 -11  241.87    6.33
  -2 -10  10    2.08    2.96
  -2  10  10    0.79    1.02
  -2 -10   9   85.98   10.25
  -2  10   9   89.81    7.60
   2  10  -9   77.13    9.47
  -2 -10   8   42.50    9.64
  -2  10   8   38.20    4.68
   2  10  -8   33.21    7.68
  -2 -10   7  747.67   17.83
  -2  10   7  742.30   29.96
   2  10  -7  718.63   16.22
  -2 -10   6  304.94   10.19
  -2  10   6  309.85    8.23
   2  10  -6  296.11    7.58
  -2 -10   5   89.93   10.24
  -2  10   5   80.89    8.13
   2  10  -5   78.55    7.79
  -2 -10   4   30.70    5.68
  -2  10   4   30.32    6.05
   2  10  -4   27.44    5.56
   2 -10  -3    2.70    2.47
  -2 -10   3    1.51    1.86
  -2  10   3    0.77    1.31
   2 -10  -2  521.78   13.09
  -2 -10   2  517.06   14.82
  -2  10   2  542.25   12.08
   2  10  -2  529.17   11.86
   2 -10  -1   48.46    8.73
  -2 -10   1   43.45    7.70
  -2  10   1   43.58    5.34
   2  10  -1   28.14    7.49
  -2 -10   0   86.39   11.79
   2 -10   0   84.63    6.85
  -2  10   0   77.58    5.67
   2  10   0   56.60   10.87
  -2 -10  -1  106.01   16.19
   2 -10   1   91.39    3.75
  -2  10  -1   97.34    3.43
   2  10   1   86.81    4.26
  -2 -10  -2   22.58    6.52
   2 -10   2   19.91    5.34
  -2  10  -2   17.14    2.67
   2  10   2   12.06    4.34
   2 -10   2   18.15    5.42
   2 -10   3  160.31    8.69
  -2  10  -3  167.89    4.59
   2 -10   3  167.61   16.28
   2 -10   4    1.00    1.90
  -2  10  -4    3.42    1.22
   2 -10   4    4.00    2.01
   2 -10   5  676.78   15.08
  -2  10  -5  661.07   14.58
   2 -10   5  672.14   16.68
   2 -10   6  114.04   11.25
  -2  10  -6  107.08    6.78
   2 -10   6  123.99   15.57
   2 -10   7  192.30   10.02
  -2  10  -7  194.83    7.06
   2 -10   7  220.09    8.02
   2 -10   8  101.41   16.28
  -2  10  -8   98.12   11.33
   2 -10   8  100.57   17.78
   2 -10   9  913.36   17.55
  -2  10  -9  838.85   16.50
   2 -10   9  931.74   18.18
   2 -10  10  593.45   13.55
   2 -10  10  623.08   17.45
   2 -10  11    3.85    1.61
   2 -10  11    2.29    3.21
   2 -10  12  404.17   11.48
   2 -10  12  406.30   11.51
   2 -10  13   23.38    5.70
   2 -10  13   21.59    5.77
   2 -10  14    5.18    1.99
   2 -10  14    8.80    3.33
   2 -10  15    2.16    2.27
   2 -10  15    8.92    3.88
   2 -10  16  410.60   15.44
   2  10  16  417.34   16.32
   2 -10  16  437.72   15.06
   2 -10  17   90.90   17.11
   2  10  17   90.88   18.05
   2 -10  17  101.61   14.62
   2 -10  18  506.84   14.35
   2  10  18  504.54   15.48
   2 -10  18  501.52   13.98
   2 -10  19   44.28    8.80
   2  10  19   48.31   11.93
   2 -10  19   53.19   10.35
   2 -10  20   10.94    2.34
   2  10  20   13.08    4.63
   2 -10  20   17.44    4.11
   2 -10  21    8.93    2.49
   2  10  21   12.28    3.34
   2 -10  21   12.63    2.94
   2 -10  22   15.12    4.58
   2  10  22   13.14    4.47
   2 -10  22   17.51    3.47
   2 -10  23    1.41    1.48
   2  10  23    5.96    2.43
   2 -10  23    0.69    1.73
  -2  11  23   13.53    4.46
  -2  11  22   72.33   17.23
  -2 -11  21   47.39   12.42
  -2  11  21   42.09   12.56
  -2 -11  20   18.74    4.79
  -2  11  20   13.39    4.44
  -2 -11  19    0.77    1.62
  -2  11  19    2.32    1.58
  -2 -11  18   44.78    7.68
  -2  11  18   38.40    8.55
  -2 -11  17    4.67    1.68
  -2  11  17    2.43    2.40
  -2 -11  16  150.48   22.33
  -2  11  16  146.70    5.87
  -2 -11  15    4.92    2.80
  -2  11  15    3.52    1.82
  -2 -11  14  318.70   27.17
  -2  11  14  304.54   12.39
  -2  11  13   66.39    6.57
  -2 -11  13   91.99   12.70
  -2  11  13   84.05    4.63
  -2  11  12  117.64    3.90
  -2 -11  12  137.51   15.99
  -2 -11  11    1.56    1.32
  -2  11  11    0.90    1.11
   2  11 -11    0.12    1.65
  -2 -11  10   66.61   14.98
  -2  11  10   53.21    8.75
   2  11 -10   49.46    6.84
  -2 -11   9  213.45    8.65
  -2  11   9  211.78   10.78
   2  11  -9  182.39   18.06
  -2 -11   8   23.37    5.20
  -2  11   8   18.17    3.79
   2  11  -8   17.23    4.18
  -2 -11   7  448.63   13.08
  -2  11   7  452.43   11.72
   2  11  -7  436.14   11.38
  -2 -11   6    1.30    1.41
  -2  11   6    3.21    1.25
   2  11  -6    2.25    1.52
  -2 -11   5    2.53    1.67
  -2  11   5    0.85    1.16
   2  11  -5    0.73    1.01
  -2 -11   4    4.22    2.11
  -2  11   4    1.56    1.13
   2  11  -4    3.10    1.05
  -2 -11   3   36.04    7.41
  -2  11   3   23.36    4.34
   2  11  -3   25.86    5.22
   2 -11  -2    1.77    1.79
  -2 -11   2    4.09    2.69
  -2  11   2    1.73    1.35
   2 -11  -1  139.18    8.98
  -2 -11   1  160.75   20.93
  -2  11   1  126.02   14.45
   2  11  -1  119.23    7.59
  -2 -11   0  184.71   23.98
   2 -11   0  179.64   17.19
  -2  11   0  143.93   17.92
  -2 -11  -1   20.82    5.90
   2 -11   1   25.64    5.08
  -2  11  -1   17.20    4.52
  -2 -11  -2   23.87    8.30
   2 -11   2   25.55    7.01
  -2  11  -2   15.56    4.38
   2 -11   3  230.20    6.58
  -2  11  -3  217.89    6.41
   2 -11   4  317.76    7.97
  -2  11  -4  313.83    7.91
   2 -11   4  331.59    8.68
   2 -11   5  585.16   14.88
  -2  11  -5  521.61   11.08
   2 -11   5  569.85   14.76
   2 -11   6   61.71    8.51
  -2  11  -6   45.56    4.85
   2 -11   6   54.79    7.81
   2 -11   7  488.41   17.34
   2 -11   7  514.97   13.86
   2 -11   8  131.49    9.54
   2 -11   8  153.33   21.43
   2 -11   9  227.02   10.79
   2 -11   9  231.57    9.57
   2 -11  10  183.39   15.36
   2 -11  10  183.44    6.74
   2 -11  11   47.00    5.44
   2 -11  11   51.18    6.90
   2 -11  12  419.39   14.58
   2 -11  12  422.76   14.78
   2 -11  13   72.41    8.01
   2 -11  13   69.62   12.77
   2 -11  14   34.19    8.12
   2 -11  14   38.22    7.00
   2 -11  15    2.76    2.41
   2 -11  15    2.59    1.79
   2 -11  16    4.19    2.17
   2  11  16    3.00    2.41
   2 -11  16    5.66    2.04
   2  11  17   34.25    7.45
   2 -11  17   43.48    5.79
   2 -11  18    9.88    3.04
   2  11  18   11.09    4.43
   2 -11  18   11.58    3.23
   2 -11  19   18.02    4.50
   2  11  19   19.70    4.06
   2 -11  19   25.08    4.83
   2 -11  20  252.14    7.70
   2  11  20  242.80   16.37
   2 -11  20  258.36    9.08
   2 -11  21   85.72   20.10
   2  11  21   89.90   24.97
   2 -11  21  123.20   12.56
  -2  12  20  172.80    7.59
  -2 -12  19   69.78   14.70
  -2  12  19   72.45   15.94
  -2 -12  18   26.58    4.51
  -2  12  18   16.26    6.55
  -2 -12  17   93.90    9.77
  -2  12  17   91.02   14.47
  -2 -12  16   68.61    8.32
  -2  12  16   56.55   14.84
  -2 -12  15   76.70   13.99
  -2  12  15   58.07   12.65
  -2 -12  14   90.88   12.95
  -2  12  14   69.98   13.79
  -2 -12  13    7.51    2.49
  -2  12  13    5.48    3.35
  -2 -12  12  323.92   14.24
  -2 -12  11  276.71   29.35
  -2 -12  10   33.62    7.43
  -2 -12   9    4.90    2.35
  -2  12   9    5.51    1.92
   2  12  -9    3.27    1.33
  -2 -12   8    7.79    3.18
  -2  12   8    3.27    1.44
   2  12  -8    3.02    1.28
  -2 -12   7   16.70    4.66
  -2  12   7   10.77    3.72
   2  12  -7   10.00    2.91
  -2 -12   6   85.20   13.71
  -2  12   6   46.97    9.51
  -2 -12   5  110.51   12.95
  -2  12   5   94.78    3.40
  -2 -12   4   54.87   11.16
  -2  12   4   30.21    7.50
  -2 -12   3  232.66   18.85
  -2  12   3  196.42    5.98
   2 -12  -2   86.67   11.90
  -2 -12   2   91.52   14.25
  -2  12   2   76.84    3.98
   2 -12  -1   22.12    5.28
  -2 -12   1   24.88    5.55
  -2  12   1   14.73    3.89
  -2 -12   0    1.85    2.03
   2 -12   0    1.60    1.30
  -2  12   0   -0.50    1.21
  -2 -12  -1  108.21   14.54
   2 -12   1  116.93    5.62
  -2  12  -1   94.87    4.61
  -2 -12  -2   52.42   10.12
   2 -12   2   54.37   11.64
  -2  12  -2   31.57    6.09
   2 -12   3   25.02    5.50
   2 -12   4   43.58   10.41
   2 -12   5    5.56    2.81
   2 -12   6   27.00    6.44
   2 -12   6   21.82    5.82
   2 -12   7  255.78   10.03
   2 -12   8   39.43    7.03
   2 -12   8   38.55    8.03
   2 -12   9    4.85    2.35
   2 -12   9    3.01    1.33
   2 -12  10   14.30    2.93
   2 -12  10   10.43    3.38
   2 -12  11    9.16    2.66
   2 -12  11   12.34    3.00
   2 -12  12    4.06    2.00
   2 -12  13   47.66    6.89
   2 -12  13   34.38    6.05
   2 -12  14   15.74    2.88
   2 -12  14   20.10    3.74
   2 -12  15  312.53   11.58
   2 -12  15  311.18   11.61
   2 -12  16    6.77    1.77
   2  12  16    8.05    4.28
   2 -12  17   51.57   13.87
   2  12  17   52.32   16.15
   2 -12  17   58.37    8.07
   2 -12  18   34.10   12.69
   2  12  18   42.72   10.96
   2 -12  18   49.25    8.57
   2 -12  19  153.36    5.98
   2 -12  19  157.11   17.96
  -2  13  17   19.93    5.82
  -2 -13  16    0.93    1.56
  -2  13  16    3.94    1.62
  -2 -13  15  646.30   12.17
  -2  13  15  648.82   13.54
  -2 -13  14  476.72   16.58
  -2  13  14  481.60   12.73
  -2 -13  13  156.17   21.95
  -2  13  13  187.41    8.35
  -2 -13  12    5.40    2.64
  -2 -13  11   38.92    6.59
  -2 -13  10  119.23   14.85
  -2 -13   9   15.56    4.93
  -2 -13   8   10.56    3.14
  -2 -13   7   21.43    3.96
  -2 -13   6   58.05    9.32
  -2 -13   5    3.50    3.05
  -2 -13   4   59.61    8.68
  -2 -13   3   46.24    8.39
  -2 -13   2   23.87    5.13
   2 -13  -1    5.31    1.92
  -2 -13   1    6.30    2.63
  -2 -13   0   16.15    4.17
   2 -13   0   14.98    4.39
  -2 -13  -1  162.47    8.83
   2 -13   1  146.34   11.40
   2 -13   2   25.88    4.08
   2 -13   3   22.48    3.33
   2 -13   4    0.83    1.53
   2 -13   5  154.59    8.23
   2 -13   6  109.12   10.19
   2 -13   7  365.77   18.02
   2 -13   8   61.66   10.82
   2 -13   9  253.54    8.38
   2 -13   9  251.81   11.00
   2 -13  10   73.18   11.38
   2 -13  10   50.97    9.00
   2 -13  11   34.58    5.18
   2 -13  11   29.26    6.84
   2 -13  12   21.36    3.43
   2 -13  12   20.00    3.52
   2 -13  13   64.55   14.09
   2 -13  13   61.72    7.22
   2 -13  14  146.71   11.91
   2 -13  14  142.39   17.93
   2 -13  15   46.33    4.78
   2 -13  15   41.32    8.00
   2 -13  16   29.71    5.69
   2 -13  16   25.43    5.55
  -2  14  13   54.66   17.63
  -2 -14  11    2.57    2.07
  -2 -14  10  147.22   17.37
  -2 -14   9   59.93    8.25
  -2 -14   8    7.38    2.67
  -2 -14   7    2.55    1.70
  -2 -14   6    1.48    1.79
  -2 -14   5    5.59    4.61
  -2 -14   4    7.88    3.38
  -2 -14   3   22.56    7.31
  -2 -14   2  277.07   10.95
  -2 -14   1    0.62    2.69
  -2 -14   0   79.90   13.60
   2 -14   0   92.11    6.76
   2 -14   1   38.08    7.63
   2 -14   2    3.23    2.70
   2 -14   3    3.90    2.48
   2 -14   4    5.75    2.11
   2 -14   5   25.99    5.16
   2 -14   6  150.34    6.98
   2 -14   7   40.83    6.79
   2 -14   8  204.87   20.14
   2 -14   9  161.41   21.99
   2 -14  10   24.21    4.61
   2 -14  11   42.24    5.60
  -2 -15   2   43.51   12.54
  -2 -15   1    8.59    3.12
   2 -15   0    7.49    2.30
   2 -15   1   64.71   13.19
   2 -15   2   83.47    4.38
   2 -15   3   48.36   11.32
   2 -15   4   58.52   12.96
  -3   0  32    0.91    1.36
  -3   0  31   33.31    8.68
  -3   0  30    1.77    2.19
  -3   0  29    2.01    1.52
  -3   0  28    3.58    2.18
  -3   0  27   88.89    4.54
  -3   0  26   -0.68    1.71
  -3   0  25   96.94    4.86
  -3   0  24   -4.95    5.46
  -3   0  23 1848.02   18.46
  -3   0  22   -6.26   10.17
   3   0 -22    0.56    2.92
  -3   0  21 2016.30   39.13
   3   0 -21 1980.12   42.33
  -3   0  20   -5.15   16.52
   3   0 -20    1.26    2.05
  -3   0  19 2502.26  246.68
   3   0 -19 2430.53   42.09
  -3   0  18   -0.41    2.21
   3   0 -18    0.56    2.66
  -3   0  18   -0.05    1.00
  -3   0  17  830.83   17.65
   3   0 -17  845.39   18.09
  -3   0  17  839.02   16.52
  -3   0  16    2.06    1.75
   3   0 -16    0.91    1.40
  -3   0  16    0.03    0.60
  -3   0  15  257.73    5.46
   3   0 -15  255.86    5.70
  -3   0  15  254.01    3.91
  -3   0  14   -0.35    1.50
   3   0 -14    1.02    1.25
  -3   0  14    0.29    0.41
  -3   0  13  812.10   13.95
   3   0 -13  833.32   13.37
  -3   0  13  805.64   11.39
  -3   0  12    0.71    1.08
   3   0 -12    0.89    1.09
  -3   0  12    0.91    0.64
  -3   0  11    0.35    0.73
   3   0 -11    0.70    1.49
  -3   0  11    1.08    0.46
  -3   0  10    1.17    0.61
   3   0 -10    2.57    1.07
  -3   0  10    0.92    0.62
  -3   0   9    1.14    0.67
   3   0  -9    1.98    1.22
  -3   0   9    0.61    0.67
  -3   0   8    1.36    0.80
   3   0  -8    1.92    1.10
   3   0  -8    0.24    0.38
  -3   0   7  422.03    4.89
   3   0  -7  435.86    5.19
   3   0  -7  436.51    4.52
  -3   0   6    0.16    0.63
   3   0  -6    0.20    0.67
   3   0  -6    1.36    0.69
  -3   0   5    0.45    0.74
   3   0  -5    0.40    0.58
   3   0  -5    1.18    0.62
  -3   0   4   -0.13    0.71
   3   0  -4    1.22    0.73
   3   0  -4    0.81    1.06
  -3   0   3   33.21    1.52
   3   0  -3   32.63    1.64
   3   0  -1  341.23    6.94
   3   0   0   -0.21    1.00
   3   0   1  447.96    9.03
   3   0   3 1777.30   15.76
   3   0   4    2.28    1.88
   3   0   5 1429.04   14.51
   3   0   6    2.25    1.75
   3   0   7    5.26    2.73
   3   0   8    1.85    1.58
   3   0   9  128.73    4.47
   3   0  10    3.66    2.64
   3   0  11 5591.66   28.58
   3   0  12    2.15    3.56
   3   0  13 1081.88   16.30
  -3   0 -13 1043.66   15.48
   3   0  14    0.45    2.37
  -3   0 -14    0.52    1.81
   3   0  15   10.00    3.06
  -3   0 -15    7.68    2.05
   3   0  16    0.86    1.67
  -3   0 -16   -0.72    2.43
   3   0  17   66.44   11.57
  -3   0 -17   47.43   12.48
   3   0  18    2.49    1.89
   3   0  19  435.04   13.83
   3   0  20    4.84    2.84
   3   0  21  178.20   18.35
   3   0  22    1.85    1.23
   3   0  23  130.06   12.11
   3   0  24    2.60    2.72
   3   0  25  458.51   17.01
   3   0  26    1.33    2.11
   3   0  27  204.32    8.43
   3   0  28    3.55    3.80
   3   0  29   45.79   12.51
  -3  -1  32   97.59   19.80
  -3   1  32  127.12    5.83
  -3  -1  31    1.11    1.87
  -3   1  31    2.05    1.07
  -3  -1  30   15.22    5.69
  -3   1  30    8.18    3.14
  -3  -1  29   14.82    3.04
  -3   1  29   15.52    3.96
  -3  -1  28   88.64   13.66
  -3   1  28   77.47   10.88
  -3  -1  27   11.99    3.58
  -3   1  27   11.23    3.78
  -3  -1  26   19.04    5.52
  -3   1  26   17.40    5.99
  -3  -1  25  149.68    5.46
  -3   1  25  144.05    6.43
  -3  -1  24  163.05   10.62
  -3   1  24  173.47   11.33
  -3  -1  23  196.17    8.97
  -3   1  23  178.14    5.37
  -3  -1  22  165.36   40.60
  -3   1  22  147.54    8.32
   3  -1 -22  167.23    8.83
  -3  -1  21 2019.31   39.01
  -3   1  21 2058.06   40.15
   3   1 -21 1895.34   37.46
   3  -1 -21 2071.79   40.37
  -3  -1  20  344.65   29.02
  -3  -1  19 1048.24   18.87
  -3   1  19 1034.41   18.57
   3   1 -19 1067.54   19.84
   3  -1 -19 1050.33   19.57
  -3  -1  18   30.17    4.73
  -3   1  18   26.53    6.81
   3   1 -18   28.34    5.37
   3  -1 -18   28.42    6.49
  -3  -1  18   25.96    1.20
  -3   1  18   28.25    3.49
  -3  -1  17   -0.01    2.15
  -3   1  17    2.26    2.29
   3   1 -17    0.95    1.62
   3  -1 -17    1.34    2.13
  -3   1  17    2.67    0.73
  -3  -1  17    2.26    0.62
  -3  -1  16   18.90    3.53
  -3   1  16   18.39    3.12
   3   1 -16   24.94    3.24
   3  -1 -16   18.07    4.16
  -3   1  16   18.54    3.13
  -3  -1  16   18.43    1.99
  -3  -1  15    5.86    2.25
  -3   1  15    1.71    1.25
   3   1 -15    2.92    1.51
   3  -1 -15    2.81    2.93
  -3   1  15    2.43    0.76
  -3  -1  15    1.95    0.58
  -3  -1  14   37.28    6.60
  -3   1  14   42.44    6.74
   3   1 -14   34.98    6.70
   3  -1 -14   33.91    5.09
  -3   1  14   38.66    3.60
  -3  -1  14   32.29    1.07
  -3  -1  13 1166.86   17.58
  -3   1  13 1157.58   17.37
   3   1 -13 1195.79   18.39
   3  -1 -13 1157.48   17.70
  -3   1  13 1146.54   16.36
  -3  -1  13 1133.60   15.15
  -3  -1  12   55.93    4.39
  -3   1  12   60.40    2.38
   3   1 -12   56.54    2.65
   3  -1 -12   57.27    2.51
  -3   1  12   58.13    1.71
  -3  -1  12   56.50    1.46
  -3  -1  11    2.25    0.93
  -3   1  11    2.31    0.80
   3   1 -11    1.11    1.58
  -3   1  11    1.95    0.63
  -3  -1  10  199.11    5.01
  -3   1  10  207.83    4.64
   3   1 -10  212.94    5.18
   3  -1 -10  207.87    4.93
  -3   1  10  198.56    4.40
  -3  -1   9   24.06    4.17
  -3   1   9   23.99    1.50
   3   1  -9   22.97    3.58
   3  -1  -9   24.10    4.50
  -3   1   9   21.60    4.12
  -3  -1   8   79.41    2.78
  -3   1   8   77.28    2.35
   3   1  -8   81.37    2.95
   3  -1  -8   79.32    2.68
   3  -1  -8   82.64    2.51
  -3   1   8   76.16    2.52
  -3  -1   7  156.42    4.66
  -3   1   7  156.24    3.85
   3   1  -7  152.98    4.38
   3  -1  -7  155.71    3.91
   3  -1  -7  151.71    3.90
   3   1  -7  151.69    3.47
  -3   1   7  153.03    4.98
  -3  -1   6  326.31    7.80
  -3   1   6  320.01    7.03
   3   1  -6  329.50    7.59
   3  -1  -6  326.70    7.16
   3  -1  -6  322.67    7.39
   3   1  -6  326.13    7.04
  -3  -1   5   51.60    3.12
  -3   1   5   48.72    1.75
   3   1  -5   50.24    1.97
   3  -1  -5   52.93    1.75
   3  -1  -5   54.05    2.27
   3   1  -5   51.89    1.89
  -3   1   4 1353.49   10.50
  -3  -1   4 1332.79   11.91
   3   1  -4 1358.39   12.34
   3  -1  -4 1352.97   10.54
   3  -1  -4 1346.13   11.89
  -3  -1   3  148.71    3.72
   3   1  -3  149.80    3.91
   3  -1  -3  149.22    3.18
   3  -1  -3  148.93    4.03
  -3  -1   2    9.42    2.01
   3   1  -2    8.18    1.58
   3  -1  -2    8.95    1.69
   3  -1  -2    7.79    1.68
  -3  -1   1 1094.42   10.64
   3  -1  -1 1091.26    9.18
   3   1  -1 1084.89   11.32
   3  -1   0 9548.20  189.85
   3   1   0 9430.45  188.33
   3   1   1   17.63    2.90
   3  -1   1   20.52    3.79
   3   1   2  435.19    5.71
   3  -1   2  440.92    5.50
   3   1   3  241.62    6.13
   3  -1   3  238.38    6.11
   3  -1   4   95.44    3.63
   3  -1   5  435.97    6.27
   3   1   5  421.62    9.31
   3  -1   6  406.06    6.33
   3   1   6  394.04    6.26
   3  -1   7   59.27    4.64
   3   1   7   57.49    3.57
  -3   1  -7   61.76    6.91
   3  -1   8 2299.37   28.42
   3   1   8 2197.27   27.27
  -3   1  -8 2238.84   27.20
   3  -1   9  163.76    5.31
   3   1   9  164.70    5.96
  -3   1  -9  153.06    5.16
   3  -1  10   29.78    7.88
   3   1  10   29.58    7.36
  -3   1 -10   25.85    4.82
   3  -1  11   74.44    9.45
   3   1  11   77.25   13.32
  -3   1 -11   69.84    5.72
   3  -1  12   84.98    7.15
   3   1  12  100.55   16.99
  -3   1 -12   82.94    9.09
   3  -1  13  590.20   10.88
   3   1  13  588.05   12.31
  -3   1 -13  626.18   11.71
   3  -1  14   20.17    3.58
   3   1  14   19.88    4.57
  -3   1 -14   16.62    4.57
   3  -1  15    4.72    1.27
   3   1  15    2.83    2.01
  -3   1 -15    2.18    2.43
   3  -1  16  315.64    9.93
   3   1  16  326.74   10.70
  -3   1 -16  318.84   10.17
   3  -1  17   12.63    3.87
   3   1  17   13.15    2.96
  -3   1 -17    6.99    2.33
   3  -1  18  366.74   10.75
   3   1  18  348.42   11.49
   3  -1  19    3.88    3.16
   3   1  19    0.58    2.24
   3  -1  20   73.01   16.39
   3   1  20   69.26   11.95
   3  -1  21    3.92    2.33
   3   1  21    8.33    2.78
   3  -1  22   49.01   13.17
   3   1  22   57.34    9.47
   3  -1  23  463.75   13.24
   3   1  23  477.91   16.38
   3  -1  24   30.14    9.12
   3   1  24   37.78   12.45
   3  -1  25  259.88   13.23
   3   1  25  264.98   15.35
   3  -1  26   90.25    5.92
   3   1  26   80.21   17.48
   3  -1  27    0.56    2.14
   3   1  27    3.05    3.22
   3  -1  28   20.18    5.76
   3   1  28   23.74    5.04
   3  -1  29   26.64    7.14
   3   1  29   25.33    7.17
  -3  -2  32   83.00   17.34
  -3   2  32   88.44   17.55
  -3  -2  31    4.68    1.63
  -3   2  31    2.86    2.69
  -3  -2  30    2.02    1.97
  -3   2  30    2.52    2.32
  -3  -2  29   -0.26    2.27
  -3   2  29    1.16    1.78
  -3  -2  28   65.03   12.82
  -3   2  28   76.25   12.79
  -3  -2  27   70.10   13.20
  -3   2  27   74.04   10.06
  -3  -2  26   15.66    4.63
  -3   2  26   17.07    5.87
  -3  -2  25   -0.13    3.65
  -3   2  25    2.12    1.64
  -3  -2  24  690.15   18.25
  -3   2  24  681.57   17.61
  -3  -2  23   49.77   13.38
  -3   2  23   44.47   13.87
   3  -2 -23   29.07    9.93
  -3   2  22   28.36    5.27
   3  -2 -22   17.95    5.93
  -3  -2  21  579.95   13.81
  -3   2  21  563.65   13.33
   3  -2 -21  549.91   14.61
  -3  -2  20    2.32    2.04
  -3   2  20   -1.52    2.89
   3   2 -20    2.07    1.35
   3  -2 -20    3.35    2.50
  -3  -2  19   73.18   13.57
  -3   2  19   59.78    5.99
   3   2 -19   54.79    9.33
   3  -2 -19   63.57   13.57
  -3   2  19   70.30    3.25
  -3  -2  18  273.64    8.47
  -3   2  18  268.56    8.25
   3   2 -18  259.76    8.48
   3  -2 -18  269.96    8.68
  -3   2  18  260.52    6.89
  -3  -2  18  262.79    5.94
  -3  -2  17    1.42    1.04
  -3   2  17   -1.48    2.77
   3   2 -17    2.11    2.07
   3  -2 -17    1.96    1.67
  -3   2  17    2.13    1.41
  -3  -2  17    1.84    0.37
  -3  -2  16 1158.26   17.01
  -3   2  16 1146.11   17.60
   3   2 -16 1120.98   16.85
   3  -2 -16 1152.92   16.96
  -3   2  16 1133.63   15.44
  -3  -2  16 1104.82   12.87
  -3  -2  15    3.90    1.99
  -3   2  15    0.41    1.70
   3   2 -15    0.99    1.25
   3  -2 -15    2.62    1.99
  -3   2  15    2.71    0.79
  -3  -2  14  119.68    4.93
  -3   2  14  120.47    3.59
   3   2 -14  119.69    4.13
   3  -2 -14  109.58   16.61
  -3   2  14  119.24    2.80
  -3  -2  13  984.48   16.91
  -3   2  13 1045.92   16.05
   3   2 -13 1001.90   16.28
   3  -2 -13 1027.10   15.80
  -3   2  13 1008.16   14.71
  -3  -2  12  247.57    5.62
  -3   2  12  257.94    5.34
   3   2 -12  257.10    6.00
   3  -2 -12  235.29    5.54
  -3   2  12  253.72    5.32
  -3  -2  11  493.26   10.90
  -3   2  11  491.44    9.66
   3   2 -11  499.35   10.00
   3  -2 -11  501.65   10.14
  -3   2  11  500.19   10.00
  -3  -2  10  502.33    9.90
   3   2 -10  496.35    9.81
  -3   2  10  510.71    5.06
   3  -2 -10  498.81    9.22
  -3   2  10  504.99    9.32
  -3  -2   9  972.52   12.94
   3   2  -9  965.97   13.32
  -3   2   9  976.50   11.99
  -3   2   9  971.71   12.24
  -3  -2   8 3299.71   36.92
   3   2  -8 3341.63   37.65
  -3   2   8 3338.61   37.22
  -3  -2   7  425.41    5.98
  -3   2   7  437.77    4.67
   3   2  -7  426.69    5.82
   3  -2  -7  428.60    4.87
   3  -2  -7  430.69    6.64
   3   2  -7  437.98    3.89
  -3   2   7  436.59    6.14
  -3  -2   6  750.14    9.36
   3   2  -6  756.94    8.16
   3  -2  -6  779.70    6.76
   3  -2  -6  768.49    8.02
  -3   2   6  745.95    8.57
  -3  -2   5  487.81    6.14
   3   2  -5  484.10    6.03
   3  -2  -5  480.58    4.08
   3  -2  -5  477.20    5.89
  -3   2   5  471.67    6.08
  -3  -2   4    5.77    1.51
   3   2  -4    6.24    1.53
   3  -2  -4    5.90    1.34
  -3  -2   3  395.82    5.74
   3   2  -3  415.79    5.39
   3  -2  -3  411.34    5.59
  -3  -2   2   98.75    3.41
   3   2  -2   97.12    3.14
   3  -2  -2  101.91    5.61
  -3  -2   1 1199.06   11.52
   3  -2  -1 1215.31    8.91
   3   2  -1 1209.40   11.45
   3  -2  -1 1215.26    9.01
   3  -2  -1 1222.57   12.29
   3   2   0 1424.98   12.92
   3  -2   0 1429.28   11.20
   3  -2   0 1451.87   14.29
   3   2   1 1771.58   15.60
   3  -2   1 1723.59   14.35
   3   2   2 2894.91   24.70
   3  -2   2 2916.70   23.19
   3   2   4 1007.79   11.05
   3  -2   4 1012.88    9.82
  -3   2  -4  981.19    9.82
   3  -2   5    5.66    2.11
  -3   2  -5    2.95    1.73
   3  -2   6   45.67    2.18
  -3   2  -6   50.15    8.21
   3  -2   7  119.66    3.44
  -3   2  -7  135.24    3.95
   3   2   7  119.23    9.48
   3  -2   8   78.30    8.06
  -3   2  -8   77.66    7.92
   3   2   8   71.63   10.63
   3  -2   9   32.50    5.09
  -3   2  -9   32.24    5.88
   3   2   9   38.84    7.98
   3  -2  10    1.22    1.14
  -3   2 -10    6.74    2.65
   3   2  10    2.98    2.54
   3  -2  11  478.26    8.77
   3   2  11  478.75   10.01
  -3   2 -11  499.73    9.25
   3  -2  12  137.60    4.55
   3   2  12  129.97    6.82
  -3   2 -12  123.77   12.58
   3  -2  13   15.55    3.39
   3   2  13   17.84    5.01
  -3   2 -13   14.90    4.34
   3  -2  14  571.28   13.63
   3   2  14  574.31   14.57
  -3   2 -14  566.67   13.70
   3  -2  15  427.10   11.95
   3   2  15  449.54   13.47
  -3   2 -15  402.23   12.11
   3  -2  16    5.00    1.94
   3   2  16    6.70    2.67
  -3   2 -16    4.24    2.97
   3  -2  17   36.26    8.37
   3   2  17   40.93    9.45
  -3   2 -17   29.86    6.54
   3  -2  18   79.06   13.47
   3   2  18   79.50   15.53
   3  -2  19  233.11    8.41
   3   2  19  232.04    9.64
   3  -2  20  303.48   10.70
   3   2  20  339.13   15.07
   3  -2  21  219.00   21.29
   3   2  21  187.69   13.86
   3  -2  22   34.41    6.22
   3   2  22   38.14    7.53
   3  -2  23  758.48   18.49
   3   2  23  723.01   21.14
   3  -2  24   66.76   13.91
   3   2  24   69.23   12.02
   3  -2  25   43.12    6.59
   3   2  25   46.59    9.05
   3  -2  26    7.90    2.95
   3   2  26   12.81    3.01
   3  -2  27  104.24   22.63
   3   2  27  140.24   15.86
   3  -2  28   65.92    5.19
   3   2  28   46.73   12.45
   3  -2  29    2.61    2.48
   3   2  29    3.55    3.03
  -3  -3  32   61.34   15.36
  -3   3  32   68.14   15.44
  -3  -3  31   52.32    9.72
  -3   3  31   63.70   13.26
  -3  -3  30  201.15   13.51
  -3   3  30  231.06   10.77
  -3  -3  29  216.89    8.19
  -3   3  29  219.13    8.33
  -3  -3  28   58.94    9.51
  -3   3  28   60.44   13.49
  -3  -3  27  195.76   10.17
  -3   3  27  192.35   10.86
  -3  -3  26    0.13    1.69
  -3   3  26    2.04    1.89
  -3  -3  25  232.21   11.35
  -3   3  25  244.89    8.14
  -3  -3  24  314.72    9.98
  -3   3  24  316.76    9.86
  -3  -3  23   24.60    6.80
  -3   3  23   34.62    7.34
   3  -3 -23   23.86    5.89
  -3  -3  22  160.38    9.31
  -3   3  22  148.65    8.77
   3  -3 -22  156.79    9.22
  -3  -3  21   77.40   12.38
  -3   3  21   86.78   11.27
   3  -3 -21   57.87   11.92
  -3  -3  20    5.82    2.54
  -3   3  20    8.01    3.03
   3  -3 -20    1.61    1.92
  -3   3  20    3.95    1.00
  -3  -3  19   99.62   13.26
  -3   3  19   77.74    7.48
   3   3 -19   66.18   14.76
   3  -3 -19   68.53   11.23
  -3   3  19   80.67    5.16
  -3  -3  19   88.88    3.62
  -3  -3  18   71.56   10.22
  -3   3  18   64.10    3.79
   3   3 -18   54.76   10.02
   3  -3 -18   56.79    3.98
  -3   3  18   63.47    3.30
  -3  -3  17  112.83    5.33
  -3   3  17  107.49    4.38
   3   3 -17  113.07    5.10
   3  -3 -17  118.10    5.09
  -3   3  17  113.98    8.12
  -3  -3  16    9.56    2.10
   3   3 -16    6.33    1.89
  -3   3  16    5.41    1.45
   3  -3 -16    2.38    2.00
  -3   3  16    6.24    1.29
  -3  -3  15  475.70   11.41
   3   3 -15  469.72    9.34
  -3   3  15  481.35    9.61
   3  -3 -15  488.56    8.94
  -3   3  15  477.29    7.79
  -3  -3  14    8.55    2.51
   3   3 -14    8.92    2.30
  -3   3  14    5.16    2.05
   3  -3 -14    7.90    1.73
  -3   3  14    8.66    1.77
  -3  -3  13 1150.10   14.96
   3   3 -13 1147.84   15.25
  -3   3  13 1146.15   14.53
   3  -3 -13 1182.81   14.58
  -3   3  13 1164.42   13.89
  -3  -3  12  286.43    7.68
   3   3 -12  275.77    6.40
  -3   3  12  260.30    8.57
   3  -3 -12  288.32    6.60
  -3   3  12  281.47    5.57
  -3  -3  11 1830.12   26.33
   3   3 -11 1840.94   27.24
  -3   3  11 1853.49   25.50
   3  -3 -11 1883.84   26.10
  -3   3  11 1818.21   25.46
  -3  -3  10  618.51   10.01
   3   3 -10  623.46    9.69
  -3   3  10  624.21    9.12
   3  -3 -10  629.74    8.63
  -3   3  10  624.28   10.05
  -3  -3   9 2251.99   26.66
   3   3  -9 2217.40   26.67
  -3   3   9 2284.78   25.47
  -3   3   9 2264.58   26.63
  -3  -3   8   11.28    2.79
   3   3  -8   10.86    2.52
  -3   3   8   11.06    2.74
  -3   3   8    7.60    1.82
  -3  -3   7    4.56    1.51
   3   3  -7    6.15    1.79
  -3   3   7    4.21    1.15
   3  -3  -7    6.35    1.32
  -3   3   7    3.70    1.14
  -3  -3   6    8.11    2.42
   3   3  -6    9.42    2.02
   3  -3  -6   11.76    2.35
  -3   3   6    8.91    1.78
  -3  -3   5   91.60    3.44
   3   3  -5   91.59    3.41
   3  -3  -5   93.36    6.80
  -3   3   5   94.07    6.93
  -3  -3   4   39.29    6.53
   3   3  -4   48.71    7.07
   3  -3  -4   46.66    4.40
  -3   3   4   41.34    2.94
  -3  -3   3 1459.50   15.31
   3   3  -3 1509.09   13.95
   3  -3  -3 1487.32   13.86
  -3   3   3 1498.84   14.72
  -3  -3   2   25.98    5.03
   3   3  -2   21.50    3.47
   3  -3  -2   23.82    4.28
  -3  -3   1  448.36    6.31
   3   3  -1  438.35    6.12
   3  -3  -1  454.73    6.52
  -3  -3   0 1451.89   13.99
   3   3   0 1445.27   13.74
   3  -3   0 1455.23   10.80
   3  -3   0 1450.02   14.81
   3   3   1  608.91    7.78
   3  -3   1  595.75    5.53
  -3   3  -1  598.73    5.86
   3  -3   1  611.55    8.11
   3   3   2  215.05    6.26
   3  -3   2  220.25    5.13
  -3   3  -2  217.48    5.43
   3   3   3   89.36    3.56
   3  -3   3   82.33    3.28
  -3   3  -3   84.29    3.42
   3  -3   3   88.16   10.20
   3   3   4  354.47    7.72
   3  -3   4  347.67    6.71
  -3   3  -4  357.46    7.21
   3   3   5    8.30    2.66
   3  -3   5   12.28    3.28
  -3   3  -5   10.53    2.16
   3   3   6  276.46    7.30
   3  -3   6  279.00    6.33
  -3   3  -6  273.54    6.60
   3  -3   7  172.13    5.05
  -3   3  -7  171.42    5.73
   3  -3   8  306.43    6.36
  -3   3  -8  301.55    6.79
   3  -3   9   25.77    6.92
  -3   3  -9   22.96   11.16
   3   3   9   34.01    8.66
   3  -3  10   50.06    5.51
  -3   3 -10   48.72    3.73
   3   3  10   55.26   10.61
   3  -3  11   13.20    2.19
  -3   3 -11   17.39    4.11
   3   3  11   19.40    4.30
   3  -3  12   51.71    6.25
  -3   3 -12   47.93    6.63
   3   3  12   52.97    7.22
   3  -3  13  360.30    9.38
  -3   3 -13  349.43   12.11
   3   3  13  357.47   10.94
   3  -3  14   62.81    3.13
  -3   3 -14   77.13   13.96
   3   3  14   80.05   12.53
   3  -3  15  140.42   11.89
   3   3  15  140.55   15.75
  -3   3 -15  128.30    5.86
   3  -3  16  170.07    7.54
   3   3  16  196.88   10.26
  -3   3 -16  170.38    8.08
   3  -3  17  414.62   10.92
   3   3  17  425.70   12.55
  -3   3 -17  429.09   11.72
   3  -3  18    2.10    2.76
   3   3  18    7.88    3.74
   3  -3  19   10.49    2.49
   3   3  19   10.82    5.21
   3  -3  20  411.07   12.36
   3   3  20  431.95   16.67
   3  -3  21   36.21    4.07
   3   3  21   40.36    9.56
   3  -3  22   26.35    5.55
   3   3  22   36.03    8.58
   3  -3  23    3.60    2.41
   3   3  23    6.85    5.62
   3  -3  24   62.50    8.53
   3   3  24   64.18   10.33
   3  -3  25   21.22    5.26
   3   3  25   26.38    5.63
   3  -3  26   12.91    3.09
   3   3  26   17.48    5.64
   3  -3  27    7.30    2.45
   3   3  27    6.39    3.20
   3  -3  28    5.52    2.97
   3   3  28    4.80    3.53
   3  -3  29    9.91    3.81
  -3  -4  31   99.33    5.52
  -3   4  31   76.74   15.28
  -3  -4  30    5.51    3.91
  -3   4  30    8.17    3.97
  -3  -4  29   14.34    3.36
  -3   4  29   21.06    4.78
  -3  -4  28   65.09   14.11
  -3   4  28   55.37   12.84
  -3  -4  27   94.45   14.54
  -3   4  27   98.83    9.38
  -3  -4  26   61.38   12.55
  -3   4  26   62.20   15.95
  -3  -4  25  212.10   36.75
  -3   4  25  213.22   11.15
  -3  -4  24  615.34   14.97
  -3   4  24  634.14   15.37
  -3  -4  23  110.59    5.45
  -3   4  23  114.90    5.16
   3  -4 -23   91.11    9.28
  -3   4  23  104.96    3.59
  -3  -4  22   61.33   14.50
  -3   4  22   66.33   12.90
   3  -4 -22   39.38   11.46
  -3   4  22   58.48    8.88
  -3  -4  21   62.66   13.40
  -3   4  21   62.10   11.47
   3  -4 -21   36.89   10.59
  -3   4  21   41.52    7.65
  -3  -4  20   55.76    9.67
  -3   4  20   58.56   10.84
   3  -4 -20   42.05   10.81
  -3   4  20   46.16    8.72
  -3  -4  19   13.94    2.64
  -3   4  19   14.76    3.50
  -3   4  19   11.69    2.53
  -3  -4  18    1.82    2.08
   3   4 -18    1.56    1.83
  -3   4  18    0.47    1.01
  -3   4  18    1.49    1.25
  -3  -4  17  105.64    8.74
   3   4 -17   94.60   13.71
  -3   4  17  106.43    5.08
  -3   4  17  107.42    4.95
  -3  -4  16   14.47    4.25
   3   4 -16    8.25    1.32
  -3   4  16   16.00    4.71
  -3   4  16   13.93    2.92
  -3  -4  15   65.46    3.56
   3   4 -15   73.09    4.01
  -3   4  15   65.02    5.49
  -3   4  15   61.15    8.62
  -3  -4  14    5.85    1.49
   3   4 -14    5.91    1.87
  -3   4  14   17.01    4.19
  -3   4  14    7.45    1.56
  -3  -4  13   28.15    5.73
   3   4 -13   20.69    3.85
  -3   4  13   23.94    5.71
  -3   4  13   21.66    2.74
  -3  -4  12  328.72    6.73
   3   4 -12  295.76    7.68
  -3   4  12  316.07    5.54
  -3   4  12  313.01    5.74
  -3  -4  11  590.75    9.51
   3   4 -11  598.06    9.65
  -3   4  11  582.15    7.87
  -3   4  11  588.37    8.45
  -3  -4  10   12.50    2.96
   3   4 -10   13.05    2.46
  -3   4  10   15.14    3.63
  -3   4  10   11.98    2.28
  -3  -4   9  245.34    5.87
   3   4  -9  254.07    5.90
  -3   4   9  236.99    5.22
  -3   4   9  242.51    5.33
  -3  -4   8  302.59    6.49
   3   4  -8  301.98    6.35
  -3   4   8  293.66    5.53
   3   4  -8  306.34    4.40
  -3   4   8  299.62    6.15
  -3   4   7  150.88    2.99
  -3  -4   7  147.55    4.50
   3   4  -7  146.74    4.36
  -3   4   7  147.12    3.02
   3  -4  -7  149.98    4.38
   3   4  -7  146.02    2.78
  -3   4   7  148.40    4.19
  -3   4   6  472.45    7.78
  -3  -4   6  460.20    9.85
   3   4  -6  459.16   10.15
   3  -4  -6  467.14   10.87
  -3   4   6  469.96    9.43
  -3  -4   5   12.09    2.38
   3   4  -5    9.12    1.99
  -3   4   5    9.98    0.65
   3  -4  -5   14.31    2.02
  -3   4   5   11.71    2.17
  -3  -4   4  615.74    9.54
   3   4  -4  617.80    9.24
   3  -4  -4  629.87    9.36
  -3   4   4  607.52    9.33
  -3  -4   3 1056.25   14.40
   3   4  -3 1057.94   13.97
   3  -4  -3 1053.31   14.03
  -3   4   3 1038.00   14.20
  -3  -4   2 1121.17   15.53
   3   4  -2 1132.43   14.92
  -3   4   2 1153.86   12.25
   3  -4  -2 1124.27   14.93
  -3   4   2 1144.79   15.45
  -3  -4   1  441.62    9.14
   3  -4  -1  449.37    7.34
   3   4  -1  450.76    9.76
  -3   4   1  446.17    7.45
   3  -4  -1  449.90   11.39
  -3  -4   0  618.12    9.81
   3   4   0  615.63    9.53
   3  -4   0  600.33    7.21
   3  -4   0  630.74   10.13
   3   4   1 4009.33   46.10
  -3   4  -1 4079.15   43.79
   3  -4   1 4053.65   46.54
   3   4   2  793.48   11.35
   3   4   3  906.29   12.92
   3  -4   3  900.56   11.42
  -3   4  -3  941.30   11.82
   3  -4   3  941.55   14.39
   3   4   4    4.68    2.73
   3  -4   4    3.12    0.84
  -3   4  -4    1.73    0.74
   3  -4   4    3.17    1.92
   3   4   5  600.89    9.89
   3  -4   5  578.47    8.88
  -3   4  -5  590.88    8.94
   3  -4   5  583.20   11.19
   3   4   6    2.19    1.38
   3  -4   6    1.69    1.21
  -3   4  -6    0.78    0.94
   3  -4   6    0.79    1.50
   3   4   7   64.84   10.92
   3  -4   7   63.55    3.51
  -3   4  -7   64.34    6.51
   3   4   8   33.72    7.41
   3  -4   8   43.36    6.48
  -3   4  -8   32.73    3.99
   3  -4   9  382.55    6.94
  -3   4  -9  369.45    7.20
   3  -4  10    1.99    1.72
  -3   4 -10    1.84    1.99
   3   4  10    0.97    2.21
   3  -4  11  413.91    8.86
  -3   4 -11  411.71    8.55
   3   4  11  395.56   11.45
   3  -4  12   38.60    7.55
  -3   4 -12   32.34    9.29
   3   4  12   34.07    4.83
   3  -4  13  104.85    4.25
  -3   4 -13   93.33   13.13
   3   4  13  125.10   17.93
   3  -4  14    5.36    2.74
  -3   4 -14    4.04    2.28
   3   4  14    7.01    5.28
   3  -4  15  446.41   10.12
  -3   4 -15  464.31   13.81
   3   4  15  453.85   12.39
   3  -4  16  499.41   13.28
  -3   4 -16  538.04   13.89
   3   4  16  559.63   15.29
   3  -4  17  471.75   20.05
  -3   4 -17  463.64   14.27
   3  -4  18  481.00   14.49
   3   4  18  526.15   17.86
   3  -4  19   81.56   12.31
   3   4  19  109.06   22.78
   3  -4  20  183.99   12.40
   3   4  20  207.80   15.00
   3  -4  21 2269.51   53.61
   3   4  21 2322.07   27.03
   3  -4  22    7.62    2.92
   3   4  22   12.23    4.28
   3  -4  23    2.10    2.03
   3   4  23    1.41    5.20
   3  -4  24  254.88   12.96
   3   4  24  257.93   12.04
   3  -4  25   70.29    7.37
   3   4  25   63.51   11.20
   3  -4  26   18.92    4.03
   3   4  26   26.76    5.21
   3  -4  27   20.73    5.81
   3   4  27   23.98    9.52
   3  -4  28   15.65    3.19
   3   4  28   11.92    3.89
   3  -4  29   33.29    7.54
  -3  -5  30   57.78   11.87
  -3   5  30   61.13   14.01
  -3  -5  29   32.34    5.66
  -3   5  29   33.84    7.55
  -3  -5  28   79.24   14.00
  -3   5  28   73.96   15.64
  -3  -5  27   46.70   10.28
  -3   5  27   55.63   11.64
  -3  -5  26   34.57    8.75
  -3   5  26   44.94    7.99
  -3  -5  25    5.88    1.67
  -3   5  25    7.63    2.11
  -3  -5  24  277.56   11.31
  -3   5  24  289.38   13.22
  -3  -5  23  311.70    9.84
  -3   5  23  309.48    9.54
  -3  -5  22  211.71   10.62
  -3   5  22  204.71    7.42
  -3  -5  21   10.75    3.50
  -3   5  21   14.11    2.99
  -3   5  21    8.99    1.93
  -3  -5  20  504.62   19.17
  -3   5  20  500.80   15.52
  -3   5  20  456.72   12.95
  -3  -5  19    8.36    2.25
  -3   5  19    6.44    2.45
  -3   5  19    3.40    1.42
  -3  -5  18   37.98    5.46
  -3   5  18   39.65    9.41
  -3   5  18   32.16    5.27
  -3  -5  17   94.40   15.53
  -3   5  17   79.74    5.06
  -3   5  17   77.65    6.73
  -3  -5  16   11.86    2.63
   3   5 -16   10.57    2.33
  -3   5  16   13.37    3.06
  -3   5  16   13.91    3.09
  -3  -5  15   58.68    8.65
   3   5 -15   47.01   12.01
  -3   5  15   63.85    8.85
  -3   5  15   53.21    7.97
  -3  -5  14  247.17    9.88
   3   5 -14  246.37    8.03
  -3   5  14  256.13    7.70
  -3   5  14  258.69    8.73
  -3  -5  13  193.89    6.08
   3   5 -13  189.61    5.24
  -3   5  13  187.81    6.00
  -3   5  13  196.17    8.38
  -3  -5  12 1082.60   20.08
   3   5 -12 1118.04   17.28
  -3   5  12 1124.45   15.37
  -3   5  12 1108.33   16.74
  -3  -5  11    5.25    2.12
   3   5 -11    5.54    1.74
  -3   5  11    8.42    1.89
  -3   5  11    6.72    1.49
  -3   5  10   19.64    3.42
  -3  -5  10   19.61    5.03
   3   5 -10   19.34    2.93
  -3   5  10   23.64    4.53
  -3   5  10   19.19    3.25
  -3   5   9  587.19    7.56
  -3  -5   9  581.58   11.59
   3   5  -9  592.21    9.46
  -3   5   9  589.78    7.83
  -3   5   9  588.82    9.12
   3   5  -9  584.63    6.49
  -3   5   8   17.61    1.69
  -3  -5   8   14.89    3.73
   3   5  -8   16.63    4.06
  -3   5   8   18.04    3.03
   3   5  -8   17.64    2.35
  -3   5   8   14.50    2.87
  -3   5   7   14.19    2.03
  -3  -5   7   14.43    3.60
   3   5  -7   16.41    3.05
  -3   5   7   18.32    3.96
   3   5  -7   14.61    1.76
  -3   5   7   15.13    2.46
  -3  -5   6  140.65    7.74
  -3   5   6  148.30    2.03
   3   5  -6  140.78    4.52
  -3   5   6  148.59    3.14
   3  -5  -6  153.35    3.75
  -3   5   6  148.70    9.97
  -3  -5   5  559.99   11.54
   3   5  -5  587.87   10.35
  -3   5   5  585.67    8.25
   3  -5  -5  588.47   10.03
  -3   5   5  584.60   10.36
  -3  -5   4  519.56    9.60
   3   5  -4  515.67    9.36
  -3   5   4  512.35    7.29
   3  -5  -4  496.50    8.84
  -3   5   4  500.92    9.25
  -3  -5   3   53.47    8.27
   3   5  -3   38.57    8.95
  -3   5   3   37.92    1.51
   3  -5  -3   38.07    5.05
  -3   5   3   41.49    8.43
  -3  -5   2  107.46    3.97
   3   5  -2  107.76    3.39
  -3   5   2  113.28    1.78
   3  -5  -2  112.80    8.40
  -3   5   2  110.41    9.55
  -3  -5   1    2.70    2.40
   3   5  -1    0.44    1.53
  -3   5   1    0.00    0.59
   3  -5  -1    1.13    1.32
  -3   5   1    2.15    1.59
  -3  -5   0 1298.32   17.56
   3  -5   0 1308.91   14.79
   3   5   0 1279.85   16.91
  -3   5   0 1291.24   14.86
   3  -5   0 1301.35   17.34
  -3  -5  -1  672.77   14.55
   3   5   1  666.39   11.55
   3  -5   1  679.15    9.95
  -3   5  -1  674.65   10.03
   3  -5   1  693.83   12.22
   3   5   2 1131.21   17.70
   3  -5   2 1109.08   15.59
  -3   5  -2 1130.47   16.10
   3  -5   2 1138.26   18.05
   3   5   3  283.82    6.55
   3  -5   3  284.88    5.93
  -3   5  -3  285.46    5.96
   3  -5   3  285.02    6.53
   3   5   4  166.92    4.49
   3  -5   4  158.33    3.12
  -3   5  -4  167.55    3.42
   3  -5   4  158.46    8.93
   3   5   5  277.16    6.67
   3  -5   5  272.45    6.70
  -3   5  -5  272.02    6.06
   3  -5   5  250.12    8.95
   3   5   6 1331.67   17.17
   3  -5   6 1347.20   15.65
  -3   5  -6 1315.03   15.82
   3  -5   6 1384.39   18.89
   3   5   7   70.08    8.89
   3  -5   7   67.76    3.80
  -3   5  -7   67.42    3.03
   3  -5   7   70.16    9.71
   3   5   8 1027.20   14.47
   3  -5   8 1015.69   13.77
  -3   5  -8 1012.15   13.53
   3  -5   8 1062.69   15.63
   3   5   9    7.15    3.37
   3  -5   9    9.54    2.35
  -3   5  -9    7.82    2.14
   3  -5   9    7.43    2.07
   3   5  10  378.72    9.99
   3  -5  10  383.44    9.67
  -3   5 -10  372.51    9.49
   3  -5  10  394.32   10.64
   3  -5  11   83.19    7.84
  -3   5 -11   82.84   10.06
  -3   5 -12  136.71   18.17
   3   5  12  158.29   20.33
  -3   5 -13    2.84    2.29
   3   5  13    7.86    2.91
   3  -5  14   21.78    4.98
  -3   5 -14   18.61    3.58
   3   5  14   30.41    6.45
  -3   5 -15  471.80   12.31
   3   5  15  493.89   13.98
   3  -5  16  635.92   18.84
  -3   5 -16  613.97   15.40
   3   5  16  667.73   17.58
   3  -5  17  119.01    7.39
   3   5  17  162.05   23.11
   3  -5  18  237.48    7.54
   3   5  18  258.58   10.60
   3  -5  19   29.52    7.13
   3   5  19   36.01    8.50
   3  -5  20  125.72   20.50
   3   5  20  138.90   16.38
   3  -5  21    3.09    2.01
   3   5  21    7.06    3.55
   3  -5  22  706.75   23.50
   3   5  22  698.69   24.67
   3  -5  23   60.40    4.17
   3   5  23   70.49   17.69
   3  -5  24  132.26   15.99
   3   5  24  145.03   20.14
   3  -5  25   14.59    4.05
   3   5  25   23.65    5.91
   3  -5  26  263.71   17.09
   3   5  26  314.41   15.07
   3  -5  27    8.46    3.58
   3   5  27   12.63    2.76
   3  -5  28  111.69    5.92
  -3   6  30    5.39    2.02
  -3  -6  29   32.19    5.96
  -3   6  29   27.29    7.68
  -3  -6  28   41.13    8.20
  -3   6  28   38.78   10.44
  -3  -6  27   46.57   11.60
  -3   6  27   55.24   10.62
  -3  -6  26   86.69   12.97
  -3   6  26   97.08    4.80
  -3  -6  25   61.25   14.88
  -3   6  25   63.22   12.65
  -3  -6  24  138.01    6.16
  -3   6  24  141.21   12.08
  -3  -6  23   34.14    8.47
  -3   6  23   27.83   10.46
  -3  -6  22   -0.69    2.66
  -3   6  22    0.37    1.57
  -3  -6  21  366.30   11.29
  -3   6  21  364.25   10.67
  -3  -6  20   65.51   14.62
  -3   6  20   68.99   10.87
  -3  -6  19   -0.57    2.42
  -3   6  19    1.74    1.22
  -3  -6  18  110.48   14.78
  -3   6  18  109.72    6.55
  -3   6  18   79.19   12.40
  -3  -6  17   50.43    9.89
  -3   6  17   48.36    9.79
  -3   6  17   37.95    4.51
  -3  -6  16  315.46   11.80
  -3   6  16  323.60    9.53
  -3   6  16  336.53    8.62
  -3  -6  15  213.56   10.47
  -3   6  15  195.71    9.69
  -3   6  15  197.57   11.04
  -3  -6  14    9.82    2.47
   3   6 -14    8.67    3.41
  -3   6  14   14.71    2.57
  -3   6  14    9.73    1.83
  -3  -6  13   35.84    5.71
   3   6 -13   28.46    4.63
  -3   6  13   43.08    8.25
  -3   6  13   30.96    4.96
  -3   6  12   89.25    3.52
  -3  -6  12   89.36    4.69
   3   6 -12   75.90   13.92
  -3   6  12   84.63    4.11
  -3   6  12   88.68    5.55
  -3   6  11  290.82    6.62
  -3  -6  11  288.59    8.21
   3   6 -11  295.65    8.20
  -3   6  11  284.75    7.08
  -3   6  11  281.16    7.40
  -3   6  10   50.65    2.06
  -3  -6  10   52.48    9.30
   3   6 -10   46.55    7.12
  -3   6  10   60.72    8.90
  -3   6  10   53.41    5.10
   3   6 -10   51.40    1.47
  -3   6   9  126.53    2.94
  -3  -6   9  124.08    5.35
   3   6  -9  128.29    4.52
  -3   6   9  121.30    3.46
  -3   6   9  123.09    9.13
   3   6  -9  121.32    2.53
  -3   6   8  209.86    3.79
  -3  -6   8  206.03    5.72
   3   6  -8  202.31    5.34
  -3   6   8  202.88    4.64
   3   6  -8  208.91    3.70
  -3   6   8  216.98    5.47
  -3  -6   7  480.33    8.58
  -3   6   7  464.59    6.29
   3   6  -7  456.35    8.42
   3   6  -7  458.66    5.95
  -3   6   7  441.24    8.37
  -3  -6   6  502.62    8.86
  -3   6   6  484.37    6.21
   3   6  -6  491.83    8.49
  -3   6   6  488.60    6.62
   3   6  -6  483.53    6.28
  -3   6   6  482.98    8.30
  -3  -6   5  560.78    9.48
   3   6  -5  574.60    9.41
  -3   6   5  552.96    6.97
   3  -6  -5  569.34    8.83
  -3   6   5  560.33   26.19
  -3  -6   4  552.32    9.53
   3   6  -4  564.12    9.21
  -3   6   4  567.56    6.92
   3  -6  -4  561.08    8.65
  -3   6   4  568.49    9.47
  -3  -6   3  141.32    4.63
   3   6  -3  149.84    4.60
  -3   6   3  137.81    2.75
   3  -6  -3  139.97    4.32
  -3   6   3  128.71   13.78
   3  -6  -2   15.47    2.69
  -3  -6   2   13.73    3.42
   3   6  -2   15.23    3.90
  -3   6   2   16.12    2.33
   3  -6  -2   15.50    2.30
  -3   6   2   11.97    3.05
  -3  -6   1   51.31    7.68
   3  -6  -1   47.54    2.27
   3   6  -1   53.32    2.93
  -3   6   1   44.43    2.22
   3  -6  -1   50.73    7.41
  -3   6   1   51.34    5.90
  -3  -6   0  219.11    5.67
   3  -6   0  216.43    3.72
   3   6   0  208.34    7.30
  -3   6   0  216.50    3.90
   3  -6   0  212.32   17.74
  -3   6   0  209.72    5.67
  -3  -6  -1   50.67    7.73
   3   6   1   40.89    4.82
   3  -6   1   41.30    5.39
  -3   6  -1   44.51    1.97
   3  -6   1   41.82    7.64
   3   6   2   51.35    8.01
   3  -6   2   52.98    1.90
  -3   6  -2   54.62    2.47
   3  -6   2   56.15    9.49
   3   6   3  294.99    6.41
   3  -6   3  274.02    4.59
  -3   6  -3  289.82    5.18
   3  -6   3  282.46    6.84
   3   6   4  327.86    6.81
   3  -6   4  337.07    6.02
  -3   6  -4  335.39    5.74
   3   6   5   58.17    8.98
   3  -6   5   57.53    2.57
  -3   6  -5   63.08    2.48
   3  -6   5   65.00   10.21
   3   6   6  144.28    4.79
   3  -6   6  140.06    4.13
  -3   6  -6  144.98    4.08
   3  -6   6  151.53    7.61
   3   6   7    1.93    1.99
   3  -6   7    1.72    1.05
  -3   6  -7    2.00    2.10
   3  -6   7    4.12    2.75
   3   6   8  236.90    6.05
   3  -6   8  232.85    6.86
  -3   6  -8  268.34   17.17
   3  -6   8  247.80   11.30
   3   6   9 1070.51   22.70
   3  -6   9 1088.74   22.50
  -3   6  -9 1072.17   22.04
   3  -6   9 1071.82   25.72
   3   6  10  132.30   15.88
   3  -6  10  150.32   14.04
  -3   6 -10  140.20   11.98
   3  -6  10  132.26   17.77
   3  -6  11  428.10    9.29
  -3   6 -11  422.30    9.48
   3  -6  11  456.02   10.76
   3  -6  12  325.55    8.27
  -3   6 -12  308.86    7.96
   3  -6  12  332.06    9.75
   3  -6  13  267.27    7.73
  -3   6 -13  264.02    7.97
   3   6  13  256.84    9.25
   3  -6  13  266.48   10.80
   3  -6  14  230.76    7.24
  -3   6 -14  222.02    7.60
   3   6  14  221.08   10.09
   3  -6  14  226.43   10.52
   3  -6  15  155.28    9.66
  -3   6 -15  143.12   15.99
   3   6  15  165.45   19.60
   3  -6  15  153.60    7.01
   3  -6  16  115.92   19.86
   3   6  16  130.91   22.87
   3  -6  16  124.15    8.04
   3  -6  17    4.26    2.69
   3   6  17    5.19    3.44
   3  -6  17    2.77    1.98
   3  -6  18    2.96    1.74
   3   6  18    3.89    3.88
   3  -6  19   13.66    3.65
   3   6  19   17.74    5.71
   3  -6  20   13.37    3.27
   3   6  20   13.40    4.61
   3  -6  21    9.79    3.65
   3   6  21   12.00    4.16
   3  -6  22   44.61    8.15
   3   6  22   48.16    8.84
   3  -6  23   40.48    6.65
   3   6  23   44.24   10.63
   3  -6  24  165.39    7.14
   3   6  24  164.62   22.06
   3  -6  25   18.45    6.27
   3   6  25   20.91    6.55
   3  -6  26    1.84    1.97
   3   6  26    3.67    2.49
   3  -6  27   50.29   13.94
  -3   7  29   65.18   16.58
  -3  -7  28    0.76    2.38
  -3   7  28    1.91    2.22
  -3  -7  27    3.48    2.74
  -3   7  27    1.55    2.06
  -3  -7  26   13.25    3.71
  -3   7  26   11.49    3.77
  -3  -7  25    3.80    3.09
  -3  -7  24    3.64    2.07
  -3   7  24    2.85    1.85
  -3  -7  23   16.16    4.82
  -3   7  23   17.48    5.40
  -3  -7  22   17.92    5.47
  -3   7  22   14.03    3.84
  -3  -7  21  242.77   11.24
  -3   7  21  273.75   10.59
  -3  -7  20   15.07    4.16
  -3   7  20   15.68    4.25
  -3  -7  19   84.61   14.64
  -3   7  19   78.38    3.96
  -3  -7  18   30.67    6.65
  -3   7  18   27.19    7.68
  -3  -7  17   97.63    6.63
  -3   7  17   95.52    6.34
  -3  -7  16   24.89    5.85
  -3   7  16   20.14    3.53
  -3  -7  15   41.43    8.15
  -3   7  15   40.88    9.53
  -3   7  14  218.10   10.86
  -3  -7  14  215.63   10.70
  -3   7  14  217.01   10.82
  -3   7  13  358.62    8.34
  -3  -7  13  346.41   11.96
  -3   7  13  343.48   10.72
  -3   7  13  334.60    9.49
  -3   7  12  183.29    6.97
  -3  -7  12  192.35    8.57
  -3   7  12  194.65    8.77
  -3   7  12  188.86    8.24
  -3   7  11  229.21   22.94
  -3  -7  11  248.66   25.30
  -3   7  11  233.50   23.65
  -3   7  11  204.45   17.85
  -3   7  10  100.41    3.55
  -3  -7  10   97.80   15.20
   3   7 -10   82.71   11.22
  -3   7  10   93.52    3.93
  -3   7  10   83.67    9.33
   3   7 -10   92.96    3.32
  -3   7   9  172.62    4.74
  -3  -7   9  177.37    6.65
   3   7  -9  170.27    6.04
  -3   7   9  171.40    6.36
  -3   7   9  171.17   15.91
   3   7  -9  172.93    4.65
  -3  -7   8  457.28   15.87
  -3   7   8  453.46    9.46
   3   7  -8  436.74   10.78
  -3   7   8  454.42   10.32
   3   7  -8  449.14    9.69
  -3   7   8  439.01   11.46
  -3  -7   7    8.29    3.50
  -3   7   7    5.16    1.24
   3   7  -7    2.74    2.03
  -3   7   7    3.58    1.08
   3   7  -7    3.64    0.82
  -3   7   7    2.13    1.74
  -3  -7   6   10.82    3.75
  -3   7   6   15.71    2.80
   3   7  -6   11.01    2.84
   3   7  -6   10.49    2.24
  -3   7   6   10.94    2.18
  -3  -7   5   58.85   11.71
   3   7  -5   60.54    8.04
  -3   7   5   56.10    1.86
   3  -7  -5   57.90    7.14
   3   7  -5   52.85    2.09
  -3   7   5   50.28    4.98
  -3  -7   4  400.22    8.46
   3   7  -4  395.40    9.43
  -3   7   4  408.77    6.20
   3  -7  -4  398.42    8.49
  -3   7   4  406.86    8.38
  -3  -7   3  669.18   11.89
   3   7  -3  648.89   11.02
  -3   7   3  661.16    9.46
   3  -7  -3  658.85   11.37
  -3   7   3  638.28   11.28
   3  -7  -2  543.33    8.53
  -3  -7   2  562.44   10.86
   3   7  -2  550.11   10.00
  -3   7   2  562.65    8.54
   3  -7  -2  541.02   10.59
  -3   7   2  533.79   11.06
  -3  -7   1 1327.89   20.08
   3  -7  -1 1297.27   16.80
   3   7  -1 1299.49   19.02
  -3   7   1 1314.11   16.89
   3  -7  -1 1288.18   20.76
  -3   7   1 1312.37   19.65
  -3  -7   0  665.20   12.09
   3  -7   0  660.94    9.89
   3   7   0  669.39   11.53
  -3   7   0  671.07    9.70
   3  -7   0  683.04   11.61
  -3   7   0  646.33   11.60
  -3  -7  -1  138.53    5.81
   3  -7   1  135.71    3.96
   3   7   1  119.66   11.40
  -3   7  -1  142.05    3.73
   3  -7   1  146.85   12.65
  -3   7  -1  130.65    4.72
  -3  -7  -2   24.21    6.66
   3   7   2   18.34    3.70
   3  -7   2   13.96    2.56
  -3   7  -2   16.39    3.47
   3  -7   2   16.17    3.93
   3   7   3  112.95   13.70
   3  -7   3  125.77    4.44
  -3   7  -3  126.87    3.28
   3  -7   3  139.07   11.73
   3   7   4  285.14    7.95
   3  -7   4  291.03    6.91
  -3   7  -4  298.79    8.33
   3  -7   4  290.97    8.25
   3   7   5  126.01   14.06
   3  -7   5  140.79    3.61
  -3   7  -5  140.30    3.67
   3  -7   5  140.91   15.14
   3   7   6   71.83   14.13
   3  -7   6   79.68    7.65
  -3   7  -6   85.28    7.79
   3  -7   6   79.31   11.35
   3   7   7    1.37    1.68
   3  -7   7    1.57    1.94
  -3   7  -7    0.46    0.90
   3  -7   7    0.85    2.02
   3  -7   8    4.40    2.48
  -3   7  -8    2.02    1.52
   3  -7   8    2.30    2.10
   3  -7   9 1271.80   22.76
  -3   7  -9 1296.33   24.41
   3  -7   9 1253.99   26.06
   3  -7  10 1358.93   22.95
  -3   7 -10 1385.56   25.40
   3  -7  10 1384.74   25.55
   3  -7  11  431.15   10.36
  -3   7 -11  436.47   10.87
   3  -7  11  452.92   12.04
   3  -7  12  465.56   11.24
  -3   7 -12  452.23   11.24
   3  -7  12  432.78   13.29
   3  -7  13   57.69   14.18
  -3   7 -13   47.80    9.82
   3  -7  13   61.54    9.62
   3  -7  14  965.83   27.52
  -3   7 -14  903.59   24.89
   3   7  14  981.78   28.70
   3  -7  14  979.57   27.26
   3  -7  15  113.20   19.44
  -3   7 -15   88.19   11.28
   3   7  15  123.06   25.44
   3  -7  15  113.51   15.82
   3  -7  16    1.62    1.34
   3   7  16    4.54    2.71
   3  -7  16    1.95    1.68
   3  -7  17   82.31   16.19
   3   7  17   91.86    6.21
   3  -7  17   93.68   11.10
   3  -7  18   28.09    5.77
   3   7  18   38.13   12.18
   3  -7  18   34.41    9.77
   3  -7  19    3.04    2.80
   3   7  19    5.50    4.27
   3  -7  19    5.21    3.36
   3  -7  20   25.96    5.52
   3   7  20   24.42    5.97
   3  -7  20   24.56    5.99
   3  -7  21    1.58    2.47
   3   7  21    5.90    3.63
   3  -7  21    1.50    2.96
   3  -7  22   13.23    4.61
   3   7  22   12.87    5.29
   3  -7  22   11.71    3.70
   3  -7  23   12.79    4.66
   3   7  23   14.55    4.53
   3  -7  23   21.37    6.04
   3  -7  24   36.43    9.45
   3   7  24   36.38    5.95
   3  -7  24   30.20    5.49
   3  -7  25   66.67   15.88
   3   7  25   70.75   21.40
   3  -7  25   72.63   11.67
   3  -7  26   12.31    2.93
   3  -7  26   16.40    3.88
  -3   8  27   32.44    7.61
  -3  -8  26    3.34    2.02
  -3   8  26    6.93    4.31
  -3  -8  25  149.85    7.88
  -3   8  25  171.86    7.78
  -3  -8  24   34.10    6.79
  -3   8  24   35.81   11.93
  -3  -8  23   11.43    3.45
  -3   8  23   11.35    3.96
  -3  -8  22   34.91    6.11
  -3   8  22   35.44    9.32
  -3  -8  21  147.25   17.50
  -3   8  21  132.14   15.74
  -3  -8  20   45.23    9.31
  -3   8  20   44.37   11.23
  -3   8  19    0.92    0.81
  -3  -8  19    1.22    2.06
  -3   8  19    1.82    1.31
  -3   8  18  536.57   12.70
  -3  -8  18  555.22   19.52
  -3   8  18  587.55   15.47
  -3   8  17   17.09    5.22
  -3  -8  17   25.68    5.80
  -3   8  17   28.26    7.24
  -3   8  16  695.32   12.89
  -3  -8  16  677.75   19.13
  -3   8  16  683.03   14.41
  -3   8  15  331.45   18.90
  -3  -8  15  338.42    9.34
  -3   8  15  323.09    8.21
  -3   8  14   13.68    2.24
  -3  -8  14   17.13    3.27
  -3   8  14   13.49    3.74
  -3   8  13  166.17    3.67
  -3  -8  13  166.36   20.73
  -3   8  13  167.05    4.94
  -3   8  12  595.86   13.26
  -3  -8  12  612.10   14.57
  -3   8  12  571.63   12.86
  -3   8  11   71.16    3.81
  -3  -8  11   68.05    9.25
  -3   8  11   75.83    9.11
   3   8 -11   71.41    5.05
  -3   8  10  423.67    9.39
  -3  -8  10  443.85   11.70
  -3   8  10  420.60    9.88
   3   8 -10  412.30    9.28
  -3  -8   9 2513.67   50.14
  -3   8   9 2500.90   45.81
  -3   8   9 2437.68   46.24
   3   8  -9 2482.00   45.54
  -3  -8   8  731.86   18.15
  -3   8   8  763.87   14.22
  -3   8   8  765.03   14.22
   3   8  -8  779.37   13.52
  -3  -8   7    2.19    2.07
  -3   8   7    1.58    1.20
   3   8  -7    5.48    1.07
  -3   8   7    1.85    1.21
  -3  -8   6  273.35    7.78
  -3   8   6  274.81    5.66
   3   8  -6  265.52    5.57
  -3   8   6  250.41   25.94
  -3  -8   5  645.30   16.61
   3   8  -5  602.29   17.19
  -3   8   5  631.64   14.78
   3   8  -5  632.88   14.75
  -3   8   5  574.02   14.47
  -3  -8   4  149.51    8.98
   3   8  -4  144.36    6.26
  -3   8   4  153.73    4.39
   3  -8  -4  145.81    5.82
   3   8  -4  149.20    5.05
  -3   8   4  136.07   15.00
  -3  -8   3   39.40    8.47
   3   8  -3   28.72    7.58
  -3   8   3   35.77    4.52
   3  -8  -3   38.27    5.65
  -3   8   3   27.31    4.17
   3  -8  -2   31.13    5.45
  -3  -8   2   29.04    6.42
   3   8  -2   21.88    3.46
  -3   8   2   32.80    3.33
   3  -8  -2   29.97    4.52
  -3   8   2   25.07    5.51
  -3  -8   1   81.86   12.83
   3  -8  -1   68.57    2.66
   3   8  -1   65.30    6.63
  -3   8   1   75.04    7.11
   3  -8  -1   79.63    9.33
  -3   8   1   49.38    8.65
  -3  -8   0   27.36    4.94
   3  -8   0   25.58    5.05
   3   8   0   22.17    4.63
  -3   8   0   25.32    4.84
   3  -8   0   25.15    4.08
  -3   8   0   19.91    4.64
  -3  -8  -1   82.10   15.47
   3  -8   1   73.05    6.09
   3   8   1   62.67    7.64
  -3   8  -1   68.46    2.45
   3  -8   1   64.11    6.31
  -3   8  -1   57.24    8.89
  -3  -8  -2   83.17    4.88
   3  -8   2   81.01    6.11
   3   8   2   68.02    8.68
  -3   8  -2   86.52    3.46
   3  -8   2   92.06    8.71
   3  -8   3  127.84    5.61
  -3   8  -3  129.78    6.48
   3  -8   3  132.74   11.78
   3  -8   4    8.70    1.83
  -3   8  -4   10.53    2.46
   3  -8   4    6.81    1.89
   3  -8   5    2.12    1.80
  -3   8  -5    0.40    1.40
   3  -8   5    2.41    1.43
   3  -8   6    9.46    2.57
  -3   8  -6    9.70    1.82
   3  -8   6   10.77    2.17
   3  -8   7   62.51    6.68
  -3   8  -7   63.37    8.04
   3  -8   7   60.42    9.47
   3  -8   8  290.28    7.52
  -3   8  -8  301.90    8.51
   3  -8   8  295.43    9.18
   3  -8   9 1077.01   22.43
  -3   8  -9 1104.09   22.99
   3  -8   9 1124.95   24.27
   3  -8  10   84.90    7.18
  -3   8 -10   71.67    8.69
   3  -8  10   84.82   12.72
   3  -8  11  294.33   10.72
  -3   8 -11  289.72   10.42
   3  -8  11  291.60   13.00
   3  -8  12  516.04   14.90
  -3   8 -12  490.88   14.72
   3  -8  12  532.51   15.90
   3  -8  13   12.23    3.29
  -3   8 -13   10.53    3.59
   3  -8  13   12.15    3.26
   3  -8  14    1.11    1.39
   3   8  14   -0.10    3.53
   3  -8  14    3.25    2.04
   3  -8  15   55.93   11.33
   3   8  15   54.13    8.39
   3  -8  15   65.00   10.22
   3  -8  16   54.29   12.81
   3   8  16   55.58   10.33
   3  -8  16   58.64   10.74
   3  -8  17    3.37    1.97
   3   8  17   12.25    4.75
   3  -8  17    9.63    3.38
   3  -8  18   32.60    8.60
   3   8  18   29.13    8.87
   3  -8  18   33.70    8.06
   3  -8  19   27.63    5.76
   3   8  19   26.49    9.47
   3  -8  19   32.96    8.13
   3  -8  20   89.11   17.84
   3   8  20  112.00   18.77
   3  -8  20  109.63   22.52
   3  -8  21   29.93    6.42
   3   8  21   28.24    5.13
   3  -8  21   30.71    6.41
   3  -8  22   26.50    6.81
   3   8  22   35.97    7.18
   3  -8  22   28.67    5.22
   3  -8  23    2.83    2.96
   3   8  23    9.94    4.17
   3  -8  23    4.78    2.09
   3  -8  24   36.61   10.74
   3   8  24   39.72    9.46
   3  -8  24   41.77    5.45
   3  -8  25   39.34   10.41
   3  -8  25   60.05   11.97
  -3   9  26    1.46    1.82
  -3  -9  25    6.03    2.10
  -3   9  25    6.90    2.59
  -3  -9  24    2.87    3.21
  -3   9  24    1.42    1.34
  -3  -9  23    2.24    2.01
  -3   9  23    2.85    1.75
  -3  -9  22   88.02   13.51
  -3   9  22   73.74   13.76
  -3  -9  21   21.19    5.20
  -3   9  21   21.02    6.46
  -3  -9  20  379.25   20.74
  -3   9  20  383.83   14.61
  -3   9  19   42.04    7.63
  -3  -9  19   66.35   11.74
  -3   9  19   70.18   12.00
  -3   9  18    1.64    1.04
  -3  -9  18    2.11    2.02
  -3   9  18    1.10    1.64
  -3   9  17   60.80   11.46
  -3  -9  17   73.28   11.22
  -3   9  17   79.87    4.28
  -3   9  16   62.80    7.47
  -3  -9  16   81.31   14.97
  -3   9  16   77.11   10.30
  -3   9  15   33.83    5.52
  -3  -9  15   41.31    6.03
  -3   9  15   45.07    9.33
  -3   9  14  545.62   13.55
  -3  -9  14  550.67   17.53
  -3   9  14  536.83   15.94
  -3   9  13   16.58    3.01
  -3  -9  13   17.89    4.97
  -3   9  13   20.29    4.22
  -3   9  12  379.73    8.19
  -3  -9  12  403.63   10.51
  -3   9  12  383.23    8.95
  -3   9  11  161.02    8.79
  -3  -9  11  159.06   10.03
  -3   9  11  161.46   10.83
   3   9 -11  178.81    3.98
  -3  -9  10  259.06   12.40
  -3   9  10  272.32    8.20
  -3   9  10  275.49    8.74
   3   9 -10  258.21    7.63
  -3  -9   9  208.31    7.52
  -3   9   9  202.42    5.43
  -3   9   9  207.90    8.05
   3   9  -9  200.28    6.10
  -3  -9   8   88.76   11.43
  -3   9   8   92.24    8.61
   3   9  -8   95.56    4.54
  -3  -9   7 1602.90   33.10
  -3   9   7 1604.61   30.71
   3   9  -7 1574.35   30.32
  -3   9   6   87.41    3.75
   3   9  -6   80.03   10.60
  -3  -9   5  376.35   10.59
  -3   9   5  403.35    8.86
   3   9  -5  377.70    9.10
  -3  -9   4  147.17    8.73
  -3   9   4  187.37    8.67
   3   9  -4  174.81    8.14
  -3  -9   3   81.28   11.60
  -3   9   3   89.20    6.71
   3   9  -3   67.29    5.84
   3  -9  -2  135.59    6.47
  -3  -9   2  121.37    7.59
  -3   9   2  126.51    6.13
   3   9  -2  119.21    5.90
   3  -9  -2  128.68   17.92
   3  -9  -1  426.10   10.39
  -3  -9   1  424.17   12.88
  -3   9   1  434.34   10.77
   3  -9  -1  433.44   11.12
  -3  -9   0  110.89    7.23
   3  -9   0  116.98    6.06
  -3   9   0  110.35    5.38
   3  -9   0  125.78   16.80
  -3  -9  -1   93.21    7.85
   3  -9   1   92.64    4.80
  -3   9  -1   89.27    4.78
   3  -9   1  100.98   12.14
  -3  -9  -2    4.91    3.09
   3  -9   2    4.53    1.24
  -3   9  -2    1.18    0.89
   3  -9   2    2.48    1.95
   3  -9   3   18.61    4.85
  -3   9  -3   15.46    3.37
   3  -9   3   18.77    4.88
   3  -9   4  532.75   12.18
  -3   9  -4  580.43   12.84
   3  -9   4  565.18   14.25
   3  -9   5   31.23    5.01
  -3   9  -5   25.04    3.58
   3  -9   5   31.06    6.73
   3  -9   6  251.81    6.81
  -3   9  -6  247.61    6.94
   3  -9   6  254.67    7.91
   3  -9   7   50.15    4.34
  -3   9  -7   51.11    6.98
   3  -9   7   53.74    7.80
   3  -9   8  351.48   11.60
  -3   9  -8  349.67   12.53
   3  -9   8  356.58   11.42
   3  -9   9   12.85    3.50
  -3   9  -9   10.35    3.14
   3  -9   9   11.48    2.39
   3  -9  10   21.91    6.77
  -3   9 -10   19.74    4.77
   3  -9  10   27.83    6.02
   3  -9  11    4.09    1.57
  -3   9 -11    1.68    1.15
   3  -9  11    2.60    2.11
   3  -9  12   11.85    2.99
  -3   9 -12   11.77    2.23
   3  -9  12   15.05    3.88
   3  -9  13    1.40    1.45
   3  -9  13   -0.07    2.25
   3  -9  14   82.08    9.48
   3  -9  14   87.42    9.78
   3  -9  15    2.57    2.03
   3   9  15    3.81    1.99
   3  -9  15   -0.27    1.62
   3  -9  16  439.36   15.64
   3   9  16  418.42   16.20
   3  -9  16  445.81   15.89
   3  -9  17    1.18    1.59
   3   9  17    3.73    3.43
   3  -9  17    6.15    3.48
   3  -9  18  146.79    9.53
   3   9  18  176.90    9.16
   3  -9  18  160.72    7.04
   3  -9  19   78.84    9.40
   3   9  19   78.58   17.30
   3  -9  19   90.04   16.00
   3  -9  20   46.21   11.15
   3   9  20   41.63   13.33
   3  -9  20   55.21    7.46
   3  -9  21   23.84    7.03
   3   9  21   31.64    4.15
   3  -9  21   30.04    4.22
   3  -9  22    4.70    2.02
   3   9  22    2.03    2.82
   3  -9  22    4.18    1.89
   3  -9  23    2.53    1.43
   3  -9  23    6.62    2.50
  -3  10  24   45.27   11.24
  -3 -10  23    2.87    2.89
  -3  10  23    2.94    1.51
  -3 -10  22    3.88    2.61
  -3  10  22    2.97    1.89
  -3 -10  21   38.95    7.13
  -3  10  21   35.50   10.88
  -3 -10  20   15.76    5.08
  -3  10  20   13.79    5.61
  -3 -10  19    0.48    2.68
  -3  10  19    0.46    1.78
  -3 -10  18   -0.73    2.64
  -3  10  18    5.43    2.18
  -3 -10  17   94.24   11.90
  -3  10  17   84.04   13.74
  -3  10  16   19.73    3.59
  -3 -10  16   34.49    6.75
  -3  10  16   21.19    4.96
  -3  10  15    0.30    1.28
  -3 -10  15    0.72    2.26
  -3  10  15   -0.24    2.00
  -3  10  14    1.39    1.25
  -3 -10  14   -0.02    2.98
  -3  10  14    3.51    2.47
  -3  10  13   17.86    3.78
  -3 -10  13   19.87    4.52
  -3  10  13   21.99    5.31
  -3 -10  12    2.94    2.07
  -3  10  12    1.38    1.12
  -3  10  12    5.64    2.13
  -3 -10  11  148.74    6.17
  -3  10  11  166.56    9.11
  -3  10  11  167.59    6.90
   3  10 -11  163.85    7.15
  -3 -10  10   83.94   13.87
  -3  10  10   93.94    6.79
  -3  10  10   97.81    4.00
   3  10 -10   88.09    3.20
  -3 -10   9   82.19   13.41
  -3  10   9   85.35    6.73
   3  10  -9   76.29    5.06
  -3 -10   8    3.18    2.67
  -3  10   8    0.92    1.61
   3  10  -8    0.22    1.02
  -3 -10   7  102.64   13.78
  -3  10   7  105.80    6.64
   3  10  -7   92.27   10.67
  -3 -10   6   98.00   15.50
  -3  10   6   85.32    5.72
   3  10  -6   75.75    8.79
  -3 -10   5    9.26    2.24
  -3  10   5    8.45    1.74
   3  10  -5    9.63    1.97
  -3 -10   4  232.07    8.79
  -3  10   4  226.52    6.94
   3  10  -4  208.58    6.60
  -3 -10   3  158.53   18.90
  -3  10   3  132.06   10.03
   3  10  -3  123.18    7.56
   3 -10  -2    2.16    1.85
  -3 -10   2    5.11    2.46
  -3  10   2    2.68    1.17
   3  10  -2    2.52    0.82
   3 -10  -1  139.99    7.92
  -3 -10   1  137.71    8.65
  -3  10   1  140.26   12.38
   3 -10  -1  140.08    8.20
   3  10  -1  136.88    7.38
  -3 -10   0  151.47   10.42
   3 -10   0  155.13   12.59
  -3  10   0  137.08    8.48
   3 -10   0  156.46   11.59
  -3 -10  -1  592.96   17.87
   3 -10   1  575.83   15.95
  -3  10  -1  556.55   23.34
   3 -10   1  582.93   16.83
   3 -10   2   30.90    5.10
  -3  10  -2   26.63    4.89
   3 -10   2   35.82    5.23
   3 -10   3  369.87    9.31
  -3  10  -3  376.89    9.11
   3 -10   3  368.97    9.96
   3 -10   4   17.50    3.56
  -3  10  -4   10.99    3.04
   3 -10   4   21.97    5.00
   3 -10   5  202.26   13.84
  -3  10  -5  205.84   13.66
   3 -10   5  208.92   13.23
   3 -10   6  246.00    6.76
  -3  10  -6  244.62    7.20
   3 -10   6  277.66    8.15
   3 -10   7  147.75    9.34
  -3  10  -7  122.18   14.18
   3 -10   7  156.52    6.52
   3 -10   8   11.12    2.77
  -3  10  -8   11.53    2.76
   3 -10   8   10.66    2.64
   3 -10   9   78.92    7.30
  -3  10  -9   70.14   10.00
   3 -10   9   82.89   15.07
   3 -10  10   69.54    7.85
  -3  10 -10   59.44    8.44
   3 -10  10   78.74    9.55
   3 -10  11   45.90    9.51
   3 -10  11   61.53    9.56
   3 -10  12   88.58   15.11
   3 -10  12  101.79   12.20
   3 -10  13    2.85    1.66
   3 -10  14   -0.40    1.92
   3 -10  14    5.30    2.93
   3 -10  15   18.22    3.81
   3 -10  15   27.15    5.78
   3 -10  16   20.43    6.72
   3  10  16   23.75    5.40
   3 -10  16   18.61    3.33
   3 -10  17   54.51   13.93
   3  10  17   56.56   11.74
   3 -10  17   63.30   10.49
   3 -10  18    3.30    1.74
   3  10  18    1.40    2.40
   3 -10  18    0.80    1.70
   3 -10  19   14.71    5.05
   3  10  19   22.01    4.26
   3 -10  19   21.59    3.47
   3 -10  20   42.30   11.93
   3  10  20   56.42   13.84
   3 -10  20   57.80    8.36
   3 -10  21  181.25    6.44
   3 -10  21  195.85   21.95
  -3  11  22   36.49   10.51
  -3  11  21  114.39    5.20
  -3 -11  20    1.14    2.75
  -3  11  20    1.07    1.13
  -3 -11  19  124.52   20.80
  -3  11  19  128.59    6.70
  -3 -11  18   19.95    4.33
  -3  11  18   12.56    3.94
  -3 -11  17    7.45    2.66
  -3  11  17    4.02    2.52
  -3 -11  16   15.37    2.84
  -3  11  16    8.94    2.93
  -3 -11  15   40.58    5.47
  -3  11  15   28.68    9.31
  -3 -11  14  677.86   22.86
  -3  11  14  639.90   20.99
  -3 -11  13   81.72   18.50
  -3  11  13   73.40   12.00
  -3 -11  12  444.56   16.08
  -3  11  12  436.01   15.98
  -3 -11  11    4.12    2.20
  -3  11  11    5.98    1.94
  -3  11  11    5.39    2.22
  -3 -11  10    6.43    2.79
  -3  11  10    8.22    3.15
  -3 -11   9  222.35    9.60
  -3  11   9  221.87    7.87
  -3 -11   8  240.75    9.20
  -3  11   8  235.91    7.10
   3  11  -8  234.64    6.40
  -3 -11   7  150.07   16.44
  -3  11   7  130.94    5.20
   3  11  -7  133.13    4.61
  -3 -11   6  110.09   14.56
  -3  11   6   95.83    4.35
   3  11  -6   68.60   11.14
  -3 -11   5  337.05   27.83
  -3  11   5  322.70    7.79
   3  11  -5  307.42    7.83
  -3 -11   4    0.65    2.63
  -3  11   4    0.51    0.73
   3  11  -4    2.41    1.41
  -3 -11   3  140.21   16.28
  -3  11   3  114.04    9.75
  -3 -11   2   44.93    8.35
  -3  11   2   30.26    6.26
   3  11  -2   21.87    6.23
   3 -11  -1  193.96    8.57
  -3 -11   1  213.87    8.27
  -3  11   1  197.96    6.13
  -3 -11   0   16.83    4.99
   3 -11   0   17.62    3.37
  -3  11   0   11.94    2.57
  -3 -11  -1  208.13    8.38
   3 -11   1  205.59    6.91
  -3  11  -1  178.06   11.41
   3 -11   1  209.90    9.41
   3 -11   2   14.80    2.80
  -3  11  -2   12.57    2.86
   3 -11   2   15.59    3.66
   3 -11   3  114.70    8.92
  -3  11  -3  114.06    5.53
   3 -11   3  120.60   14.25
   3 -11   4   68.39    7.13
  -3  11  -4   48.77   11.45
   3 -11   4   72.10    8.48
   3 -11   5   35.52    6.37
  -3  11  -5   23.32    7.62
   3 -11   5   37.13    7.26
   3 -11   6    2.46    1.64
  -3  11  -6    1.14    1.51
   3 -11   6    2.58    2.02
   3 -11   7  127.33    4.27
  -3  11  -7  100.05   13.08
   3 -11   7  139.00    6.68
   3 -11   8   15.07    4.08
  -3  11  -8   11.46    3.98
   3 -11   8   19.19    4.91
   3 -11   9  223.03    8.70
   3 -11   9  228.93    9.49
   3 -11  10  182.27    7.80
   3 -11  10  176.81   19.62
   3 -11  11   17.19    2.88
   3 -11  11   17.17    3.16
   3 -11  12   25.76    5.11
   3 -11  12   23.75    5.30
   3 -11  13   14.28    5.17
   3 -11  13   17.46    3.60
   3 -11  14    8.14    2.64
   3 -11  14    5.96    2.68
   3 -11  15   81.23    7.02
   3 -11  15   77.85   12.32
   3 -11  16    8.07    2.95
   3  11  16    8.35    3.28
   3 -11  16   11.84    3.14
   3 -11  17   91.62   11.03
   3  11  17   67.70   18.91
   3 -11  17   89.14   12.66
   3 -11  18   10.74    2.47
   3  11  18   14.14    3.93
   3 -11  18   13.26    3.20
   3 -11  19   75.75    9.36
   3 -11  19   85.99   13.37
  -3 -12  17    4.10    3.07
  -3  12  17    6.70    2.25
  -3 -12  16  256.61   10.57
  -3  12  16  239.09   11.31
  -3 -12  15    2.83    1.50
  -3  12  15    4.79    2.49
  -3 -12  14   32.94    8.26
  -3  12  14   33.98    8.85
  -3 -12  13    7.03    3.32
  -3  12  13    3.82    1.39
  -3 -12  12  449.95   13.21
  -3  12  12  480.01   13.27
  -3 -12  11    9.85    3.54
  -3  12  11    5.35    2.13
  -3 -12  10   50.16    7.54
  -3 -12   9   53.50    7.75
  -3 -12   8  310.51   12.21
  -3 -12   7   92.05   11.72
  -3 -12   6  148.70   13.29
  -3 -12   5   10.16    2.67
  -3  12   5    6.72    1.84
  -3 -12   4  151.40   11.19
  -3  12   4  130.71    3.74
  -3 -12   3    1.45    2.63
  -3  12   3    1.08    1.06
  -3 -12   2   67.89   11.62
  -3  12   2   42.44   10.92
   3 -12  -1   89.10    5.11
  -3 -12   1   85.10    8.65
  -3  12   1   75.34    3.11
  -3 -12   0   79.32   19.39
   3 -12   0   60.36   12.08
  -3  12   0   48.70   10.61
  -3 -12  -1   32.51   11.11
   3 -12   1   33.54    9.58
  -3  12  -1   22.22    5.48
  -3  12  -2  146.96    4.99
   3 -12   3   17.35    3.24
  -3  12  -3    8.14    2.69
   3 -12   3   18.25    3.18
   3 -12   4    2.94    1.41
  -3  12  -4    0.87    1.16
   3 -12   4    4.12    2.38
   3 -12   5    2.52    1.30
   3 -12   5    3.42    2.37
   3 -12   6   86.57    7.36
   3 -12   6   85.66   15.98
   3 -12   7  428.16   15.25
   3 -12   7  414.99   16.39
   3 -12   8  301.16   21.22
   3 -12   8  280.83    9.18
   3 -12   9   71.93    9.79
   3 -12   9   81.40   10.94
   3 -12  10   77.48    6.50
   3 -12  10   82.26    8.92
   3 -12  11   43.53    5.42
   3 -12  11   44.42    6.03
   3 -12  12  131.29   18.89
   3 -12  12  121.93   14.60
   3 -12  13    4.21    2.09
   3 -12  13    4.93    2.14
   3 -12  14   58.60    6.95
   3 -12  14   51.82   10.06
   3 -12  15   26.36    3.90
   3 -12  15   19.33    4.80
   3 -12  16    2.16    2.02
   3  12  16    1.90    1.63
   3 -12  16    0.52    1.87
   3 -12  17    1.95    1.61
   3 -12  17    0.95    1.35
  -3 -13  13    4.67    1.59
  -3  13  13    2.69    1.85
  -3 -13  12   45.55    7.29
  -3  13  12   37.65   11.65
  -3 -13  11   60.00    9.99
  -3  13  11   73.89    4.18
  -3 -13  10  159.79   22.25
  -3 -13   9   59.97   10.01
  -3 -13   8   -0.38    2.50
  -3 -13   6    8.49    4.23
  -3 -13   5   31.46    8.29
  -3 -13   4  179.36   10.80
  -3 -13   3  133.31   15.58
  -3 -13   2   13.73    3.27
  -3 -13   1   19.02    4.20
  -3 -13   0  136.37   25.10
   3 -13   0  134.85    7.78
   3 -13   1    0.88    1.21
   3 -13   2    8.16    2.04
   3 -13   3   -0.60    1.43
   3 -13   4    3.10    2.16
   3 -13   5  124.87   16.46
   3 -13   5  106.50   21.44
   3 -13   6   17.17    3.92
   3 -13   6   15.28    4.15
   3 -13   7  192.47   17.75
   3 -13   7  206.80    8.99
   3 -13   8   15.88    4.24
   3 -13   8   13.50    4.35
   3 -13   9  361.27   25.37
   3 -13   9  399.59   14.16
   3 -13  10   78.83    9.18
   3 -13  10   82.89   18.39
   3 -13  11  316.27   26.91
   3 -13  11  336.35    8.90
   3 -13  12   73.55   12.94
   3 -13  12   71.82   11.19
   3 -13  13   11.46    2.25
   3 -13  13    7.12    2.53
  -3 -14   7    2.09    2.99
  -3 -14   6  203.37    9.57
  -3 -14   5   13.51    4.79
  -3 -14   4    5.64    3.34
  -3 -14   3    1.53    1.43
  -3 -14   2   34.53   10.60
  -3 -14   1   54.10   12.03
   3 -14   8    5.34    1.68
   3 -14   8    2.69    1.33
  -4   0  31   -2.47    2.52
  -4   0  30  217.21    6.93
  -4   0  29    1.23    1.70
  -4   0  28    2.24    2.79
  -4   0  27   -0.43    2.16
  -4   0  26  122.38    5.01
  -4   0  25    2.06    2.36
  -4   0  24  121.58   27.77
  -4   0  24  118.26    4.54
  -4   0  23   -0.20    2.71
  -4   0  23    0.50    0.53
  -4   0  22  202.15   12.98
   4   0 -22  179.05   11.58
  -4   0  22  196.06   11.37
  -4   0  21    1.81    1.71
   4   0 -21    1.99    1.89
  -4   0  21    0.91    0.86
  -4   0  20  571.88   15.15
   4   0 -20  549.85   13.08
  -4   0  20  566.21   11.59
  -4   0  19    2.80    2.32
   4   0 -19    1.31    1.16
  -4   0  19   -0.03    0.76
  -4   0  18  103.11    7.48
   4   0 -18  102.19    5.76
  -4   0  18   95.29    4.53
  -4   0  17    0.33    1.56
   4   0 -17    1.95    2.71
  -4   0  17    0.82    0.86
  -4   0  16  192.63    6.59
   4   0 -16  210.94    6.84
  -4   0  16  193.25    5.39
  -4   0  15    3.28    1.98
   4   0 -15    1.37    1.72
  -4   0  15    1.34    1.09
  -4   0  14 1337.76   27.04
   4   0 -14 1361.56   26.69
  -4   0  14 1323.49   24.97
  -4   0  13    1.45    0.90
   4   0 -13    0.73    0.88
  -4   0  12   10.13    2.49
   4   0 -12    6.92    1.84
  -4   0  11    0.27    0.89
   4   0 -11    1.19    1.50
  -4   0  10   23.08    3.64
   4   0 -10   17.46    3.54
  -4   0   9    1.52    1.02
   4   0  -9    0.77    1.19
   4   0  -9    1.66    0.94
  -4   0   8 2097.33   29.25
   4   0  -8 2102.14   28.99
   4   0  -8 2142.40   29.21
  -4   0   7    3.06    1.40
   4   0  -7    2.57    1.05
   4   0  -7    4.21    1.69
  -4   0   6 1534.61   18.21
   4   0  -6 1524.96   17.73
   4   0  -6 1536.43   18.34
  -4   0   5    1.26    0.71
   4   0  -5    0.98    0.93
   4   0  -5    3.55    1.90
  -4   0   4 1688.44   19.27
   4   0  -4 1701.46   19.40
   4   0  -4 1708.08   20.97
   4   0  -3    1.24    0.70
   4   0  -2  884.37   10.99
   4   0  -1    0.47    0.78
   4   0   0   22.21    5.07
   4   0   1    0.32    0.97
   4   0   2  894.88   12.50
   4   0   3    2.00    1.54
   4   0   4  801.21   13.08
   4   0   6   56.04    9.62
   4   0   7    1.51    2.35
   4   0   8  172.49    5.50
   4   0   9    3.01    2.37
   4   0  10   65.03   10.10
   4   0  11    2.96    1.63
   4   0  12  192.61    9.23
   4   0  13    1.91    2.30
   4   0  14  202.83    9.40
   4   0  15   -1.71    2.77
   4   0  16   44.92    8.65
   4   0  17    2.11    1.86
   4   0  18   28.71    7.92
   4   0  19    3.98    2.58
   4   0  20   72.27    9.01
   4   0  21    3.82    2.55
   4   0  22  339.54   13.43
   4   0  23    2.10    4.05
   4   0  24   41.16    9.81
   4   0  26    8.45    3.46
   4   0  27    2.80    1.58
   4   0  28   67.66   14.16
  -4  -1  31    2.57    2.55
  -4   1  31    4.96    3.42
  -4  -1  30    8.95    3.26
  -4   1  30    7.50    2.14
  -4  -1  29    3.00    1.98
  -4   1  29    1.48    1.52
  -4  -1  28   19.47    5.54
  -4   1  28   19.79    7.13
  -4  -1  27   16.88    4.16
  -4   1  27   18.28    5.28
  -4  -1  26   38.14    8.52
  -4   1  26   48.53   12.62
  -4  -1  25   35.97    8.90
  -4   1  25   36.08    9.27
  -4  -1  24  181.17    6.70
  -4   1  24  163.80    6.42
  -4   1  24  162.66    4.38
  -4  -1  23  213.40    7.46
  -4   1  23  218.95    7.41
   4  -1 -23  195.73    7.18
  -4   1  23  214.21    6.88
  -4  -1  23  208.80    5.11
  -4  -1  22    2.72    1.78
  -4   1  22   -1.50    3.00
   4  -1 -22    0.71    2.42
  -4   1  22    0.78    0.51
  -4  -1  22    0.73    0.57
  -4  -1  21  375.18   11.94
  -4   1  21  374.81   12.47
   4   1 -21  328.59   10.98
   4  -1 -21  341.11   11.48
  -4   1  21  360.82   10.28
  -4  -1  21  353.48    9.31
  -4  -1  20   45.69    6.52
  -4   1  20   43.97    9.39
   4   1 -20   24.18    6.27
   4  -1 -20   28.01    8.44
  -4   1  20   36.61    5.82
  -4  -1  20   34.59    2.84
  -4  -1  19  744.59   17.25
  -4   1  19  766.73   16.43
   4   1 -19  750.26   17.38
   4  -1 -19  759.15   16.85
  -4   1  19  744.94   15.04
  -4  -1  19  721.82   13.64
  -4  -1  18  164.06    8.16
  -4   1  18  156.41   10.80
   4   1 -18  160.82    8.15
   4  -1 -18  154.66    8.26
  -4   1  18  159.99    7.50
  -4  -1  17  558.94   11.18
  -4   1  17  549.43   11.41
   4   1 -17  545.60   11.34
   4  -1 -17  573.50   11.95
  -4   1  17  537.90   10.01
  -4  -1  16  116.19    4.58
  -4   1  16  119.21    4.38
   4   1 -16  126.01    5.08
   4  -1 -16  125.77    4.79
  -4   1  16  114.35    4.53
  -4  -1  15  189.33    4.54
  -4   1  15  196.67    4.60
   4   1 -15  196.30    4.95
   4  -1 -15  188.98    5.28
  -4   1  15  183.37    4.61
  -4  -1  14  391.89    9.93
  -4   1  14  406.44    9.16
   4   1 -14  387.86    9.31
   4  -1 -14  394.73   10.98
  -4   1  14  379.15    8.86
  -4  -1  13  253.04    5.52
  -4   1  13  249.26    5.04
   4   1 -13  252.59    5.74
   4  -1 -13  252.81    5.46
  -4   1  13  243.09    4.71
  -4  -1  12    4.26    1.37
  -4   1  12    5.90    1.37
   4   1 -12    3.41    1.22
   4  -1 -12    4.46    1.95
  -4   1  12    2.87    1.33
  -4  -1  11  366.08    8.27
  -4   1  11  374.99    6.87
   4   1 -11  391.66    6.72
   4  -1 -11  373.94    6.96
  -4   1  11  362.90    5.71
  -4  -1  10    0.78    1.69
  -4   1  10    2.69    1.13
   4   1 -10    0.49    1.08
   4  -1 -10    1.86    1.12
  -4  -1   9   21.15    3.85
  -4   1   9   18.95    2.80
   4   1  -9   19.98    4.32
   4  -1  -9   23.44    3.94
   4  -1  -9   23.53    4.55
   4   1  -9   20.35    2.57
  -4  -1   8   67.49    2.30
   4   1  -8   63.68    2.30
   4  -1  -8   67.48    1.96
   4  -1  -8   64.06    2.51
   4   1  -8   65.89    1.73
  -4   1   7  743.58   10.77
  -4  -1   7  729.91   11.21
   4   1  -7  735.14   11.33
   4  -1  -7  735.12   10.89
   4  -1  -7  734.85   11.69
   4   1  -7  727.85   10.68
  -4   1   6  231.49    4.45
  -4  -1   6  228.70    5.66
   4   1  -6  228.73    5.05
   4  -1  -6  228.13    4.81
   4  -1  -6  229.10    5.54
   4   1  -6  232.21    5.07
  -4   1   5  312.13    5.66
  -4  -1   5  305.49    6.34
   4   1  -5  326.33    6.63
   4  -1  -5  314.56    5.82
   4  -1  -5  322.52    6.73
  -4  -1   4  740.02    9.87
   4  -1  -4  742.42    8.88
   4  -1  -4  753.97   10.82
  -4  -1   3  487.12    9.27
   4  -1  -3  487.30    8.40
   4  -1  -3  502.21   10.16
   4  -1  -2 1145.30   13.34
   4  -1  -2 1170.71   15.73
   4  -1  -1  495.92    8.84
   4  -1  -1  483.86    9.01
   4  -1   0 4467.62   48.45
   4  -1   1  206.31    4.73
   4   1   1  204.66    5.69
   4  -1   1  198.05    5.94
   4  -1   2 2395.27   26.96
   4   1   2 2385.51   28.25
   4  -1   2 2324.81   26.90
   4   1   3  241.21    5.69
   4  -1   3  239.10    7.41
   4   1   4  854.43   13.69
   4  -1   4  846.52   13.31
   4  -1   5   63.50    6.01
   4   1   5   62.51    9.72
   4  -1   6   23.59    3.35
   4   1   6   26.52    5.88
   4  -1   7   -0.90    1.87
   4   1   7    1.37    3.14
   4  -1   8  263.77    6.69
   4   1   8  272.74    6.90
   4  -1   9   77.51   10.77
   4   1   9   71.12    8.19
   4  -1  10  288.79    7.00
   4   1  10  287.54   11.17
   4  -1  11    1.51    1.11
   4   1  11    1.11    3.02
   4  -1  12  344.98   10.15
   4   1  12  338.00   10.64
   4  -1  13  734.76   18.31
   4   1  13  753.07   24.62
   4  -1  14   17.06    3.40
   4   1  14   20.71    5.44
   4  -1  15   24.92    7.40
   4   1  15   21.55    4.49
   4  -1  16  184.13   19.33
   4   1  16  166.53    6.77
   4  -1  17   46.53    8.23
   4   1  17   51.49   10.90
   4  -1  18   99.57   18.94
   4   1  18  110.58   12.62
   4  -1  19  229.98   13.79
   4   1  19  229.52    8.50
   4  -1  20   64.11   13.59
   4   1  20   77.76   16.58
   4  -1  21   23.86    5.74
   4   1  21   20.18    4.79
   4  -1  22  319.96   12.80
   4   1  22  309.22   12.81
   4  -1  23   11.39    3.73
   4   1  23   12.31    2.40
   4  -1  24   38.76    6.11
   4   1  24   42.22    6.53
   4  -1  25   63.69   15.02
   4   1  25   62.64   18.81
   4  -1  26   51.69    9.78
   4   1  26   61.41   13.81
   4  -1  27   68.41    6.83
   4   1  27   73.31    8.73
   4  -1  28   22.41    4.75
  -4  -2  31   18.96    7.11
  -4   2  31   17.97    6.58
  -4  -2  30    0.85    1.81
  -4   2  30    1.82    2.41
  -4  -2  29  120.75    6.35
  -4   2  29  101.93   16.99
  -4  -2  28   38.39    7.64
  -4   2  28   42.43    9.88
  -4  -2  27   76.23   11.72
  -4   2  27   80.39   12.23
  -4  -2  26  108.61   18.04
  -4   2  26  113.11    5.81
  -4  -2  25   62.38    9.44
  -4   2  25   47.01    8.86
  -4   2  25   50.57    7.75
  -4  -2  24  226.32    7.69
  -4   2  24  197.91    8.17
  -4   2  24  209.52    5.63
  -4  -2  23 1102.70   26.43
  -4   2  23 1108.36   27.84
  -4   2  23 1061.43   24.07
  -4  -2  22  404.65   10.63
  -4   2  22  386.01    9.28
   4  -2 -22  393.37   10.33
  -4   2  22  403.25    8.11
  -4  -2  21   15.99    3.37
  -4   2  21   17.94    4.97
   4  -2 -21   12.29    3.74
  -4   2  21   13.47    2.70
  -4  -2  20  159.38    8.94
  -4   2  20  149.66    8.35
   4   2 -20  148.26    8.97
   4  -2 -20  155.45    8.81
  -4   2  20  155.97    8.03
  -4  -2  19  554.60   14.57
  -4   2  19  530.16   12.95
   4   2 -19  514.42   12.58
   4  -2 -19  537.20   12.74
  -4   2  19  528.76   11.27
  -4  -2  18  131.53    6.91
  -4   2  18  132.95    6.77
   4   2 -18  117.51    8.60
   4  -2 -18  116.45    6.38
  -4   2  18  123.77    5.94
  -4  -2  17    1.15    1.18
  -4   2  17    1.60    1.16
   4   2 -17    0.67    2.07
   4  -2 -17    1.98    1.87
  -4   2  17    1.41    0.79
  -4  -2  16  216.19    8.65
  -4   2  16  230.60   23.11
   4   2 -16  211.51    8.75
   4  -2 -16  208.66    8.37
  -4   2  16  219.34    8.46
  -4  -2  15  621.18   15.19
  -4   2  15  641.45   15.83
   4   2 -15  628.92   15.64
   4  -2 -15  641.64   15.56
  -4   2  15  607.86   14.38
  -4  -2  14  118.60    5.41
  -4   2  14  120.41    3.67
   4   2 -14  114.93    5.02
   4  -2 -14  120.78    4.43
  -4   2  14  122.00    6.85
  -4  -2  13  359.83    8.68
  -4   2  13  361.76    7.96
   4   2 -13  389.25    9.49
   4  -2 -13  372.58    8.71
  -4   2  13  364.03    8.45
  -4  -2  12   87.12    6.27
  -4   2  12   87.63    2.37
   4   2 -12   88.18    5.74
   4  -2 -12   82.44    5.13
  -4   2  12   84.94    5.46
  -4  -2  11 1315.53   16.59
  -4   2  11 1333.55   14.53
   4   2 -11 1327.42   17.13
  -4   2  11 1313.23   16.63
  -4  -2  10  193.02    6.99
  -4   2  10  183.63    3.43
   4   2 -10  199.82    4.62
   4  -2 -10  202.13    4.23
  -4   2  10  200.87    4.32
  -4  -2   9  106.26    3.21
  -4   2   9   98.47    2.47
   4   2  -9  102.63    3.14
   4  -2  -9  101.92    3.03
   4  -2  -9  106.26    2.81
   4   2  -9  102.38    1.45
  -4   2   9  106.35    6.39
  -4  -2   8   10.44    3.07
  -4   2   8    8.46    2.06
   4   2  -8    8.35    2.66
   4  -2  -8    7.93    1.76
   4  -2  -8   11.12    3.07
   4   2  -8    9.28    1.74
  -4  -2   7  129.78    3.68
   4   2  -7  131.61    3.31
   4  -2  -7  138.21    2.02
   4  -2  -7  136.38    3.06
   4   2  -7  130.72    2.92
  -4  -2   6   13.16    3.53
   4   2  -6   14.64    3.57
   4  -2  -6   10.88    1.91
   4  -2  -6   13.62    2.21
  -4  -2   5 1216.69   18.08
   4   2  -5 1223.22   17.96
   4  -2  -5 1212.32   15.81
   4  -2  -5 1254.31   18.62
  -4  -2   4  416.61    9.83
   4   2  -4  425.65    9.23
   4  -2  -4  412.92    8.58
  -4  -2   3   20.36    4.73
   4   2  -3   18.87    3.66
   4  -2  -3   18.99    1.07
   4  -2  -3   17.49    0.75
   4  -2  -3   16.67    4.78
  -4  -2   2   48.22    3.23
   4   2  -2   49.12    2.38
   4  -2  -2   50.05    1.01
   4  -2  -2   48.76    1.68
   4  -2  -2   47.81    6.47
   4  -2  -1  238.00    4.50
   4   2  -1  236.66    5.77
   4  -2  -1  220.21    4.68
   4  -2  -1  244.53    9.04
   4  -2   0 6560.09   12.09
   4   2   0 6453.66   70.77
   4  -2   0 6485.50   68.65
   4  -2   0 6668.05   34.78
   4  -2   1   33.16    2.75
   4   2   1   33.72    4.37
   4  -2   1   26.27    3.94
   4   2   2   39.37    7.00
   4  -2   2   34.14    4.21
   4   2   3 2011.20   29.03
   4  -2   3 1953.57   26.85
   4   2   4   64.78    9.66
   4  -2   4   63.23    6.59
   4   2   5   71.75    9.00
   4  -2   5   64.94    2.61
   4   2   6  514.06    8.82
   4  -2   6  508.62   19.33
   4  -2   7 1013.49   14.50
   4   2   7 1013.73   15.09
   4  -2   8   63.25    6.30
   4   2   8   69.56    7.42
   4  -2   9   31.71    5.60
   4   2   9   29.40    5.90
   4  -2  10    2.37    1.50
   4   2  10    6.75    3.56
  -4   2 -10    2.69    1.76
   4  -2  11    4.73    1.23
   4   2  11    7.59    4.09
  -4   2 -11    2.04    1.50
   4   2  12  312.92   11.56
  -4   2 -12  308.98   25.10
   4   2  13  243.43   28.61
  -4   2 -13  212.67    9.06
   4  -2  14    3.18    2.03
   4   2  14    4.07    3.18
  -4   2 -14    0.33    1.65
   4   2  15  693.67   21.98
  -4   2 -15  655.49   18.26
   4  -2  16   60.31    8.78
   4   2  16   59.34    9.83
  -4   2 -16   42.20   12.32
   4  -2  17  468.88   14.66
   4   2  17  481.17   15.77
   4  -2  18    4.57    2.41
   4   2  18   10.26    4.55
   4  -2  19   14.67    3.54
   4   2  19    8.40    2.44
   4  -2  20   11.29    4.23
   4   2  20    8.99    5.79
   4  -2  21    3.65    1.86
   4   2  21    5.53    3.39
   4  -2  22   72.88   12.02
   4   2  22   77.81   13.01
   4   2  23   86.05   13.09
   4  -2  24  266.72    9.53
   4   2  24  269.00   10.50
   4  -2  25    3.29    1.86
   4   2  25    2.57    2.69
   4  -2  26   43.90    8.44
   4   2  26   33.61    9.83
   4  -2  27   82.01    5.46
   4   2  27   66.53   18.76
   4  -2  28   28.50    7.30
  -4  -3  31   -0.89    1.87
  -4   3  31   -0.05    1.46
  -4  -3  30    1.41    2.03
  -4   3  30    2.26    2.52
  -4  -3  29    1.96    2.36
  -4   3  29    2.15    2.24
  -4  -3  28    2.45    1.53
  -4   3  28    5.02    2.87
  -4  -3  27   86.12   17.48
  -4   3  27   87.19    4.29
  -4  -3  26  359.21   13.35
  -4   3  26  342.38   13.34
  -4  -3  25   28.26    8.72
  -4   3  25   28.69    6.02
  -4   3  25   19.96    3.78
  -4  -3  24   35.72   11.05
  -4   3  24   32.40    7.78
   4  -3 -24   17.61    6.62
  -4   3  24   23.37    7.44
  -4  -3  23   61.91   11.13
  -4   3  23   57.90    9.18
   4  -3 -23   34.76   12.83
  -4   3  23   42.88   13.04
  -4  -3  22   96.30   16.31
  -4   3  22   73.80    3.58
   4  -3 -22   79.38    4.41
  -4   3  22   65.56   10.59
  -4  -3  21  235.34    9.63
  -4   3  21  228.04    7.36
   4  -3 -21  223.89    5.89
  -4   3  21  233.49   10.79
  -4  -3  20  305.91   12.17
  -4   3  20  305.02    9.56
   4  -3 -20  291.49    9.47
  -4   3  20  299.40    8.79
  -4  -3  19    4.99    2.30
  -4   3  19    2.98    1.62
   4   3 -19   -0.01    1.58
   4  -3 -19   -2.01    2.13
  -4   3  19    0.97    1.47
  -4  -3  18  340.88   11.66
  -4   3  18  345.53    8.47
   4   3 -18  332.43    9.26
   4  -3 -18  359.51    9.09
  -4   3  18  341.89    8.21
  -4  -3  17  146.54    9.21
  -4   3  17  148.47    7.17
   4  -3 -17  132.20    7.36
  -4   3  17  142.78    6.88
  -4  -3  16    7.35    2.17
  -4   3  16    4.64    1.89
   4   3 -16    3.45    2.47
   4  -3 -16    1.42    3.38
  -4   3  16    4.78    1.52
  -4  -3  15   85.28    5.24
  -4   3  15   80.69    3.33
   4   3 -15   70.02   13.97
   4  -3 -15   88.60    3.93
  -4   3  15   92.80    5.90
  -4  -3  14    5.93    1.74
  -4   3  14    5.58    1.33
   4   3 -14    3.34    3.82
   4  -3 -14    4.86    1.15
  -4   3  14    3.63    1.05
  -4  -3  13   14.67    3.23
  -4   3  13   18.28    3.67
   4   3 -13   12.08    2.75
   4  -3 -13   13.66    3.22
  -4   3  13   13.67    3.26
  -4  -3  12  263.88    7.09
  -4   3  12  260.74    5.85
   4   3 -12  265.14    7.28
   4  -3 -12  255.97    6.32
  -4   3  12  268.17    6.78
  -4  -3  11  147.44    5.83
  -4   3  11  144.94    2.95
   4   3 -11  150.46    4.57
   4  -3 -11  145.87    4.31
  -4   3  11  163.84   11.35
  -4  -3  10  932.37   13.85
  -4   3  10  977.18   11.01
   4   3 -10  974.48   13.13
   4  -3 -10  958.59   11.13
  -4   3  10  960.78   12.96
  -4  -3   9  514.67    8.49
   4   3  -9  495.67   11.49
   4  -3  -9  513.63    8.50
   4   3  -9  511.14    5.11
  -4   3   9  505.46    8.00
  -4  -3   8  320.67    6.51
   4   3  -8  319.84    5.99
   4  -3  -8  316.05    9.55
   4   3  -8  328.38    4.39
  -4   3   8  311.61    6.81
  -4  -3   7   53.12    3.15
   4   3  -7   53.44    9.78
   4  -3  -7   63.41    5.37
  -4   3   7   57.62    4.30
  -4  -3   6  427.76    8.95
   4   3  -6  442.62    8.11
   4  -3  -6  435.36    8.82
  -4  -3   5   81.15    3.56
   4   3  -5   80.94    3.14
   4  -3  -5   75.18    6.15
  -4  -3   4  913.49   14.84
   4   3  -4  885.46   14.64
   4  -3  -4  874.77   14.19
  -4  -3   3  218.33    7.36
   4   3  -3  229.09    5.51
   4  -3  -3  226.64   16.00
   4  -3  -2 4770.77   30.15
  -4  -3   1   41.04    6.88
   4   3  -1   29.38    5.23
   4  -3  -1   35.08   10.97
   4  -3   0 2179.25   28.38
   4   3   0 2224.61   31.64
   4  -3   0 2167.04   28.24
   4  -3   0 2244.25   33.04
   4   3   1  606.04   11.05
   4  -3   1  631.34    9.18
   4  -3   1  631.90   12.60
   4   3   2 3018.92   41.67
   4  -3   2 3140.74   41.35
   4  -3   2 3158.66   21.43
   4   3   3    4.46    2.28
   4  -3   3    2.80    1.77
   4  -3   3    4.10    2.10
   4   3   4  302.69    6.17
   4  -3   4  291.93    4.90
   4   3   5    3.72    0.94
   4  -3   5    2.37    1.35
   4   3   6   74.42    5.39
   4  -3   6   77.97    2.68
  -4   3  -6   77.19    3.00
   4   3   7  115.48    4.52
   4  -3   7  112.29    3.69
  -4   3  -7  130.86   13.11
   4   3   8  163.85    6.27
   4  -3   8  167.56    4.80
  -4   3  -8  179.25    5.08
   4   3   8  174.23    7.68
   4  -3   9    2.25    1.09
  -4   3  -9    4.05    2.21
   4   3   9    5.95    4.63
   4  -3  10  622.37   14.39
  -4   3 -10  637.57   14.41
   4   3  10  622.13   15.20
   4  -3  11   45.87    9.68
   4   3  11   76.74    9.27
  -4   3 -11   67.30    9.95
   4  -3  12  426.82   11.82
   4   3  12  441.22   11.67
  -4   3 -12  444.95   10.27
   4  -3  13  110.04    9.95
   4   3  13  105.89    7.54
  -4   3 -13   84.67    8.67
   4  -3  14    1.07    1.80
   4   3  14    2.78    3.10
  -4   3 -14    1.31    3.26
   4  -3  15    2.15    3.02
   4   3  15    4.80    2.80
  -4   3 -15    1.82    2.14
   4  -3  16    4.31    2.13
   4   3  16    1.76    3.88
  -4   3 -16    1.62    2.30
   4  -3  17   26.24    5.53
   4   3  17   24.05    5.80
   4  -3  18  134.97   11.46
   4   3  18  142.37   17.78
   4  -3  19  435.07   12.89
   4   3  19  446.85   17.25
   4  -3  20  284.08    9.28
   4   3  20  284.44   10.52
   4  -3  21   43.19    8.38
   4   3  21   58.13   14.71
   4  -3  22    8.63    2.73
   4   3  22    7.52    3.86
   4  -3  23   79.89    5.20
   4   3  23   73.69   11.31
   4  -3  24   40.48    8.18
   4   3  24   43.73    9.48
   4  -3  25   33.05    7.08
   4   3  25   41.37   13.43
   4  -3  26    3.35    1.95
   4   3  26    3.57    2.53
   4  -3  27   -0.32    1.92
   4   3  27    1.37    2.60
  -4  -4  30   19.85    7.22
  -4   4  30   13.12    3.70
  -4  -4  29   62.20   16.55
  -4   4  29   63.38   13.24
  -4  -4  28   88.71   13.68
  -4   4  28  102.72    5.22
  -4  -4  27   10.39    2.72
  -4   4  27    9.45    3.14
  -4  -4  26    3.38    2.90
  -4   4  26    5.86    2.67
  -4  -4  25   22.24    6.68
  -4   4  25   22.41    4.28
  -4  -4  24   17.44    4.80
  -4   4  24   10.46    4.65
   4  -4 -24    7.55    3.73
  -4   4  24    8.80    3.07
  -4  -4  23   65.14   13.75
  -4   4  23   53.10    6.09
   4  -4 -23   32.25   11.98
  -4   4  23   49.33    6.88
  -4  -4  22  679.66   15.84
  -4   4  22  733.87   16.41
   4  -4 -22  677.72   16.06
  -4   4  22  638.45   13.71
  -4  -4  21    3.12    2.40
  -4   4  21    0.45    1.64
   4  -4 -21   -3.31    2.60
  -4   4  21    1.57    0.91
  -4  -4  20  305.76   10.08
  -4   4  20  311.05    7.79
  -4   4  20  268.58   16.47
  -4  -4  19  133.45    7.97
  -4   4  19  115.02    7.19
  -4   4  19  122.39    6.67
  -4  -4  18  107.95    5.23
  -4   4  18  107.86    3.46
  -4   4  18   99.04    7.61
  -4  -4  17   40.53    8.35
  -4   4  17   44.34    5.80
   4   4 -17   28.64    8.07
  -4   4  17   44.02    3.99
  -4  -4  16    1.51    2.06
  -4   4  16    1.99    1.44
   4   4 -16    1.21    2.02
  -4   4  16    1.46    0.68
  -4  -4  15    2.76    1.58
   4   4 -15    2.56    2.31
  -4   4  15    2.05    0.97
  -4   4  15    0.74    1.21
  -4  -4  14  161.04    7.12
   4   4 -14  160.22    7.15
  -4   4  14  165.71    6.44
  -4   4  14  159.41   11.64
  -4  -4  13    2.08    2.66
   4   4 -13    1.17    1.52
  -4   4  13    0.86    0.87
  -4   4  13    1.95    1.14
  -4  -4  12   22.99    5.47
   4   4 -12   19.14    4.72
  -4   4  12   21.55    3.62
  -4   4  12   17.83    2.31
  -4  -4  11   49.48   10.74
   4   4 -11   56.26    9.30
  -4   4  11   56.38    1.71
  -4   4  11   50.11    5.45
  -4  -4  10   20.51    5.74
  -4   4  10   18.87    1.85
   4   4 -10   20.17    4.80
  -4   4  10   21.79    4.48
  -4   4   9  119.11    1.90
  -4  -4   9  118.53    4.24
   4   4  -9  113.92    4.03
  -4   4   9  118.83    6.24
  -4  -4   8    1.65    1.55
   4   4  -8   -0.19    1.65
   4  -4  -8    1.38    1.61
  -4   4   8    1.90    2.06
  -4  -4   7   25.84    5.38
   4   4  -7   20.69    5.18
   4  -4  -7   28.41    5.54
  -4   4   7   23.46    3.28
  -4  -4   6    8.35    1.82
   4   4  -6    9.05    2.70
   4  -4  -6   10.38    2.34
  -4   4   6   10.69    2.55
  -4  -4   5  303.81    6.09
   4   4  -5  302.28    6.16
   4  -4  -5  293.98    8.09
  -4  -4   4    5.47    2.03
   4   4  -4    4.96    1.44
   4  -4  -4    5.98    1.79
  -4  -4   3  683.82   10.56
   4   4  -3  687.89   10.18
   4  -4  -3  700.23   10.40
  -4  -4   2  388.37    7.30
   4   4  -2  381.60    6.90
   4  -4  -2  396.66    7.27
  -4  -4   1  144.53    4.49
   4   4  -1  134.39    3.78
   4  -4  -1  134.37    8.43
   4   4   0  232.74    5.33
   4  -4   0  230.32    2.77
   4  -4   0  237.75   12.84
   4   4   1   19.64    4.19
   4  -4   1   19.13    1.49
   4  -4   1   21.09    4.42
   4   4   2    7.78    2.99
   4  -4   2   11.03    2.68
   4  -4   2   12.14    3.77
   4   4   3 2200.22   15.62
   4  -4   3 2152.99   22.50
  -4   4  -3 2165.32   23.00
   4  -4   3 2195.46   22.88
   4   4   4 1483.60   19.41
   4  -4   4 1501.23   16.84
  -4   4  -4 1511.28   17.39
   4  -4   4 1519.02   21.55
   4   4   5   39.25    5.72
   4  -4   5   45.81    5.62
  -4   4  -5   40.91    8.37
   4  -4   5   42.96    6.13
   4   4   6  482.39    9.10
   4  -4   6  481.23    7.88
  -4   4  -6  476.03    8.39
   4  -4   6  469.09    9.77
   4   4   7  273.64    7.71
   4  -4   7  281.40    7.51
  -4   4  -7  274.76    7.41
   4   4   8  273.21    8.53
   4  -4   8  297.77    8.07
  -4   4  -8  288.28    7.85
   4   4   9   45.19    9.38
   4  -4   9   52.55    7.07
  -4   4  -9   45.62    3.09
   4   4  10    1.60    1.46
   4  -4  10    2.94    2.55
  -4   4 -10    1.27    1.89
   4   4  10    3.14    2.16
   4  -4  11   26.12    5.80
  -4   4 -11   28.96    5.94
   4   4  11   31.02    5.75
   4  -4  12   15.06    4.13
  -4   4 -12   10.75    2.61
   4   4  12   16.98    6.13
   4  -4  13  102.46    5.61
  -4   4 -13   96.22    8.57
   4   4  13  115.40   16.67
   4  -4  14  381.40    9.92
  -4   4 -14  396.67   10.85
   4   4  14  404.01   12.34
   4  -4  15   -0.05    1.51
   4   4  15    5.90    4.10
  -4   4 -15   -0.27    2.79
   4  -4  16   20.83    4.70
   4   4  16   22.90    5.10
  -4   4 -16   13.95    4.37
   4  -4  17    2.53    1.48
   4   4  17    4.46    2.51
   4  -4  18   69.52   16.08
   4   4  18   83.65   11.88
   4  -4  19   80.47   13.08
   4   4  19  101.09   18.84
   4  -4  20  139.80    7.01
   4   4  20  152.37   20.57
   4  -4  21  490.83   17.27
   4   4  21  457.75   19.81
   4  -4  22   84.36   15.56
   4   4  22   84.77   18.79
   4  -4  23   54.66   13.39
   4   4  23   63.11   14.90
   4  -4  24  320.70   12.21
   4   4  24  301.57   34.89
   4  -4  25   12.54    4.12
   4   4  25   12.39    3.12
   4  -4  26   20.81    5.30
   4   4  26   25.93    8.17
   4  -4  27    0.58    2.35
  -4  -5  29  200.04    9.05
  -4   5  29  234.04    7.12
  -4  -5  28   78.73   13.59
  -4   5  28   67.13   16.79
  -4  -5  27  118.29    6.69
  -4   5  27  109.43    4.84
  -4  -5  26    7.07    2.22
  -4   5  26    4.36    1.30
  -4  -5  25  637.70   16.70
  -4   5  25  658.85   10.94
  -4  -5  24  158.27    7.72
  -4   5  24  147.28   16.27
  -4  -5  23   45.70    8.51
  -4   5  23   37.28   10.26
  -4  -5  22   72.17   12.82
  -4   5  22   73.86    3.66
  -4  -5  21   54.05   12.03
  -4   5  21   50.18    7.84
  -4   5  21   37.48    8.18
  -4  -5  20    2.54    1.73
  -4   5  20   -0.04    1.36
  -4   5  20    1.01    0.79
  -4  -5  19   76.10   11.01
  -4   5  19   79.88   10.36
  -4   5  19   71.39    9.40
  -4  -5  18   40.54    9.62
  -4   5  18   32.55    2.41
  -4   5  18   33.89    6.59
  -4  -5  17  165.95    9.26
  -4   5  17  164.58    9.48
  -4   5  17  159.00   14.33
  -4  -5  16  116.08    4.64
  -4   5  16  105.44    2.97
  -4   5  16  106.14    6.74
  -4  -5  15   38.41    5.96
   4   5 -15   24.63    6.76
  -4   5  15   36.64    2.15
  -4   5  15   40.51    4.39
  -4  -5  14   12.17    4.17
   4   5 -14   12.17    2.89
  -4   5  14   12.48    3.97
  -4   5  14   11.75    2.92
  -4  -5  13  287.89    7.65
   4   5 -13  270.75    8.14
  -4   5  13  295.79    5.90
  -4   5  13  282.85    6.77
  -4  -5  12    4.87    1.67
   4   5 -12    7.44    1.72
  -4   5  12    7.00    1.99
  -4   5  12    4.83    1.01
  -4   5  11   29.17    2.48
  -4  -5  11   29.61    7.40
   4   5 -11   29.72    6.22
  -4   5  11   31.13    1.72
  -4   5  11   34.38    3.29
  -4   5  10   35.03    1.06
  -4  -5  10   33.60    7.65
   4   5 -10   33.11    8.10
  -4   5  10   38.61    4.76
  -4  -5   9  290.44    8.05
  -4   5   9  286.10    5.53
   4   5  -9  297.01    9.51
   4   5  -9  281.11    5.54
  -4   5   9  291.88   19.67
  -4  -5   8  644.83   14.28
   4   5  -8  625.31   13.83
   4  -5  -8  638.77   14.07
  -4   5   8  663.20   14.80
  -4  -5   7  197.08    5.92
   4   5  -7  210.61    5.67
   4  -5  -7  201.36    5.17
  -4   5   7  205.31    5.44
  -4  -5   6   55.23   11.44
   4   5  -6   50.48    8.87
   4  -5  -6   54.26    9.15
  -4   5   6   53.38    3.43
  -4  -5   5   98.35    3.99
   4   5  -5   85.42    3.52
   4  -5  -5  105.51   11.51
  -4   5   5   94.69   10.97
  -4  -5   4  101.51    4.59
   4   5  -4   95.55    3.62
   4  -5  -4   94.41   12.25
  -4   5   4  100.61   10.78
  -4  -5   3  100.92    4.32
   4   5  -3   89.10    3.50
   4  -5  -3   95.38   11.85
  -4  -5   2   26.66    5.41
   4   5  -2   27.38    6.11
   4  -5  -2   28.30    6.25
  -4  -5   1  545.72   11.06
   4   5  -1  581.65   10.29
   4  -5  -1  560.40   12.10
  -4  -5   0   68.54   12.74
   4  -5   0   57.46    1.47
   4   5   0   59.84    9.39
  -4   5   0   59.07    1.46
   4  -5   0   63.32    8.92
   4   5   1  503.09   10.57
   4  -5   1  520.28    7.19
  -4   5  -1  529.54    7.55
   4  -5   1  527.37    9.82
   4   5   2  155.47    4.68
   4  -5   2  148.42    3.60
  -4   5  -2  152.79    3.48
   4  -5   2  157.06    7.33
   4   5   3 1308.08   19.20
   4  -5   3 1310.44   16.90
  -4   5  -3 1330.10   18.38
   4  -5   3 1326.23   20.27
   4   5   4   52.20    8.00
   4  -5   4   56.42    2.07
  -4   5  -4   64.74    7.40
   4  -5   4   63.31    6.98
   4   5   5   28.82    7.83
   4  -5   5   31.15    3.84
  -4   5  -5   34.32    7.79
   4  -5   5   32.95    5.35
   4   5   6   79.28   13.38
   4  -5   6   91.50    8.69
  -4   5  -6   73.80    3.19
   4  -5   6   89.34    9.01
   4   5   7  620.53   15.81
   4  -5   7  614.47   16.10
  -4   5  -7  600.13   14.52
   4  -5   7  640.60   17.00
   4   5   8  172.92    8.67
   4  -5   8  189.39    5.77
  -4   5  -8  167.05    5.57
   4  -5   8  196.67    7.58
   4   5   9   42.93    6.85
   4  -5   9   56.57    6.52
  -4   5  -9   44.85    7.11
   4  -5   9   49.37    8.02
   4  -5  10   63.43    6.44
  -4   5 -10   50.32    5.55
   4  -5  10   58.99    8.63
   4  -5  11 1125.12   23.78
  -4   5 -11 1119.33   23.16
   4   5  11 1130.22   29.35
   4  -5  12  131.50    8.65
  -4   5 -12  113.32    7.25
   4   5  12  153.04   24.25
   4  -5  13  283.20    8.05
  -4   5 -13  269.20    8.22
   4   5  13  276.74    9.85
   4  -5  14   12.57    3.59
  -4   5 -14    8.93    3.43
   4   5  14   13.32    4.05
   4  -5  15  561.99   12.59
  -4   5 -15  510.92   12.13
   4   5  15  538.74   19.99
   4  -5  16  472.51   13.56
   4   5  16  492.37   13.47
   4  -5  17    9.10    2.54
   4   5  17   15.46    4.18
   4  -5  18   92.59   10.98
   4   5  18  100.83    8.25
   4  -5  19  612.44   20.64
   4   5  19  591.18   29.26
   4  -5  20   91.15   11.93
   4   5  20  100.48   13.47
   4  -5  21  113.23   13.84
   4   5  21  109.84   14.99
   4  -5  22  115.22    5.95
   4   5  22  102.55   13.68
   4  -5  23   33.97    4.50
   4   5  23   35.03    7.26
   4  -5  24   28.38    8.81
   4   5  24   43.71    4.77
   4  -5  25   37.33    8.40
   4   5  25   34.91    7.41
   4  -5  26   30.01   10.61
  -4  -6  28   19.09    6.58
  -4   6  28   19.31    5.12
  -4  -6  27    3.95    2.91
  -4   6  27    3.25    1.67
  -4  -6  26   18.02    5.73
  -4   6  26   18.04    5.58
  -4  -6  25   30.07    7.17
  -4   6  25   27.96    7.26
  -4  -6  24  130.48    7.56
  -4   6  24  134.00    5.48
  -4  -6  23   10.99    2.89
  -4   6  23   10.31    3.29
  -4  -6  22   86.34   15.69
  -4   6  22   94.20    3.99
  -4  -6  21  136.71    7.55
  -4   6  21  143.57    6.28
  -4  -6  20   22.97    5.76
  -4   6  20   24.90    7.76
  -4  -6  19   49.65   11.21
  -4   6  19   46.20    2.60
  -4  -6  18  124.46    9.94
  -4   6  18  122.70    8.11
  -4  -6  17   98.18   14.38
  -4   6  17   89.98    6.64
  -4  -6  16    4.46    3.36
  -4   6  16    2.80    1.23
  -4   6  16    2.81    1.24
  -4  -6  15    2.48    3.23
  -4   6  15    1.20    0.75
  -4   6  15    0.40    0.97
  -4   6  14  405.17    8.68
  -4  -6  14  404.93   10.88
  -4   6  14  361.81    8.06
  -4   6  14  372.78    9.30
  -4   6  13  793.64   15.48
  -4  -6  13  789.44   17.89
  -4   6  13  780.10   15.49
  -4   6  13  783.75   16.94
  -4   6  12  150.67    7.10
  -4  -6  12  150.10    8.44
   4   6 -12  144.76    7.58
  -4   6  12  130.22    5.84
  -4   6  12  139.14   12.03
  -4   6  11  194.36    6.91
  -4  -6  11  191.49    8.22
   4   6 -11  184.49    8.09
  -4   6  11  187.74    6.99
  -4   6  11  194.93    8.10
  -4  -6  10  343.55   13.63
  -4   6  10  360.02    6.03
   4   6 -10  358.49    8.64
  -4   6  10  360.76    6.25
  -4   6  10  349.39   22.68
   4   6 -10  367.08    5.97
  -4  -6   9  396.99    9.81
  -4   6   9  394.80    6.31
   4   6  -9  400.61    9.23
   4   6  -9  403.33    6.81
  -4   6   9  388.11    8.88
  -4  -6   8   45.77   12.13
   4   6  -8   42.57    9.98
  -4   6   8   45.92    0.76
   4   6  -8   42.42    2.07
  -4   6   8   43.95   10.49
  -4  -6   7  308.23    9.46
   4   6  -7  308.38    8.87
   4  -6  -7  318.88   11.60
  -4   6   7  323.82    9.41
  -4  -6   6  218.77    7.30
   4   6  -6  211.13    6.94
   4  -6  -6  206.31    7.52
  -4   6   6  206.30    6.90
  -4  -6   5  117.24    5.14
   4   6  -5  113.21    4.04
   4  -6  -5  136.90   10.14
  -4   6   5  109.67   12.39
  -4  -6   4   29.51    7.51
   4   6  -4   19.31    3.99
   4  -6  -4   24.06    3.23
  -4   6   4   25.83    3.45
  -4  -6   3  399.77   12.37
   4   6  -3  410.72   10.10
   4  -6  -3  423.91   20.66
  -4   6   3  411.49   10.47
  -4  -6   2    5.14    2.15
   4   6  -2    2.90    1.64
   4  -6  -2    5.88    2.63
  -4  -6   1  266.66    8.06
   4   6  -1  272.06    8.17
  -4   6   1  290.45    6.00
   4  -6  -1  287.88    8.53
  -4  -6   0   75.24   12.13
   4  -6   0   63.59    1.46
   4   6   0   60.28    9.50
  -4   6   0   57.92    2.14
   4  -6   0   64.83    6.92
   4  -6   1  520.32   10.69
   4   6   1  503.08   11.82
  -4   6  -1  514.60   10.43
   4  -6   1  525.35   12.51
   4   6   2   34.73    5.56
   4  -6   2   38.42    3.94
  -4   6  -2   23.16    1.87
   4  -6   2   44.26    5.82
   4   6   3   59.00    3.41
   4  -6   3   60.76    3.12
  -4   6  -3   62.77    6.44
   4  -6   3   64.40    7.46
   4   6   4   24.05    3.81
   4  -6   4   29.39    2.51
  -4   6  -4   24.95    3.24
   4  -6   4   28.39    4.03
   4   6   5   54.23    7.62
   4  -6   5   71.23    6.63
  -4   6  -5   69.13    6.87
   4  -6   5   72.81   11.15
   4   6   6   85.36   11.06
   4  -6   6   88.57    5.93
  -4   6  -6   93.09    5.52
   4  -6   6  100.19   13.80
   4   6   7   16.89    3.90
   4  -6   7   22.35    5.18
  -4   6  -7   22.59    6.26
   4  -6   7   27.69    4.72
   4  -6   8  524.38   10.60
  -4   6  -8  536.52   10.83
   4  -6   8  527.66   14.75
   4  -6   9   11.06    2.63
  -4   6  -9    8.07    2.43
   4  -6   9   12.18    3.58
   4  -6  10   43.97   10.16
  -4   6 -10   32.12    7.10
   4  -6  10   39.32    7.17
   4  -6  11   13.30    2.52
  -4   6 -11   10.44    3.04
   4  -6  11   19.35    4.21
   4  -6  12    1.82    1.50
  -4   6 -12   -0.78    2.20
   4   6  12    3.54    3.36
   4  -6  12    2.69    1.92
   4  -6  13  147.56   11.64
  -4   6 -13  150.69    8.82
   4   6  13  166.51   23.13
   4  -6  13  171.22   17.86
   4  -6  14 1189.47   21.55
  -4   6 -14 1169.80   22.22
   4   6  14 1171.33   25.36
   4  -6  14 1200.11   24.08
   4  -6  15    7.05    2.22
  -4   6 -15    3.93    2.29
   4   6  15   11.60    7.27
   4  -6  15    8.39    3.24
   4  -6  16  232.33   12.94
   4   6  16  234.32   30.88
   4  -6  16  242.62   27.53
   4  -6  17   19.44    5.02
   4   6  17   24.92    6.59
   4  -6  17   27.69    6.40
   4  -6  18  174.39    7.79
   4   6  18  173.87   19.91
   4  -6  19    2.28    2.01
   4   6  19   11.24    6.01
   4  -6  20    4.77    2.67
   4   6  20    2.45    2.79
   4  -6  21   -0.31    2.22
   4   6  21    5.08    3.40
   4   6  22  318.27   13.63
   4  -6  23   87.95   12.35
   4   6  23   95.04   16.71
   4  -6  24    3.30    1.95
   4   6  24    4.92    2.63
   4  -6  25   29.71    5.59
  -4  -7  27    1.80    1.95
  -4   7  27    0.75    2.00
  -4  -7  26   30.12   10.58
  -4   7  26   31.46    6.53
  -4  -7  25    1.80    2.02
  -4   7  25    2.27    1.48
  -4  -7  24  122.79    8.50
  -4   7  24  128.98    5.89
  -4  -7  23   65.75   13.64
  -4   7  23   64.36   13.02
  -4  -7  22   59.67   12.55
  -4   7  22   53.03   10.77
  -4  -7  21    1.35    1.65
  -4   7  21    0.88    0.67
  -4  -7  20   25.79    6.54
  -4   7  20   21.00    6.91
  -4  -7  19   93.89   19.36
  -4   7  19  103.77   11.48
  -4  -7  18  238.83    9.48
  -4   7  18  235.56    8.13
  -4   7  17   47.76    2.94
  -4  -7  17   46.60   10.98
  -4   7  17   55.42    6.93
  -4   7  16  529.17   10.04
  -4  -7  16  536.85   12.54
  -4   7  16  514.49   10.19
  -4   7  15  139.91    8.48
  -4  -7  15  153.36   10.23
  -4   7  15  135.28    8.43
  -4   7  14  246.39    7.41
  -4  -7  14  251.96    9.12
  -4   7  14  238.45    7.27
  -4   7  13   33.82    4.61
  -4  -7  13   32.69    6.42
  -4   7  13   32.26    5.69
  -4   7  12    7.30    1.44
  -4  -7  12    9.49    2.07
  -4   7  12    5.93    1.78
  -4  -7  11    1.47    2.02
  -4   7  11    2.35    0.81
  -4   7  11    2.23    0.87
  -4  -7  10  464.56   12.58
  -4   7  10  446.33    8.92
  -4   7  10  457.53    9.55
   4   7 -10  461.11    9.20
  -4  -7   9   93.81   16.28
  -4   7   9   88.22    3.94
  -4   7   9   86.03    4.95
   4   7  -9   89.80    4.08
  -4  -7   8  703.10   15.82
  -4   7   8  712.42   13.25
   4   7  -8  699.33   13.56
  -4   7   8  665.67   16.39
  -4  -7   7   27.37    5.12
  -4   7   7   27.27    1.07
   4   7  -7   25.43    4.09
  -4   7   7   31.26    8.01
  -4  -7   6  142.94    7.23
   4   7  -6  127.64    7.66
  -4   7   6  157.32    5.43
   4  -7  -6  158.44   14.99
  -4   7   6  135.17    9.51
  -4  -7   5    6.11    1.98
   4   7  -5    3.40    1.48
  -4   7   5    6.05    1.26
   4  -7  -5    4.96    1.40
  -4   7   5    6.07    1.82
  -4  -7   4  150.63    7.23
   4   7  -4  146.47    6.69
  -4   7   4  157.57    5.43
   4  -7  -4  165.53   14.62
  -4   7   4  132.73   13.55
  -4  -7   3   36.63    6.80
   4   7  -3   34.63    6.98
  -4   7   3   39.89    1.79
   4  -7  -3   37.64    5.55
  -4   7   3   33.59    6.74
  -4  -7   2   53.00   12.72
   4   7  -2   42.39    5.42
  -4   7   2   48.53    2.20
   4  -7  -2   53.07    6.58
   4  -7  -1    6.21    1.44
  -4  -7   1    5.61    2.47
  -4   7   1    5.38    1.28
   4  -7  -1    8.52    2.36
  -4  -7   0   92.24   12.27
   4  -7   0   80.57    3.24
   4   7   0   70.93   10.70
  -4   7   0   80.00    4.01
   4  -7   0   92.75   10.17
   4  -7   1   14.90    3.76
   4   7   1   11.87    3.20
  -4   7  -1   13.29    3.00
   4  -7   1   17.86    3.29
   4   7   2   47.13    7.13
   4  -7   2   57.77    2.81
  -4   7  -2   52.89    3.68
   4  -7   2   52.71    6.82
   4  -7   3   29.53    4.30
  -4   7  -3   29.62    5.94
   4  -7   3   34.93    6.43
   4  -7   4    5.42    1.47
  -4   7  -4    4.66    1.09
   4  -7   4    3.84    1.29
   4  -7   5    6.60    1.52
  -4   7  -5    5.91    1.65
   4  -7   5    6.20    1.63
   4  -7   6   28.56    5.62
  -4   7  -6   30.89    6.09
   4  -7   6   33.13    7.77
   4  -7   7   56.15    6.87
  -4   7  -7   60.10    5.62
   4  -7   7   63.75   13.42
   4  -7   8    9.93    2.43
  -4   7  -8   12.21    3.60
   4  -7   8    7.99    2.19
   4  -7   9  174.58    4.50
  -4   7  -9  191.39    5.90
   4  -7   9  197.59    6.86
   4  -7  10  232.39    8.18
  -4   7 -10  230.82    8.15
   4  -7  10  241.85    9.26
   4  -7  11    8.59    2.27
  -4   7 -11    9.50    3.02
   4  -7  11   10.02    2.50
   4  -7  12  346.77    8.47
  -4   7 -12  314.10    8.83
   4  -7  12  342.38   17.09
   4  -7  13  338.51    9.75
  -4   7 -13  320.58    9.85
   4   7  13  340.59   11.88
   4  -7  13  352.16   11.38
   4  -7  14   63.44   13.49
  -4   7 -14   49.20   14.23
   4   7  14   71.79   10.54
   4  -7  14   80.11   15.25
   4  -7  15  309.70    8.81
   4   7  15  290.28   14.44
   4  -7  15  308.97   10.65
   4  -7  16   13.14    3.95
   4   7  16   14.81    4.48
   4  -7  16   13.36    4.87
   4  -7  17   62.98    9.24
   4   7  17   57.11   15.03
   4  -7  17   76.53   12.67
   4  -7  18   14.12    4.89
   4   7  18   23.34    5.06
   4  -7  18   22.00    4.76
   4  -7  19   14.41    4.07
   4   7  19   11.53    3.19
   4  -7  19   15.34    3.29
   4  -7  20    4.15    2.86
   4   7  20    8.42    5.29
   4  -7  20    2.84    2.89
   4  -7  21   11.33    3.96
   4   7  21   17.24    4.77
   4  -7  21   12.39    3.59
   4  -7  22  134.70    6.63
   4   7  22  110.93   21.15
   4  -7  22  129.86   14.35
   4  -7  23  117.12    9.29
   4   7  23  108.38   28.17
   4  -7  23  119.99   17.47
   4  -7  24   89.29   17.47
   4  -7  24  109.91   18.36
  -4  -8  25   49.66   11.89
  -4  -8  24   23.89    4.90
  -4   8  24   20.47    6.21
  -4  -8  23  289.98   11.27
  -4   8  23  284.09   10.19
  -4  -8  22   58.07   13.82
  -4   8  22   51.51   10.15
  -4  -8  21   -0.35    2.33
  -4   8  21    1.82    1.85
  -4  -8  20   57.08    7.22
  -4   8  20   54.09    7.82
  -4  -8  19   45.04    7.63
  -4   8  19   40.55    9.37
  -4  -8  18   11.93    3.34
  -4   8  18   13.34    4.50
  -4   8  17    9.73    3.56
  -4  -8  17   14.50    3.64
  -4   8  17   14.88    4.92
  -4   8  16    3.33    1.11
  -4  -8  16    5.86    3.53
  -4   8  16    5.91    2.39
  -4   8  15    3.16    1.34
  -4  -8  15    5.55    2.57
  -4   8  15    5.96    2.06
  -4   8  14  537.96   12.96
  -4  -8  14  515.06   16.30
  -4   8  14  527.11   13.70
  -4   8  13  170.95   10.41
  -4  -8  13  187.12   12.37
  -4   8  13  178.83   10.75
  -4  -8  12  324.63   10.90
  -4   8  12  315.38    6.47
  -4   8  12  316.61    8.02
  -4  -8  11  616.22   18.16
  -4   8  11  585.91   15.49
  -4   8  11  624.22   16.49
   4   8 -11  596.84   15.60
  -4  -8  10  687.65   19.74
  -4   8  10  658.27   16.80
  -4   8  10  679.78   17.76
   4   8 -10  659.13   16.98
  -4  -8   9    4.81    3.07
  -4   8   9    2.90    0.84
  -4   8   9    1.18    1.12
   4   8  -9    2.66    1.15
  -4  -8   8   99.95   12.51
  -4   8   8   89.41    2.01
  -4   8   8   82.31    2.98
   4   8  -8   86.65    2.37
  -4  -8   7   45.05    7.49
  -4   8   7   41.54    2.59
  -4   8   7   44.62    5.25
   4   8  -7   37.77    3.92
  -4  -8   6  249.81    9.81
  -4   8   6  252.49    5.76
  -4   8   6  241.78    5.63
   4   8  -6  240.58    5.72
  -4  -8   5 1270.70   27.49
  -4   8   5 1271.13   23.69
  -4   8   5 1263.80   24.09
   4  -8  -5 1234.27   28.66
  -4  -8   4   31.76    6.71
  -4   8   4   28.41    3.30
   4  -8  -4   33.10    6.59
  -4  -8   3  680.96   16.42
  -4   8   3  705.22   13.87
   4  -8  -3  693.75   15.97
  -4  -8   2  169.62    8.99
  -4   8   2  170.95    7.41
   4  -8  -2  180.79   18.45
   4  -8  -1  194.62    8.46
  -4  -8   1  200.10   10.10
  -4   8   1  201.36    8.65
   4  -8  -1  195.21   15.47
  -4  -8   0   38.80    8.63
   4  -8   0   26.20    4.54
  -4   8   0   32.43    6.08
   4  -8   0   31.23    5.91
   4  -8   1   82.37    4.39
  -4   8  -1   90.18    4.52
   4  -8   1   96.46   12.43
   4  -8   2   15.63    2.94
  -4   8  -2   16.74    3.76
   4  -8   2   16.55    3.10
   4  -8   3    1.25    1.05
  -4   8  -3    0.08    0.84
   4  -8   3    1.47    1.95
   4  -8   4   75.96    2.82
  -4   8  -4   81.55    3.01
   4  -8   4   90.16   12.04
   4  -8   5  140.71    3.39
  -4   8  -5  139.33    3.84
   4  -8   5  138.01   17.19
   4  -8   6    0.57    0.65
  -4   8  -6    1.86    1.41
   4  -8   6    4.51    2.09
   4  -8   7   40.53    7.38
  -4   8  -7   37.90    4.72
   4  -8   7   43.11    6.92
   4  -8   8  328.46    8.48
  -4   8  -8  329.92    7.92
   4  -8   8  330.82   10.57
  -4   8  -9    0.45    1.52
   4  -8   9    0.85    1.42
   4  -8  10   68.11    8.12
  -4   8 -10   60.93   12.86
   4  -8  10   69.30    8.78
   4  -8  11   69.85    8.04
  -4   8 -11   57.09   12.11
   4  -8  11   70.48   10.30
   4  -8  12  126.65   29.71
  -4   8 -12  121.84   28.45
   4  -8  12  141.79   13.80
   4  -8  13  106.74    7.50
  -4   8 -13   71.02   17.32
   4  -8  13  111.40   14.76
   4  -8  14  624.17   20.36
   4   8  14  596.68   21.19
   4  -8  14  611.52   23.29
   4  -8  15   13.93    4.30
   4   8  15   17.15    6.00
   4  -8  16   41.18   10.61
   4   8  16   44.13   11.70
   4  -8  16   50.98    8.17
   4  -8  17   63.78    9.83
   4   8  17   54.28   13.48
   4  -8  17   68.65   11.44
   4  -8  18    2.18    2.09
   4   8  18    2.71    3.08
   4  -8  18    4.63    1.72
   4  -8  19    3.54    2.87
   4   8  19    4.16    2.39
   4  -8  19    2.55    2.35
   4  -8  20   12.13    5.17
   4   8  20   14.96    3.57
   4  -8  20   17.70    4.57
   4  -8  21   88.09    9.13
   4   8  21   85.10   15.56
   4  -8  21   95.94   16.10
   4  -8  22   19.85    7.98
   4  -8  22   33.51    5.58
   4  -8  23   22.04    6.33
   4  -8  23   22.36    4.66
  -4  -9  24   20.50    4.31
  -4  -9  23   49.69   12.37
  -4  -9  22   39.11    7.75
  -4  -9  21    6.07    2.36
  -4   9  21    4.44    2.47
  -4  -9  20   12.94    4.15
  -4   9  20   16.31    4.97
  -4  -9  19    6.52    3.20
  -4   9  19    5.77    2.06
  -4  -9  18  223.51    9.84
  -4   9  18  214.39    8.23
  -4  -9  17   58.38    7.91
  -4   9  17   45.43   11.04
  -4  -9  16  493.36   17.38
  -4   9  16  459.04   15.79
  -4  -9  15   37.61    8.71
  -4   9  15   32.65    9.14
  -4  -9  14  459.55   17.18
  -4   9  14  432.66   15.13
  -4  -9  13    1.61    1.34
  -4   9  13    3.01    0.77
  -4   9  13    1.80    1.10
  -4  -9  12    4.86    2.47
  -4   9  12    2.18    0.98
  -4   9  12    2.04    1.03
  -4  -9  11  544.45   19.32
  -4   9  11  562.93   13.14
  -4   9  11  551.51   13.70
  -4  -9  10    2.12    2.28
  -4   9  10    2.51    0.77
  -4   9  10    2.85    1.33
   4   9 -10    2.68    1.23
  -4  -9   9   18.04    5.99
  -4   9   9   17.12    3.52
  -4   9   9   16.36    3.99
   4   9  -9   14.30    2.54
  -4  -9   8    4.53    3.85
  -4   9   8    1.69    1.28
  -4   9   8    0.75    0.98
   4   9  -8    4.52    0.91
  -4  -9   7 1934.54   21.34
  -4   9   7 1910.61   29.89
  -4   9   7 1894.54   30.82
   4   9  -7 1850.26   30.77
  -4  -9   6  365.28   13.08
  -4   9   6  366.80    6.91
  -4   9   6  374.34    7.68
   4   9  -6  343.21    7.17
  -4  -9   5  398.46   12.87
  -4   9   5  403.16   11.12
   4   9  -5  381.50   11.31
  -4  -9   4   66.41   12.49
  -4   9   4   61.94    3.46
   4   9  -4   55.23    5.17
   4  -9  -4   62.27   10.49
  -4  -9   3    8.77    2.82
  -4   9   3    6.77    1.79
   4  -9  -3    4.36    1.42
  -4  -9   2  417.82   18.67
  -4   9   2  418.89   11.41
   4  -9  -2  402.42   12.36
   4  -9  -1    1.23    1.07
  -4  -9   1    2.36    2.41
  -4   9   1    0.57    0.62
   4  -9  -1    2.55    2.42
  -4  -9   0   31.50    6.40
   4  -9   0   30.81    3.39
  -4   9   0   26.46    3.85
   4  -9   0   33.92    5.70
   4  -9   1  136.72    8.15
  -4   9  -1  155.60    7.93
   4  -9   1  151.09   16.30
   4  -9   2   23.95    4.81
  -4   9  -2   23.78    4.06
   4  -9   2   24.64    6.10
   4  -9   3  136.67    8.67
  -4   9  -3  145.63    8.89
   4  -9   3  130.74   10.81
   4  -9   4   17.72    3.84
  -4   9  -4   17.56    5.35
   4  -9   4   25.80    4.96
   4  -9   5   10.75    2.32
  -4   9  -5    7.19    1.76
   4  -9   5   10.88    2.29
   4  -9   6    1.43    0.87
  -4   9  -6    1.25    1.12
   4  -9   6    4.03    2.32
   4  -9   7   86.59    6.78
  -4   9  -7   90.14    3.70
   4  -9   7  102.80   15.58
   4  -9   8    1.56    1.33
  -4   9  -8    2.94    1.85
   4  -9   8    7.45    2.88
   4  -9   9   34.21    9.55
  -4   9  -9   32.51    9.04
   4  -9   9   44.09    6.10
   4  -9  10    0.70    1.32
  -4   9 -10    1.75    1.14
   4  -9  10    5.84    2.04
   4  -9  11  369.04   12.63
  -4   9 -11  330.31   11.90
   4  -9  11  361.44   13.45
   4  -9  12  244.97    9.46
  -4   9 -12  203.44   10.33
   4  -9  12  259.73   10.65
   4  -9  13   14.41    2.94
   4  -9  13   14.58    3.54
   4  -9  14   53.36    9.06
   4  -9  14   66.65    8.14
   4  -9  15   48.31   13.63
   4   9  15   45.73    9.88
   4  -9  15   56.34   10.28
   4  -9  16  114.60   18.69
   4   9  16  142.06   16.44
   4  -9  16  134.34   13.13
   4  -9  17    9.94    2.84
   4   9  17    6.97    4.09
   4  -9  17   13.29    4.36
   4  -9  18   33.56   10.36
   4   9  18   38.31    8.40
   4  -9  18   44.67    9.09
   4  -9  19  246.65   14.25
   4   9  19  251.75   11.65
   4  -9  19  269.50   10.79
   4  -9  20    1.90    1.77
   4   9  20    1.80    2.23
   4  -9  20   -1.42    3.77
   4  -9  21   17.09    6.52
   4  -9  21   27.56    6.62
  -4 -10  21    3.30    2.69
  -4 -10  20   55.23   13.40
  -4 -10  19    4.43    2.89
  -4 -10  18    1.32    1.32
  -4 -10  17    7.78    2.28
  -4  10  17    7.55    2.76
  -4 -10  16   46.47    7.20
  -4  10  16   38.58    2.55
  -4 -10  15  220.03    9.80
  -4  10  15  208.58    8.02
  -4 -10  14  394.15   21.23
  -4  10  14  413.58   13.77
  -4 -10  13   23.88    5.54
  -4  10  13   18.03    6.09
  -4 -10  12    4.64    3.39
  -4  10  12    1.83    1.79
  -4 -10  11   10.27    5.15
  -4  10  11    6.52    2.36
  -4 -10  10   12.88    4.41
  -4  10  10   13.26    3.84
  -4 -10   9   34.33    7.75
  -4  10   9   21.03    4.75
  -4  10   9   22.13    6.38
  -4 -10   8  140.91   19.75
  -4  10   8  124.73   28.33
  -4  10   8  128.91   29.47
  -4 -10   7  119.48   18.37
  -4  10   7  118.12    4.69
  -4  10   7  118.48    5.59
  -4 -10   6    1.12    1.90
  -4  10   6    0.35    0.51
   4  10  -6    0.73    1.01
  -4 -10   5   19.93    3.67
  -4  10   5   11.80    3.39
   4  10  -5   11.05    3.29
  -4 -10   4   60.87    9.97
  -4  10   4   57.18    2.36
   4  10  -4   40.66    7.19
  -4 -10   3   17.79    5.04
  -4  10   3   12.78    3.20
   4 -10  -3   18.92    4.03
   4  10  -3   10.02    3.59
  -4 -10   2  262.50   23.70
  -4  10   2  248.49    6.93
   4 -10  -2  237.21   14.07
  -4 -10   1   14.94    3.56
  -4  10   1    6.84    1.42
   4 -10  -1   10.62    2.39
  -4 -10   0   16.94    4.55
   4 -10   0   11.64    3.21
  -4  10   0   11.52    2.71
   4 -10   0   15.51    3.47
   4 -10   1  158.06    5.10
  -4  10  -1  157.59    5.04
   4 -10   1  154.94   17.30
   4 -10   2   19.90    4.37
  -4  10  -2   19.95    4.55
   4 -10   2   27.24    4.03
   4 -10   3   25.88    5.58
  -4  10  -3   23.06    5.08
   4 -10   3   25.47    6.43
   4 -10   4   88.49    4.32
  -4  10  -4   86.30    8.65
   4 -10   4   97.61   13.20
   4 -10   5   74.21    6.74
  -4  10  -5   77.00    4.00
   4 -10   5   82.44    8.05
   4 -10   6  158.36    4.92
  -4  10  -6  163.26    6.09
   4 -10   6  173.46   20.18
   4 -10   7   34.62    7.32
  -4  10  -7   34.01    7.58
   4 -10   7   42.36   10.89
   4 -10   8   29.50    5.81
  -4  10  -8   24.90    7.21
   4 -10   8   40.03    8.84
   4 -10   9  207.43    8.01
  -4  10  -9  178.99    7.31
   4 -10   9  234.69    9.87
   4 -10  10   10.02    2.87
  -4  10 -10    5.88    2.15
   4 -10  10   12.94    3.08
   4 -10  11   24.37    7.01
   4 -10  11   34.95    5.57
   4 -10  12   75.31    3.64
   4 -10  12   83.86   13.11
   4 -10  13   92.29    8.93
   4 -10  13  101.82   12.63
   4 -10  14    5.96    2.60
   4 -10  14    4.61    2.63
   4 -10  15   15.09    4.31
   4  10  15   15.21    4.55
   4 -10  15   18.57    3.72
   4 -10  16   44.85   12.60
   4  10  16   44.16    8.50
   4 -10  16   58.38    9.36
   4 -10  17   36.04   10.69
   4  10  17   37.72   12.74
   4 -10  17   51.94   10.86
   4 -10  18   32.79    4.87
   4 -10  18   35.06    4.90
   4 -10  19    5.65    2.39
   4 -10  19    6.72    2.15
  -4 -11  18   50.00   10.66
  -4 -11  17   27.07    5.27
  -4 -11  16   31.41    4.70
  -4 -11  15   12.74    2.81
  -4 -11  14  324.75   15.41
  -4 -11  13   91.97   14.96
  -4 -11  12  111.56   13.18
  -4 -11  11   10.78    3.21
  -4  11  11    8.77    3.33
  -4 -11  10   52.93    8.45
  -4  11  10   43.54    6.53
  -4 -11   9    2.83    1.82
  -4  11   9    2.08    1.40
  -4 -11   8   22.17    5.46
  -4  11   8   17.61    4.73
  -4 -11   7   22.99    5.48
  -4 -11   6   15.09    4.40
  -4 -11   5  127.73   19.64
  -4 -11   4   30.77    8.16
  -4 -11   3   29.90    7.50
   4  11  -3   14.01    4.65
   4  11  -2  186.83    6.98
  -4 -11   1   26.35    6.45
   4 -11  -1   26.23    6.88
  -4 -11   0   27.80    6.75
   4 -11   0   29.04    5.83
   4 -11   0   27.48    6.98
   4 -11   1  274.41    9.82
   4 -11   1  284.91   10.98
   4 -11   2  231.47   16.67
   4 -11   2  260.20   10.43
   4 -11   3   86.19    8.62
   4 -11   3   96.47   13.64
   4 -11   4  101.49    8.10
   4 -11   4  105.35   12.96
   4 -11   5  313.69   12.25
   4 -11   5  322.61   14.76
   4 -11   6    1.59    1.12
   4 -11   6    1.79    1.97
   4 -11   7   31.49    5.53
   4 -11   7   33.75    5.42
   4 -11   8   11.51    3.21
   4 -11   8   14.14    3.43
   4 -11   9  263.76   18.25
   4 -11   9  298.83    9.98
   4 -11  10  315.89    8.81
   4 -11  10  330.24   10.77
   4 -11  11   74.55    8.66
   4 -11  11   83.06   12.60
   4 -11  12  114.91   10.21
   4 -11  12  111.22   18.58
   4 -11  13    5.24    2.14
   4 -11  13   10.67    2.73
   4 -11  14    4.68    1.42
   4 -11  14    9.07    3.49
   4 -11  15    8.16    3.35
   4  11  15   10.44    3.53
   4 -11  15   14.71    3.81
   4 -11  16   12.47    3.03
   4 -11  16   12.77    3.12
  -4 -12  14   21.46    4.71
  -4 -12  13  419.18   15.05
  -4 -12  12  165.68    8.28
  -4 -12  11   51.31   12.59
  -4 -12  10   69.75   15.19
  -4 -12   9   23.69    6.73
  -4 -12   8    2.73    2.38
  -4 -12   7    2.28    1.86
  -4 -12   6    3.03    1.69
  -4 -12   5   45.76    8.91
  -4 -12   4   12.25    3.60
  -4 -12   3  129.71    6.47
  -4 -12   2   32.74    6.32
  -4 -12   1    3.49    2.05
   4 -12   1   17.08    5.00
   4 -12   2   39.52    7.42
   4 -12   3   75.21   12.19
   4 -12   4    9.06    2.95
   4 -12   5  410.66   14.61
   4 -12   6   23.31    4.74
   4 -12   7  356.11   12.74
   4 -12   8   72.35    8.36
   4 -12   9   27.68    4.88
   4 -12  10   10.07    2.61
   4 -12  11    3.29    2.04
   4 -12  12   34.54    5.57
   4 -12  13   53.71    9.94
  -4 -13   8   11.14    4.53
  -4 -13   7    3.08    2.84
  -4 -13   6   25.74    7.47
  -4 -13   5    2.42    2.23
  -4 -13   4    2.90    2.53
  -4 -13   3    2.93    2.76
  -4 -13   2    7.41    1.62
  -4 -13   1   67.78   16.98
   4 -13   3   30.93    7.15
   4 -13   4   14.77    4.07
   4 -13   6  117.14   15.57
   4 -13   7   14.51    2.91
  -5   0  30   -0.74    1.67
  -5   0  29   33.40    7.90
  -5   0  28    0.62    1.57
  -5   0  27   17.27    5.86
  -5   0  26    1.07    1.17
  -5   0  25   31.01    5.10
  -5   0  24    2.56    1.80
  -5   0  23   69.49   12.79
  -5   0  22    3.21    2.15
   5   0 -22   -0.05    1.55
  -5   0  21 2077.89  467.79
   5   0 -21 1922.52  432.80
  -5   0  20    3.84    2.31
   5   0 -20    0.89    1.97
  -5   0  19 1077.27   20.89
   5   0 -19 1036.96   19.17
  -5   0  18    1.84    2.00
   5   0 -18    2.27    1.62
  -5   0  17  257.33    8.02
   5   0 -17  271.62    7.50
  -5   0  16    2.40    1.61
   5   0 -16    1.62    1.38
  -5   0  15  662.67   14.77
   5   0 -15  652.25   15.34
  -5   0  14    3.15    2.35
   5   0 -14    1.75    1.43
  -5   0  13  602.99   12.06
   5   0 -13  603.14   11.88
  -5   0  12    1.41    0.61
   5   0 -12    1.51    2.04
  -5   0  11  400.92   10.37
   5   0 -11  411.72   10.28
   5   0 -11  398.56    9.64
  -5   0  10    1.57    1.26
   5   0 -10    0.72    1.14
   5   0 -10    1.33    0.95
  -5   0   9   75.71    2.71
   5   0  -9   71.39    2.98
   5   0  -9   76.34    2.42
  -5   0   8    0.73    1.21
   5   0  -8    1.31    1.15
   5   0  -8    1.06    1.53
  -5   0   7  218.95    4.28
   5   0  -7  215.63    4.62
   5   0  -7  225.83    5.21
  -5   0   6    1.07    0.64
   5   0  -6    0.53    0.73
   5   0  -6    1.86    1.12
   5   0  -5   82.42    3.28
   5   0  -5   83.46    7.66
   5   0  -4    1.59    1.51
   5   0  -4    3.41    1.09
   5   0  -3  209.24    4.66
   5   0  -2    1.25    1.30
   5   0  -1  198.51    4.07
   5   0   0    1.34    1.49
   5   0   1   13.53    2.23
   5   0   1   14.90    3.41
   5   0   2    1.65    1.49
   5   0   2    1.79    1.85
   5   0   3  190.09    4.67
   5   0   3  192.06    5.26
   5   0   4    2.63    1.41
   5   0   4    2.51    1.81
   5   0   5   13.96    2.98
   5   0   5   14.26    3.15
   5   0   6    4.18    2.67
   5   0   7  474.63   13.17
   5   0   8    3.21    3.08
   5   0   9  743.46   14.92
   5   0  10    7.00    4.09
   5   0  11   28.78    8.21
   5   0  12    1.79    2.30
   5   0  13  161.49   17.51
   5   0  14    1.69    1.40
   5   0  15  192.59   12.52
   5   0  16    1.44    2.17
   5   0  17    1.96    1.76
   5   0  18    1.19    2.30
   5   0  19  162.64   24.14
   5   0  20    2.58    2.89
   5   0  21   20.46    7.04
   5   0  22    3.34    1.62
   5   0  23    7.98    2.74
   5   0  24    0.66    1.91
   5   0  25  369.68   14.79
   5   0  26    1.77    2.33
  -5  -1  29    0.24    1.17
  -5   1  29    0.35    1.85
  -5  -1  28    1.80    2.61
  -5  -1  27    1.52    1.81
  -5   1  27    2.70    2.11
  -5  -1  26    1.49    1.67
  -5   1  26    1.37    1.37
  -5  -1  25   27.36    5.54
  -5   1  25   30.06    4.83
  -5  -1  24   34.30    6.27
  -5   1  24   32.35    5.30
  -5  -1  23    1.98    2.10
  -5   1  23    1.22    2.96
   5  -1 -23    0.92    1.49
  -5  -1  22  194.78    7.93
  -5   1  22  190.83    6.58
   5  -1 -22  165.36    7.35
  -5  -1  21 2203.82  496.13
  -5   1  21 2173.87  489.59
   5   1 -21 1852.59  417.14
   5  -1 -21 2060.07  463.82
  -5   1  21 1984.78  446.66
  -5  -1  20   54.31   12.43
  -5   1  20   56.22    9.68
   5   1 -20   34.29    9.69
   5  -1 -20   37.54   10.41
  -5   1  20   49.28    5.36
  -5  -1  19   23.15    5.89
  -5   1  19   18.37    4.52
   5   1 -19   13.34    3.84
   5  -1 -19   14.09    3.89
  -5   1  19   17.33    3.48
  -5  -1  18    1.38    1.57
  -5   1  18    0.98    1.16
   5   1 -18    2.17    1.74
   5  -1 -18    1.99    1.37
  -5   1  18    0.16    0.63
  -5  -1  17    8.37    2.03
  -5   1  17    8.16    2.29
   5   1 -17    4.17    2.35
   5  -1 -17    4.54    2.18
  -5  -1  16  103.92    6.79
  -5   1  16  106.79    3.40
   5   1 -16  112.69    3.99
   5  -1 -16  103.79    4.06
  -5  -1  15   47.20    9.40
  -5   1  15   52.88    6.79
   5   1 -15   34.78    8.34
   5  -1 -15   35.19    9.24
  -5  -1  14   14.39    3.23
  -5   1  14   17.43    4.17
   5   1 -14   13.64    2.69
   5  -1 -14   10.80    2.91
  -5  -1  13  143.72    6.74
  -5   1  13  139.74    5.85
   5   1 -13  141.41    7.79
   5  -1 -13  136.55    6.30
  -5  -1  12   14.77    3.89
  -5   1  12   14.81    3.61
   5   1 -12   12.47    2.96
   5  -1 -12   13.46    2.99
  -5  -1  11  421.79   10.49
  -5   1  11  423.62   10.59
   5   1 -11  427.14   11.17
   5  -1 -11  432.06   10.37
   5  -1 -11  415.04    9.92
  -5   1  10   33.72    4.11
  -5  -1  10   32.76    5.77
   5   1 -10   34.87    5.33
   5  -1 -10   34.63    4.22
   5  -1 -10   35.77    4.14
   5   1 -10   35.23    3.48
  -5   1   9  147.45    3.08
  -5  -1   9  149.57    3.43
   5   1  -9  142.28    5.60
   5  -1  -9  143.98    3.17
   5  -1  -9  149.33    3.61
   5   1  -9  143.00    2.75
  -5   1   8  595.72   11.96
  -5  -1   8  594.33   13.64
   5   1  -8  618.40   13.38
   5  -1  -8  595.52   11.92
   5  -1  -8  598.74   12.54
   5   1  -8  605.82   12.49
  -5  -1   7  145.01    3.78
   5   1  -7  142.54    3.27
   5  -1  -7  141.51    2.58
   5  -1  -7  139.68    5.04
   5   1  -7  139.08    3.16
  -5  -1   6  298.06    5.67
   5   1  -6  300.94    5.63
   5  -1  -6  294.49    4.78
   5  -1  -6  310.37   15.18
   5   1  -6  306.98    5.97
  -5  -1   5   35.16    6.72
   5   1  -5   36.21    5.09
   5  -1  -5   38.40    2.94
   5  -1  -5   31.37    6.26
   5   1  -5   35.91    2.67
   5   1  -4  194.42    4.34
   5  -1  -4  195.93    3.49
   5  -1  -4  205.00    5.31
   5   1  -3   35.72    5.69
   5  -1  -3   32.68    2.05
   5  -1  -3   38.19    7.70
   5   1  -2 1322.12   17.48
   5  -1  -2 1317.08   16.50
   5  -1  -2 1271.87   17.03
   5  -1  -2 1325.31   20.11
   5   1  -1  338.78    6.92
   5  -1  -1  336.01    5.74
   5  -1  -1  328.54    6.53
   5  -1   0    9.19    2.14
   5   1   0    9.40    1.75
   5  -1   0    7.65    1.64
   5  -1   1  199.62    3.92
   5   1   1  196.74    4.66
   5  -1   1  198.51    4.64
   5  -1   2  220.69    4.51
   5   1   2  224.86    5.00
   5  -1   2  226.94    5.19
   5  -1   3  164.15    3.44
   5   1   3  174.38    4.14
   5  -1   3  162.98    4.22
   5  -1   4  297.24    7.56
   5   1   4  301.86    9.49
   5  -1   4  320.98    8.98
   5   1   4  299.70   10.53
   5   1   5  476.29   10.84
   5  -1   5  487.21   12.19
   5   1   5  482.76   12.59
   5   1   6  178.64    6.15
   5  -1   6  175.91    6.11
   5   1   6  189.41    6.99
   5   1   7    3.74    1.25
   5  -1   7    6.02    1.81
   5   1   7    3.86    1.70
   5  -1   8   12.49    3.03
   5   1   8   14.67    2.97
   5  -1   9   65.39    9.91
   5  -1  10  268.80    8.01
   5   1  10  271.00    8.74
   5  -1  11  329.83    9.13
   5   1  11  343.42   10.94
   5  -1  12    2.75    1.73
   5   1  12    3.46    2.51
   5  -1  13  217.06    8.15
   5   1  13  199.47   12.99
   5  -1  14   -0.57    2.32
   5   1  14    2.69    3.11
   5  -1  15    2.89    2.29
   5   1  15    5.28    2.50
   5  -1  16  100.29   11.92
   5   1  16  104.25   16.14
   5  -1  17    9.80    2.66
   5   1  17   12.22    3.59
   5  -1  18   19.81    5.56
   5   1  18   14.17    4.83
   5  -1  19    8.72    3.61
   5   1  19    6.14    3.09
   5  -1  20   20.93    4.26
   5   1  20   11.05    2.89
   5  -1  21   21.40    6.86
   5   1  21   23.50    4.01
   5  -1  22   15.51    3.97
   5   1  22   20.51    5.28
   5  -1  23  329.20   16.50
   5   1  23  389.74   14.88
   5  -1  24   17.75    4.67
   5   1  24   17.13    6.24
   5  -1  25  265.78   12.26
   5   1  25  292.13    9.76
  -5  -2  29   67.36   16.27
  -5   2  29   63.70   12.96
  -5  -2  28   24.25    8.80
  -5   2  28   24.91    6.48
  -5  -2  27   14.09    2.99
  -5   2  27   12.95    4.07
  -5  -2  26  184.29    7.16
  -5   2  26  169.11    6.96
  -5  -2  25   46.65    8.68
  -5   2  25   42.06    7.86
  -5  -2  24  132.19    5.10
  -5   2  24  116.66   14.63
  -5  -2  23  213.58   11.79
  -5   2  23  217.22    9.64
  -5  -2  22  439.51   16.47
  -5   2  22  448.50   16.13
   5  -2 -22  402.26   14.09
  -5   2  22  394.52   12.81
  -5  -2  21   36.44    9.13
  -5   2  21   38.19   11.27
   5  -2 -21   23.53    7.34
  -5   2  21   26.28    6.28
  -5  -2  20  198.96    7.41
  -5   2  20  188.64    6.09
   5  -2 -20  182.02    6.62
  -5   2  20  178.08    7.08
  -5  -2  19  193.29   12.01
  -5   2  19  193.07   11.62
   5   2 -19  165.73   10.58
   5  -2 -19  167.62   10.84
  -5   2  19  181.37   10.85
  -5  -2  18    1.11    1.45
  -5   2  18    1.20    1.00
   5   2 -18    7.11    1.91
   5  -2 -18    1.82    1.86
  -5   2  18    1.37    0.96
  -5  -2  17  161.03    8.90
  -5   2  17  157.44    8.10
   5   2 -17  154.56    8.56
   5  -2 -17  167.77    9.18
  -5   2  17  158.10    8.13
  -5  -2  16  171.65    4.92
  -5   2  16  162.21    3.54
   5   2 -16  163.59    4.82
   5  -2 -16  168.75    4.43
  -5   2  16  165.74    3.77
  -5  -2  15    1.11    1.37
  -5   2  15    0.53    1.09
   5   2 -15    2.56    2.49
   5  -2 -15    1.85    1.35
  -5   2  15    3.09    1.20
  -5  -2  14  413.84    9.76
  -5   2  14  408.65    9.01
   5   2 -14  409.25   10.86
   5  -2 -14  420.67    9.32
  -5  -2  13   34.02    7.39
  -5   2  13   40.04    2.35
   5   2 -13   34.38   10.05
   5  -2 -13   34.02    6.59
  -5  -2  12   24.40    6.00
  -5   2  12   27.05    2.88
   5   2 -12   19.20    5.42
   5  -2 -12   24.12    5.08
  -5  -2  11    1.46    1.42
  -5   2  11    1.50    0.79
   5   2 -11    2.90    3.39
  -5   2  10  780.20   17.56
  -5  -2  10  793.08   18.75
   5   2 -10  792.43   18.80
   5  -2 -10  816.04   18.20
   5  -2 -10  799.44   18.35
   5   2 -10  785.54   17.25
  -5   2   9  362.96    8.23
  -5  -2   9  355.00    9.67
   5   2  -9  352.01   10.34
   5  -2  -9  365.21    8.73
   5  -2  -9  363.28    9.44
   5   2  -9  347.05    8.32
  -5  -2   8  303.52    8.89
   5   2  -8  320.54    7.73
   5  -2  -8  325.40    6.60
   5  -2  -8  325.57    8.03
   5   2  -8  322.13    7.28
  -5  -2   7  104.98    5.70
   5   2  -7  109.29    3.24
   5  -2  -7  104.41    1.69
   5  -2  -7  113.20   12.64
   5   2  -7  108.80    2.69
  -5  -2   6  347.18    8.69
   5   2  -6  351.43    8.55
   5  -2  -6  361.29    6.87
   5  -2  -6  352.64    8.95
  -5  -2   5   58.49    2.67
   5   2  -5   62.52    7.42
   5  -2  -5   59.75    1.02
   5  -2  -5   56.59    1.29
   5  -2  -5   62.39    7.07
  -5  -2   4    2.36    1.55
   5   2  -4    1.31    1.34
   5  -2  -4    0.95    0.24
   5  -2  -4    1.39    0.42
   5   2  -3   27.91    5.06
   5  -2  -3   31.77    1.57
   5  -2  -3   31.68    1.43
   5  -2  -3   30.92    5.36
   5   2  -2  155.88    6.43
   5  -2  -2  165.77    3.10
   5  -2  -2  167.09    3.76
   5  -2  -2  164.89   15.79
   5   2  -1  206.97    4.98
   5  -2  -1  216.49    3.83
   5  -2  -1  201.57    4.85
   5  -2  -1  214.52   10.08
   5  -2   0 2674.18   31.73
   5   2   0 2673.84   36.71
   5  -2   0 2777.93   11.29
   5  -2   0 2698.65   25.15
   5  -2   1   79.41    2.49
   5   2   1   81.19    3.12
   5  -2   1   78.55    9.51
   5  -2   1   93.75   18.52
   5  -2   2  241.84    3.56
   5   2   2  234.13    4.71
   5  -2   2  232.20    4.01
   5  -2   3   21.49    5.00
   5   2   3   20.86    4.74
   5  -2   3   22.40    4.05
   5   2   4   93.00    5.01
   5  -2   4   94.17    4.10
   5   2   5   72.47    3.35
   5  -2   5   67.92    3.12
   5   2   6   76.48   11.87
   5  -2   6   79.06    3.71
   5   2   7   12.89    2.98
   5  -2   7   13.52    3.28
   5   2   7   17.63    4.43
   5   2   8  496.81   10.81
   5  -2   8  556.59   11.24
   5   2   8  538.76   12.38
   5  -2   9  226.72    9.54
   5   2   9  211.47   12.64
   5  -2  10    1.20    1.32
   5   2  10    3.97    2.72
   5  -2  11   63.97   10.82
   5  -2  12   -0.66    1.78
   5   2  12    4.66    1.99
   5  -2  13   86.44    9.91
   5   2  13   99.30   13.05
   5  -2  14    5.50    1.53
   5   2  14    5.91    3.37
   5  -2  15   51.64   12.02
   5   2  15   47.32    8.34
   5  -2  16  599.38   16.09
   5   2  16  578.36   16.65
   5  -2  17   48.64    9.79
   5   2  17   54.68   11.77
   5  -2  18   75.75   12.73
   5   2  18   78.82   17.68
   5  -2  19  175.33    8.51
   5   2  19  172.37    9.00
   5  -2  20   19.13    4.04
   5   2  20   23.23    7.69
   5  -2  21    4.17    1.89
   5   2  21    3.47    1.67
   5  -2  22  174.53    7.67
   5   2  22  169.55    7.96
   5  -2  23    5.48    2.29
   5   2  23    6.17    3.84
   5  -2  24    2.70    3.16
   5   2  24    3.55    2.83
   5  -2  25   38.67   12.29
   5   2  25   30.97   10.89
  -5  -3  29   55.86    8.69
  -5   3  29   45.21   10.58
  -5  -3  28   21.97    5.14
  -5   3  28   22.86    6.22
  -5  -3  27   61.88   13.46
  -5   3  27   71.65   11.79
  -5  -3  26   76.32   16.21
  -5   3  26   77.49   10.27
  -5  -3  25   29.54    9.69
  -5   3  25   33.15    8.67
  -5  -3  24   11.34    4.30
  -5   3  24    3.91    1.43
  -5  -3  23  344.58   12.37
  -5   3  23  351.29   12.34
  -5  -3  22  102.10    4.44
  -5   3  22   94.54   11.92
  -5   3  22   81.17    8.29
  -5  -3  21    4.29    1.11
  -5   3  21    3.71    1.95
  -5   3  21    3.07    0.84
  -5  -3  20   38.31   10.63
  -5   3  20   36.07    8.73
   5  -3 -20   26.74    8.14
  -5   3  20   34.13    6.84
  -5  -3  19    3.21    1.83
  -5   3  19    4.43    2.05
   5  -3 -19    1.60    1.28
  -5   3  19    3.65    1.84
  -5  -3  18   66.79   10.32
  -5   3  18   67.43    4.93
   5   3 -18   46.67   11.60
   5  -3 -18   47.07    9.23
  -5   3  18   59.99    9.11
  -5  -3  17  112.32    6.76
  -5   3  17  112.86    6.42
   5   3 -17   98.11    5.99
   5  -3 -17  109.99   11.48
  -5   3  17  106.53    6.22
  -5  -3  16   91.33    5.75
  -5   3  16   94.67    5.14
   5   3 -16   89.01    6.61
   5  -3 -16   83.37    5.00
  -5   3  16   92.54    8.03
  -5  -3  15  392.20   10.03
  -5   3  15  380.50    8.14
   5   3 -15  382.38    9.79
   5  -3 -15  387.57    8.83
  -5   3  15  389.76    9.55
  -5  -3  14   36.29    8.95
  -5   3  14   39.82    5.05
   5   3 -14   28.52    8.41
   5  -3 -14   32.26    7.45
  -5   3  14   34.04    5.26
  -5  -3  13  812.47   17.88
  -5   3  13  779.15   14.78
   5   3 -13  755.88   16.47
   5  -3 -13  823.45   16.12
  -5   3  13  764.39   15.88
  -5  -3  12   70.97   13.36
  -5   3  12   67.70    3.00
   5   3 -12   57.55   12.88
   5  -3 -12   67.09    3.08
  -5  -3  11  495.95   10.13
   5   3 -11  497.70   10.32
  -5  -3  10    1.47    1.13
   5   3 -10    1.55    1.59
   5  -3 -10    2.10    1.59
   5   3 -10    0.82    0.50
  -5  -3   9  611.33   14.97
   5   3  -9  609.10   15.22
   5  -3  -9  611.68   14.77
   5   3  -9  602.46   13.50
  -5  -3   8   56.87    3.05
   5   3  -8   59.70    9.52
   5  -3  -8   57.33    6.91
   5   3  -8   51.74    2.45
  -5  -3   7   27.23    6.96
   5   3  -7   23.58    3.01
   5  -3  -7   27.84    4.14
  -5  -3   6   21.54    4.69
   5   3  -6   18.50    5.13
   5  -3  -6   19.22    4.06
  -5  -3   5  335.46    8.73
   5   3  -5  338.20    8.29
   5  -3  -5  342.43    9.14
  -5  -3   4  154.23    4.21
   5   3  -4  156.35    4.64
   5  -3  -4  162.65    4.41
  -5  -3   3  294.57   10.46
   5   3  -3  294.87    7.54
   5  -3  -3  297.06    8.82
   5   3  -2  104.61    3.48
   5  -3  -2   91.29    6.08
   5   3  -1  395.82    9.69
   5  -3  -1  384.82   18.89
   5  -3   0    1.09    0.91
   5   3   0    2.75    1.65
   5  -3   0    0.96    0.65
   5  -3   0    3.22    1.95
   5  -3   1 1230.21   23.18
   5   3   1 1187.79   24.37
   5  -3   1 1208.33   22.57
   5  -3   1 1172.03   28.57
   5  -3   2  578.73   11.67
   5   3   2  554.52   12.53
   5  -3   2  526.95   10.97
   5  -3   2  568.64   13.59
   5   3   3   45.35    7.66
   5  -3   3   48.39    5.24
   5  -3   3   46.51    8.33
   5   3   4  406.97   11.11
   5  -3   4  381.56   10.08
   5   3   5  410.09   11.01
   5  -3   5  404.51   10.88
   5   3   6   25.49    6.40
   5  -3   6   21.77    2.33
   5   3   7   78.69   12.98
   5  -3   7   92.59    4.45
   5   3   7   99.26   10.94
   5  -3   8   42.54    6.54
   5   3   8   44.58   10.94
   5   3   9   30.88    6.65
   5  -3   9   42.31    7.72
   5   3   9   53.90   12.86
   5   3  10    1.70    1.87
   5  -3  10    2.13    2.34
   5   3  10    4.99    2.57
   5  -3  11  196.70   15.36
   5   3  11  183.42   21.68
   5  -3  12   40.60    5.78
   5   3  12   51.47    9.61
   5  -3  13   19.90    5.15
   5   3  13   23.30    5.46
   5  -3  14   -1.57    2.52
   5   3  14    0.98    3.61
   5  -3  15  816.75   20.86
   5   3  15  805.11   24.91
   5  -3  16   34.93    7.28
   5   3  16   37.61    9.00
   5  -3  17   30.56    9.94
   5   3  17   36.93   10.60
   5  -3  18  298.08   11.68
   5   3  18  313.66   29.53
   5  -3  19  130.03    5.45
   5   3  19  107.98   18.17
   5  -3  20    0.62    2.39
   5   3  20    1.01    3.64
   5  -3  21  324.95   15.71
   5   3  21  342.39   12.36
   5   3  22  149.36   19.58
   5  -3  23   37.68   11.21
   5   3  23   55.36    9.63
   5  -3  24    6.63    1.95
   5   3  24    7.46    2.84
   5  -3  25    2.25    2.12
   5   3  25    1.57    2.11
  -5  -4  28   -0.79    2.19
  -5   4  28    4.44    1.97
  -5  -4  27  120.40    5.58
  -5   4  27  124.39    5.36
  -5  -4  26  308.76   11.38
  -5   4  26  314.07   11.47
  -5  -4  25    4.36    3.44
  -5   4  25    2.44    1.64
  -5  -4  24   28.20    6.89
  -5   4  24   31.16    6.11
  -5  -4  23   60.48   11.43
  -5   4  23   57.03   10.21
  -5  -4  22   11.69    3.35
  -5   4  22   10.69    2.45
  -5   4  22    7.76    1.46
  -5  -4  21   68.67   11.49
  -5   4  21   72.50    8.59
  -5   4  21   58.12    6.15
  -5  -4  20   11.22    3.22
  -5   4  20    7.32    2.59
  -5   4  20    6.78    1.85
  -5  -4  19    4.96    1.57
  -5   4  19    1.05    0.78
  -5  -4  18   13.38    3.67
  -5   4  18   14.88    3.67
  -5   4  18    9.68    2.38
  -5  -4  17  346.81    8.68
  -5   4  17  365.79    7.44
  -5   4  17  339.60    7.90
  -5  -4  16    2.60    1.25
  -5   4  16    0.62    0.72
  -5   4  16    2.36    1.57
  -5  -4  15   76.95   12.20
  -5   4  15   71.51    6.60
   5   4 -15   45.90   10.84
  -5   4  15   65.78    8.33
  -5  -4  14   10.59    2.06
  -5   4  14   14.33    3.11
   5   4 -14    9.34    2.29
  -5   4  14   14.28    2.12
  -5  -4  13    1.90    1.42
  -5   4  13    2.76    0.74
   5   4 -13    2.89    2.01
  -5   4  13    2.60    1.98
  -5  -4  12  382.06    9.57
   5   4 -12  384.07    9.82
  -5   4  12  369.17    9.73
  -5  -4  11  431.99   10.57
   5   4 -11  418.80   10.30
  -5   4  11  414.44   10.04
  -5  -4  10   27.43    5.69
   5   4 -10   20.99    4.93
   5  -4 -10   26.95    5.33
  -5  -4   9  264.62    6.78
   5   4  -9  252.99   25.45
   5  -4  -9  267.88    9.65
   5   4  -9  266.57    4.87
  -5  -4   8   30.47    6.58
   5   4  -8   31.67   10.39
  -5  -4   7   85.16    3.93
   5   4  -7   82.61    3.80
   5  -4  -7   95.23    8.46
   5   4  -6    3.25    1.31
   5  -4  -6    4.28    1.59
  -5  -4   5   30.89    6.05
   5   4  -5   22.53    4.72
   5  -4  -5   26.13    5.50
  -5  -4   4    1.41    1.74
   5   4  -4    1.87    2.55
   5  -4  -4    2.44    1.72
  -5  -4   3  129.47    5.25
   5   4  -3  120.85    6.77
   5  -4  -3  138.01   14.56
  -5  -4   2   60.39    4.38
   5   4  -2   54.01    7.20
   5  -4  -2   52.39    6.34
   5   4  -1   15.45    3.94
   5  -4  -1   15.85    4.86
   5   4   0    5.62    1.90
   5  -4   0    3.09    2.23
   5  -4   1   56.07    1.30
   5   4   1   53.64   10.00
   5  -4   1   53.43    1.44
   5  -4   1   62.91    8.97
   5   4   2  143.62    6.38
   5  -4   2  137.22    4.07
   5  -4   2  132.77   14.28
   5   4   3  261.05    8.45
   5  -4   3  266.89    7.15
   5  -4   3  263.45    8.67
   5   4   4   85.33   14.15
   5  -4   4   86.43    4.31
   5  -4   4   95.14   10.27
   5   4   5   31.35    4.87
   5  -4   5   37.48    6.78
   5  -4   5   34.67    4.94
   5   4   6   41.34    9.24
   5  -4   6   53.67    3.72
   5  -4   7    4.90    1.32
   5  -4   7   10.80    2.54
   5   4   8   52.99   11.81
   5  -4   8   70.32    4.13
   5  -4   9  131.35    5.30
   5   4   9  131.89   16.63
   5  -4  10   -0.77    1.98
   5   4  10    3.93    1.88
  -5   4 -10    1.71    1.43
   5  -4  11  249.31    8.15
   5   4  11  238.50   11.19
  -5   4 -11  234.12   20.49
   5  -4  12   37.34    9.12
   5   4  12   46.43   13.29
  -5   4 -12   26.95    7.62
   5  -4  13    1.11    1.13
   5   4  13    5.95    4.39
  -5   4 -13    0.64    1.62
   5  -4  14   86.86    9.21
   5   4  14   80.23   11.92
  -5   4 -14   60.63    9.66
   5  -4  15   13.31    3.96
   5   4  15   21.83    5.46
  -5   4 -15   14.67    4.68
   5  -4  16   86.38    7.95
   5   4  16  106.94   12.82
   5   4  17  434.60   16.81
   5  -4  18  126.58    5.02
   5   4  18  134.96   20.45
   5  -4  19   74.98   16.27
   5   4  19   90.47   17.48
   5  -4  20   88.69   12.14
   5   4  20   99.13    9.87
   5  -4  21  309.44   11.57
   5   4  21  281.85   14.09
   5  -4  22   24.45    8.30
   5   4  22   27.79    4.49
   5  -4  23   95.57   13.21
   5   4  23   89.43   24.77
   5  -4  24    7.93    2.56
   5   4  24    9.27    4.87
  -5  -5  27   17.65    5.68
  -5  -5  26    2.85    1.82
  -5   5  26    1.71    1.03
  -5  -5  25  118.28    6.46
  -5   5  25  113.78    5.25
  -5  -5  24  346.93   10.84
  -5   5  24  350.43    9.54
  -5  -5  23   88.38   15.90
  -5   5  23   81.63    4.17
  -5  -5  22  248.44   10.26
  -5   5  22  258.37    9.18
  -5  -5  21   20.44    4.23
  -5   5  21   15.51    3.45
  -5  -5  20   26.56    6.38
  -5   5  20   24.46    7.14
  -5   5  20   17.29    3.70
  -5  -5  19    9.71    2.80
  -5   5  19   11.25    3.16
  -5   5  19    7.45    2.57
  -5  -5  18   51.35   11.04
  -5   5  18   53.89    3.13
  -5   5  18   41.87    9.33
  -5  -5  17    7.02    1.64
  -5   5  17    8.65    2.64
  -5   5  17    9.83    1.99
  -5  -5  16   32.66    6.39
  -5   5  16   35.19    4.81
  -5   5  16   30.26    5.56
  -5  -5  15    8.68    2.66
  -5   5  15    8.89    2.10
  -5   5  15    7.07    2.17
  -5   5  14    9.61    1.84
  -5  -5  14   10.12    3.59
  -5   5  14   11.94    1.47
  -5   5  14    8.61    2.29
  -5   5  13    6.89    1.37
  -5  -5  13   10.03    3.31
   5   5 -13    6.44    1.62
  -5   5  13    7.45    2.17
  -5  -5  12   78.58   13.09
   5   5 -12   76.29    3.72
  -5   5  12   71.82    6.87
  -5  -5  11  398.89   10.98
   5   5 -11  368.91    9.58
  -5   5  11  378.82   23.22
  -5  -5  10    0.67    1.24
   5   5 -10    1.50    1.74
  -5   5  10    2.47    1.17
  -5  -5   9    9.56    2.50
   5  -5  -9    7.94    2.26
  -5   5   9    5.56    1.70
  -5  -5   8   80.79    5.11
   5  -5  -8   83.58   13.14
  -5  -5   7    8.23    2.28
   5   5  -7    8.07    1.84
   5  -5  -7    9.91    2.52
  -5  -5   6  293.23    7.76
   5   5  -6  275.59    7.49
   5  -5  -6  284.80    7.18
  -5  -5   5  125.77    6.24
   5   5  -5  107.24    5.28
   5  -5  -5  117.25    7.40
  -5  -5   4   39.84   10.92
   5   5  -4   28.68    6.53
   5  -5  -4   36.05    6.06
  -5  -5   3  179.87    8.03
   5   5  -3  174.18   18.37
   5  -5  -3  183.50   18.13
  -5  -5   2  836.60   16.31
   5   5  -2  798.73   15.34
   5  -5  -2  807.42   18.45
   5   5  -1    2.97    2.13
   5  -5  -1    2.97    1.26
   5   5   0  246.13   24.85
   5  -5   0  266.03   17.89
   5  -5   1  122.82    4.16
   5   5   1  116.94   14.90
   5  -5   1  120.48    4.06
   5  -5   1  127.60    6.61
   5   5   2  610.87   12.58
   5  -5   2  595.93   10.00
   5  -5   2  639.19   13.51
   5   5   3  731.87   17.04
   5  -5   3  710.18   11.97
   5   5   4  428.71   10.82
   5   5   5   49.78   11.12
   5  -5   5   65.88    6.60
   5  -5   5   69.57    9.67
   5  -5   6  474.78   10.49
  -5   5  -6  490.23   11.06
   5  -5   6  486.67   12.90
   5  -5   7   91.56    8.63
  -5   5  -7   83.75    6.83
   5  -5   7   93.55    8.84
   5  -5   8    1.35    1.08
  -5   5  -8    0.27    1.12
   5  -5   8    3.47    3.05
   5  -5   9   88.11    6.94
  -5   5  -9   88.66    9.00
   5  -5   9   83.03   10.85
   5  -5  10  550.55   16.03
  -5   5 -10  556.97   16.03
   5   5  10  556.04   17.91
   5  -5  10  559.72   17.60
   5  -5  11   65.60   12.97
  -5   5 -11   57.68   13.11
   5   5  11   86.92   11.17
   5  -5  11   75.71    9.09
   5  -5  12  175.70   11.19
  -5   5 -12  155.92   10.08
   5   5  12  154.79   12.33
   5  -5  12  159.35   21.57
   5  -5  13   10.61    3.02
  -5   5 -13    6.66    2.01
   5   5  13   13.33    3.35
   5  -5  14  186.74    6.39
   5   5  14  195.48    8.93
  -5   5 -14  181.96    7.33
   5  -5  15  462.74   15.68
   5   5  15  490.86   18.43
   5  -5  16  739.95   24.03
   5   5  16  760.27   14.55
   5  -5  17   11.66    2.74
   5   5  17   25.73    5.66
   5  -5  18    5.19    2.08
   5   5  18   10.73    3.87
   5  -5  19    1.34    1.26
   5   5  19    4.06    3.94
   5  -5  20   57.88    7.02
   5   5  20   53.61   12.89
   5  -5  21  193.33    8.33
   5   5  21  195.80   10.05
   5  -5  22   83.35   15.78
   5   5  22  112.17   16.93
   5  -5  23   26.87    7.27
   5   5  23   25.17    7.10
  -5  -6  26   47.92   12.79
  -5  -6  25   20.04    4.29
  -5  -6  24    4.56    3.07
  -5  -6  23   46.34   10.83
  -5  -6  22   18.24    3.31
  -5   6  22   14.22    3.04
  -5  -6  21    7.10    2.31
  -5   6  21    5.72    1.54
  -5  -6  20  196.61    8.58
  -5   6  20  202.23    7.53
  -5  -6  19    2.55    2.49
  -5   6  19    1.32    0.85
  -5  -6  18  204.20    8.71
  -5   6  18  211.40    8.08
  -5   6  17    1.54    0.94
  -5  -6  17    2.18    1.82
  -5   6  17    1.53    0.98
  -5   6  16   42.70   10.11
  -5  -6  16   49.31    9.63
  -5   6  16   48.34    2.80
  -5   6  15    1.77    0.45
  -5  -6  15   -0.89    2.30
  -5   6  15    2.95    0.59
  -5   6  14  912.26   14.19
  -5  -6  14  920.00   17.80
  -5  -6  13   27.76    5.05
  -5  -6  12  556.60   16.57
  -5  -6  11   15.71    3.56
  -5   6  11    6.85    2.56
   5   6 -10    0.82    0.37
  -5   6  10   -0.34    1.49
  -5  -6   9   86.14    4.22
   5  -6  -9   92.42    9.26
   5   6  -9   77.00    2.34
  -5   6   9   67.89    6.55
  -5  -6   8  115.74    4.65
   5  -6  -8  111.05    5.89
  -5   6   8   90.26   14.00
  -5  -6   7    2.94    2.20
   5   6  -7    0.23    1.70
   5  -6  -7    1.78    1.42
  -5  -6   6  665.41   15.59
   5   6  -6  615.21   14.38
   5  -6  -6  665.81   14.68
  -5  -6   5 1208.74   26.96
   5   6  -5 1095.45   22.68
   5  -6  -5 1209.68   25.84
  -5  -6   4  398.84   11.11
   5   6  -4  365.66    9.32
   5  -6  -4  397.94   17.14
  -5  -6   3  209.40   10.34
   5   6  -3  185.09    8.97
   5  -6  -3  210.21   10.52
  -5  -6   2   10.40    3.09
   5   6  -2    5.44    1.24
   5  -6  -2    8.42    2.44
   5   6  -1  136.48   14.97
   5  -6  -1  153.60   12.06
   5   6   0   15.49    4.68
   5  -6   0   16.84    3.60
   5  -6   1   51.78    2.22
   5  -6   1   53.98    6.48
   5  -6   2    9.66    2.47
   5  -6   2   13.12    3.56
   5  -6   3  168.97    2.58
   5  -6   3  179.80   11.43
   5  -6   4  216.09    5.16
  -5   6  -4  209.09    5.42
   5  -6   4  227.90    8.78
   5  -6   5  125.13    3.99
  -5   6  -5  125.85    3.62
   5  -6   5  121.44   12.53
   5  -6   6  310.79    8.75
  -5   6  -6  310.89   10.10
   5  -6   6  309.63   12.81
   5  -6   7    9.12    1.61
  -5   6  -7    8.77    2.29
   5  -6   7   12.65    3.27
   5  -6   8   14.96    3.11
  -5   6  -8   10.80    2.41
   5  -6   8   18.87    3.84
   5  -6   9  629.97   13.82
  -5   6  -9  603.17   12.48
   5  -6   9  644.23   14.50
   5  -6  10  868.17   15.90
  -5   6 -10  823.00   16.04
   5  -6  10  870.76   19.13
   5  -6  11   24.98    4.26
  -5   6 -11   14.36    3.59
   5   6  11   24.60    8.61
   5  -6  11   19.78    5.02
   5  -6  12   44.76    5.55
  -5   6 -12   28.49    8.36
   5   6  12   41.48    7.81
   5  -6  12   54.99    9.83
   5  -6  13  118.63   13.59
  -5   6 -13   89.62   14.42
   5   6  13  115.77   21.95
   5  -6  13  124.26   31.34
   5  -6  14  270.27   10.95
  -5   6 -14  241.16    9.88
   5   6  14  260.45   11.72
   5  -6  14  262.97   14.41
   5  -6  15  112.48   14.63
   5   6  15  118.20   24.93
   5  -6  15  124.88   18.10
   5  -6  16    1.06    1.72
   5   6  16    5.87    5.01
   5  -6  16    2.70    2.97
   5  -6  17    4.20    1.77
   5   6  17    2.27    4.08
   5  -6  17    3.69    4.36
   5  -6  18   31.37    5.92
   5   6  18   34.39    7.54
   5  -6  18   34.46    8.53
   5  -6  19   97.91   12.11
   5   6  19  113.89   13.02
   5  -6  19  105.16   18.96
   5  -6  20   48.42   12.48
   5   6  20   63.16    8.45
   5  -6  20   56.35   13.40
   5  -6  21   10.31    2.07
   5   6  21   16.91    6.52
   5  -6  22  100.81   13.04
   5   6  22   89.95   16.85
  -5  -7  25   88.88   18.67
  -5  -7  24    2.64    1.90
  -5  -7  23    2.73    1.60
  -5  -7  22   11.89    3.33
  -5  -7  21  286.56    9.66
  -5  -7  20    9.70    3.05
  -5  -7  19   82.67   12.37
  -5  -7  18  151.88    6.19
  -5   7  18  152.75    5.52
  -5  -7  17    7.41    2.58
  -5   7  17    6.30    2.28
  -5  -7  16   16.28    5.42
  -5   7  16   15.17    4.37
  -5  -7  15  297.98    9.06
  -5  -7  14    4.74    1.93
  -5   7  14    2.45    0.63
  -5  -7  13   10.05    2.49
  -5  -7  12   83.97   13.00
  -5  -7  11  375.62   10.75
  -5  -7  10    3.88    2.93
   5   7 -10    2.02    0.52
  -5  -7   9  400.59   10.80
   5   7  -9  395.76    6.97
  -5  -7   8   12.51    4.55
   5  -7  -8   10.17    2.38
   5   7  -8    9.93    2.14
  -5  -7   7    5.18    2.17
   5  -7  -7    1.59    2.29
  -5  -7   6 1115.83   31.05
   5  -7  -6 1095.87   32.35
  -5  -7   5  676.77   19.98
   5  -7  -5  663.64   19.09
  -5  -7   4   36.90    6.30
   5  -7  -4   31.40    4.46
  -5  -7   3  602.89   17.89
   5  -7  -3  590.91   17.43
  -5  -7   2   72.02   15.23
   5  -7  -2   67.78    9.25
  -5  -7   1  142.10    8.62
   5  -7  -1  147.69   16.08
   5  -7   0   19.30    5.13
   5  -7   1    8.19    1.44
   5  -7   1    9.09    2.89
   5  -7   2  198.94    5.71
  -5   7  -2  205.22    6.29
   5  -7   2  214.59    8.13
   5  -7   3   14.68    2.80
  -5   7  -3   13.13    3.06
   5  -7   3   17.59    4.38
   5  -7   4    3.73    0.80
  -5   7  -4    2.25    1.68
   5  -7   4    5.74    2.21
   5  -7   5  198.26   12.16
  -5   7  -5  219.05    4.52
   5  -7   5  223.61   21.77
   5  -7   6  169.14   10.10
  -5   7  -6  176.11   10.79
   5  -7   6  206.39   20.95
   5  -7   7   63.58    7.95
  -5   7  -7   64.96    9.33
   5  -7   7   76.80   12.61
   5  -7   8   69.07    7.40
  -5   7  -8   59.81    3.01
   5  -7   8   78.06   11.05
   5  -7   9  480.19   13.21
  -5   7  -9  485.72   12.89
   5  -7   9  522.45   15.02
   5  -7  10   51.01   10.89
  -5   7 -10   43.45   13.97
   5  -7  10   60.17    9.46
   5  -7  11    2.12    1.58
  -5   7 -11    2.57    2.29
   5  -7  11    2.56    2.57
   5  -7  12  135.47    6.13
  -5   7 -12  133.07    6.21
   5   7  12  146.96   17.00
   5  -7  12  149.51   21.96
   5  -7  13   39.96   11.53
  -5   7 -13   25.18    9.80
   5   7  13   48.17    8.29
   5  -7  13   60.99   12.94
   5  -7  14    2.20    1.32
   5   7  14    2.85    3.15
   5  -7  14    4.32    3.23
   5  -7  15    1.63    1.62
   5   7  15    1.01    2.66
   5  -7  15    5.63    3.59
   5  -7  16   54.75   12.84
   5   7  16   65.58   12.82
   5  -7  16   69.97   11.93
   5  -7  17   49.42   11.04
   5   7  17   52.63   12.24
   5  -7  17   61.87    8.86
   5  -7  18   21.38    5.58
   5   7  18   18.95    6.50
   5  -7  18   34.75    6.03
   5  -7  19   18.17    5.03
   5   7  19   15.77    4.93
   5  -7  19   24.31    5.22
   5  -7  20    2.43    1.17
   5   7  20    3.24    4.25
   5  -7  20    3.76    1.96
   5  -7  21    6.79    2.35
   5  -7  21    7.96    2.87
  -5  -8  24   37.42    7.42
  -5  -8  23   15.99    4.26
  -5  -8  22    2.01    2.20
  -5  -8  21   14.96    4.61
  -5  -8  20  238.78    9.91
  -5  -8  19   12.06    3.18
  -5  -8  18   85.32   15.34
  -5  -8  17    2.29    2.89
  -5  -8  16   41.76    6.84
  -5  -8  15   19.12    5.14
  -5  -8  14   41.90    9.66
  -5  -8  13    6.51    2.23
  -5  -8  12   57.91   12.57
  -5  -8  11  588.07   14.89
  -5  -8  10  133.06   16.65
  -5  -8   9    4.69    2.43
  -5  -8   8  287.18   11.23
  -5  -8   7 1208.55   30.11
   5  -8  -7 1227.47   30.46
   5   8  -7 1160.86   25.83
  -5  -8   6  201.92   13.17
   5  -8  -6  185.20   11.85
  -5  -8   5  247.90    8.54
   5  -8  -5  260.57    8.86
  -5  -8   4    4.27    4.35
   5  -8  -4    4.23    2.53
  -5  -8   3   64.82   13.83
   5  -8  -3   50.74    8.61
  -5  -8   2   71.29   14.71
   5  -8  -2   77.05    9.33
  -5  -8   1   60.25   14.68
   5  -8  -1   62.21    9.59
  -5   8   0  190.20   10.78
   5  -8   0  206.35   14.31
   5  -8   1  224.50    2.86
  -5   8  -1  228.05    3.45
   5  -8   1  232.38   16.06
   5  -8   2  137.07    8.42
  -5   8  -2  146.75   11.07
   5  -8   2  145.70   12.03
   5  -8   3   62.68    4.64
  -5   8  -3   67.45    5.26
   5  -8   3   67.07    6.66
   5  -8   4   14.61    3.01
  -5   8  -4   15.60    2.60
   5  -8   4   22.09    4.22
   5  -8   5   44.51    5.23
  -5   8  -5   49.95    7.52
   5  -8   5   53.23    7.04
   5  -8   6   46.02    5.56
  -5   8  -6   46.75    4.75
   5  -8   6   59.23    8.82
   5  -8   7   17.49    4.57
  -5   8  -7   18.70    5.49
   5  -8   7   27.90    6.50
   5  -8   8   44.56    8.83
  -5   8  -8   38.03    9.09
   5  -8   8   58.25    9.78
   5  -8   9  334.85   11.21
  -5   8  -9  333.26   11.69
   5  -8   9  365.07   33.86
   5  -8  10    1.04    1.08
  -5   8 -10    1.74    1.41
   5  -8  10    6.61    3.88
   5  -8  11    1.78    1.66
  -5   8 -11    1.70    1.16
   5  -8  11    2.43    2.93
   5  -8  12  140.61    4.95
   5  -8  12  153.28   18.70
   5  -8  13  135.20    6.58
   5   8  13  133.85   18.21
   5  -8  13  138.45   15.47
   5  -8  14    3.91    2.85
   5   8  14    4.47    3.42
   5  -8  14    3.74    2.30
   5  -8  15    5.32    1.88
   5   8  15    9.12    5.18
   5  -8  15    4.32    3.27
   5  -8  16   14.80    3.38
   5  -8  16   17.40    3.78
   5  -8  17    1.31    1.48
   5   8  17    0.04    1.88
   5  -8  17    2.38    2.05
   5  -8  18   12.25    2.79
   5   8  18   12.94    4.09
   5  -8  18   17.19    3.30
   5  -8  19   39.07   10.36
   5   8  19   49.42   15.23
   5  -8  19   59.31    7.50
   5  -8  20   10.63    3.62
  -5  -9  22   91.14   21.17
  -5  -9  21    2.33    2.35
  -5  -9  20   40.11    9.82
  -5  -9  19   37.29    7.97
  -5  -9  18   28.76    5.88
  -5  -9  17    3.29    1.61
  -5  -9  16   97.36   17.53
  -5  -9  15   44.78    6.88
  -5  -9  14  501.70   18.59
  -5  -9  13   38.82    7.61
  -5  -9  12  148.63   12.76
  -5  -9  11    3.40    2.65
  -5  -9  10   19.28    5.09
  -5  -9   9   29.01    8.90
  -5  -9   8    2.75    2.85
  -5  -9   7  255.39    8.86
  -5  -9   6   63.97    9.57
   5  -9  -6   56.45   13.09
  -5  -9   5   74.13   13.08
   5  -9  -5   59.25   11.15
  -5  -9   4   48.63    8.76
   5  -9  -4   38.89    7.59
  -5  -9   3  443.09   13.47
   5  -9  -3  456.12   18.07
  -5  -9   2   45.85   12.77
   5  -9  -2   42.14    7.40
  -5  -9   1    0.68    2.62
  -5   9   1    0.68    0.43
   5  -9  -1    1.56    1.61
  -5   9   0    7.69    2.67
   5  -9   0   14.00    3.48
   5  -9   1    2.59    0.86
  -5   9  -1    3.29    1.18
   5  -9   1    2.90    1.68
   5  -9   2  145.82   11.74
   5  -9   3   34.20    5.05
   5  -9   3   46.04    9.79
   5  -9   4   40.77    8.76
   5  -9   4   41.02    9.63
   5  -9   5    4.01    1.35
   5  -9   5    6.44    3.10
   5  -9   6  608.16   18.94
   5  -9   6  646.42   22.09
   5  -9   7  142.72    6.35
   5  -9   7  144.78   17.45
   5  -9   8   68.41    2.92
   5  -9   8   83.80   13.47
   5  -9   9   96.96    3.74
   5  -9   9  116.50   13.16
   5  -9  10   21.48    5.07
   5  -9  10   28.30    5.67
   5  -9  11   30.48    7.99
   5  -9  11   38.22    7.17
   5  -9  12    0.50    1.38
   5  -9  12    2.06    2.09
   5  -9  13    2.38    1.66
   5  -9  13    1.87    2.12
   5  -9  14  186.00    7.26
   5   9  14  170.03   22.66
   5  -9  14  205.31   18.90
   5  -9  15    7.78    2.93
   5   9  15    8.81    3.44
   5  -9  15   11.55    3.16
   5  -9  16   20.23    5.10
   5   9  16   26.60    8.24
   5  -9  16   29.52    7.15
   5  -9  17   10.07    3.80
   5   9  17   14.36    4.11
   5  -9  17   13.14    3.60
   5  -9  18   87.70   15.77
  -5 -10  19   28.92    7.65
  -5 -10  18    7.45    2.74
  -5 -10  17    7.17    2.83
  -5 -10  16    3.96    2.42
  -5 -10  15    9.44    2.93
  -5 -10  14  228.49   11.69
  -5 -10  13    1.79    1.76
  -5 -10  12    2.55    1.34
  -5 -10  11   50.65   10.91
  -5 -10  10   14.70    4.22
  -5 -10   9   24.73    5.83
  -5 -10   7   16.96    3.11
  -5 -10   6    8.76    2.96
  -5 -10   5   72.06   11.15
  -5 -10   4    6.83    4.01
   5 -10  -4    6.20    2.88
  -5 -10   3   22.93    6.44
   5 -10  -3   19.74    5.23
  -5 -10   2   95.61   13.54
   5 -10  -2   86.69   11.21
   5 -10  -1  286.43   22.40
   5 -10   0    6.26    4.47
   5 -10   1  159.94   16.70
   5 -10   2   12.29    3.06
   5 -10   3   65.76    8.43
   5 -10   4    7.98    2.94
   5 -10   5  295.17   19.89
   5 -10   6    1.72    1.55
   5 -10   7    3.51    1.93
   5 -10   8    3.89    2.47
   5 -10   9    7.23    3.55
   5 -10  10    2.77    2.43
   5 -10  11    1.19    1.83
   5 -10  12   28.29    4.41
   5 -10  13    5.74    2.02
   5  10  14    5.08    1.78
   5 -10  14    2.12    2.07
   5 -10  15   25.48    4.99
  -5 -11  16    3.99    2.13
  -5 -11  15    0.23    1.41
  -5 -11  14    8.98    2.16
  -5 -11  13    5.63    2.03
  -5 -11  12   64.91   12.75
  -5 -11  11   54.92   10.50
  -5 -11  10   48.66    6.94
  -5 -11   9   11.59    3.99
  -5 -11   8   -0.69    2.35
  -5 -11   7  148.25   22.98
  -5 -11   6    2.89    2.71
  -5 -11   5   47.49   11.25
  -5 -11   4   22.75    5.65
  -5 -11   3  167.75    7.69
   5 -11  -3  168.98   14.12
  -5 -11   2   11.01    3.79
   5 -11  -2   19.34    5.44
   5 -11  -1   37.61    6.54
   5 -11   0   21.36    5.01
   5 -11   1   63.67    8.10
   5 -11   2   17.49    3.26
   5 -11   3   56.65   10.06
   5 -11   4    5.62    2.67
   5 -11   5   43.54    7.27
   5 -11   6    7.97    3.09
   5 -11   7  115.54   13.91
   5 -11   8   30.14    5.82
   5 -11   9    5.80    2.29
   5 -11  10   24.80    6.77
   5 -11  11    2.16    1.82
  -5 -12  10   22.61    7.15
  -5 -12   9   89.82   11.24
  -5 -12   8   49.23   12.26
  -5 -12   7   22.89    7.19
  -5 -12   6  290.30   15.97
  -5 -12   5   27.18    8.83
  -5 -12   4   53.98    9.40
  -5 -12   3    4.24    1.67
  -5 -12   2   11.95    4.59
   5 -12  -1   27.25    7.57
   5 -12   0  111.08   19.70
   5 -12   1  148.09   10.76
   5 -12   2   17.73    5.85
   5 -12   3    8.22    2.64
   5 -12   4    1.29    1.72
   5 -12   5   -0.36    2.13
  -6   0  27    0.53    0.90
  -6   0  26   13.54    3.96
  -6   0  25    0.75    1.32
  -6   0  24  469.93   15.15
  -6   0  23    2.00    1.46
  -6   0  22    3.89    1.99
  -6   0  21    1.55    1.21
  -6   0  20  188.39    7.79
  -6   0  19    1.38    2.02
  -6   0  18  125.33   28.45
  -6   0  17    1.12    0.59
   6   0 -17   -0.11    0.80
  -6   0  16  131.58    5.53
   6   0 -16  117.06    5.43
  -6   0  15    2.89    1.66
  -6   0  14  266.61    6.28
   6   0 -14  254.10    6.15
   6   0 -13    0.81    0.90
  -6   0  12   52.43    4.60
   6   0 -12   45.56    6.60
   6   0 -12   52.45    3.08
  -6   0  11    0.85    1.25
   6   0 -11    0.74    1.34
   6   0 -11   -0.01    0.78
  -6   0  10  152.42    3.34
   6   0 -10  150.48    3.39
   6   0 -10  148.33    3.25
  -6   0   9    1.63    1.41
   6   0  -9    0.63    1.09
   6   0  -9    2.35    1.09
  -6   0   8   68.44    4.15
   6   0  -8   65.04    6.58
   6   0  -8   62.73    6.56
   6   0  -7    0.79    0.97
   6   0  -7    1.18    1.67
   6   0  -6  195.74    8.56
   6   0  -6  195.31    9.00
   6   0  -5   -0.08    0.96
   6   0  -5    1.11    1.35
   6   0  -4    0.74    0.80
   6   0  -4    1.27    1.43
   6   0  -3    1.16    1.30
   6   0  -3   -0.04    1.91
   6   0  -2  199.81    8.86
   6   0  -1    0.69    1.22
   6   0   0  713.58   14.50
   6   0   0  702.11   15.06
   6   0   1    1.51    1.71
   6   0   1    0.63    1.39
   6   0   2   61.38    7.39
   6   0   2   59.46   10.65
   6   0   3    1.01    1.02
   6   0   3    2.36    1.22
   6   0   4    1.30    1.17
   6   0   4    0.90    1.37
   6   0   5    1.40    1.61
   6   0   5    1.65    1.59
   6   0   6  203.65    5.92
   6   0   6  208.91    7.27
   6   0   7    2.35    2.05
   6   0   7    0.99    2.20
   6   0   8   62.95   10.79
   6   0   8   67.70   16.21
   6   0   9    2.75    2.89
   6   0  10  120.96   12.16
   6   0  11    0.24    1.14
   6   0  12  128.64    5.83
   6   0  13    2.83    2.31
   6   0  14    0.88    1.80
   6   0  15    0.44    2.13
   6   0  16    2.94    1.82
   6   0  17    1.16    1.43
   6   0  18   48.22   13.21
   6   0  19   -0.69    2.57
   6   0  20   83.42   21.63
   6   0  21    1.14    1.77
   6   0  22  258.93    8.32
  -6  -1  27   36.66    9.23
  -6   1  27   38.28    9.03
  -6  -1  26    2.17    1.90
  -6   1  26    2.76    2.01
  -6   1  25    2.65    1.17
  -6  -1  24    2.22    1.45
  -6   1  24    0.59    1.06
  -6  -1  23  205.76    7.31
  -6   1  23  220.88    7.35
  -6  -1  22   56.65   10.77
  -6   1  22   64.47    9.00
  -6  -1  21  240.66    9.33
  -6   1  21  239.09    8.67
  -6  -1  20  158.13    9.29
  -6   1  20  161.83    6.75
  -6  -1  19  619.84   20.61
  -6   1  19  623.69   19.84
   6   1 -19  552.57   18.55
  -6  -1  18   71.71    4.49
  -6   1  18   65.24    4.71
   6   1 -18   42.32   13.02
  -6  -1  17  213.24    7.42
  -6   1  17  207.22    6.44
   6   1 -17  198.62    6.33
  -6  -1  16  428.52   11.53
  -6   1  16  426.93   10.61
   6   1 -16  376.92   11.04
   6  -1 -16  397.69   10.45
  -6  -1  15   48.09    5.87
  -6   1  15   48.41    7.77
   6   1 -15   32.00    9.93
   6  -1 -15   45.60    7.17
  -6   1  14   16.91    4.84
  -6  -1  14   16.43    3.74
   6   1 -14   10.63    2.66
   6  -1 -14   15.77    4.36
  -6   1  13    9.67    2.20
  -6  -1  13   12.20    2.93
   6   1 -13    7.43    2.44
   6  -1 -13    7.58    2.33
  -6   1  12   31.88    3.27
  -6  -1  12   30.75    4.61
   6   1 -12   25.75    4.96
   6  -1 -12   28.10    4.25
  -6   1  11   72.26    2.26
  -6  -1  11   69.38    6.70
   6   1 -11   65.05    2.98
   6  -1 -11   64.06    6.04
   6  -1 -11   73.61    2.96
   6   1 -11   67.21    2.04
  -6   1  10   48.97    4.73
  -6  -1  10   43.49    2.70
   6   1 -10   39.89    5.06
   6  -1 -10   40.31    2.03
   6  -1 -10   46.29    5.74
   6   1 -10   43.07    2.36
  -6  -1   9  195.92    6.31
   6   1  -9  192.09    4.69
   6  -1  -9  197.13    4.81
   6  -1  -9  200.67    5.53
   6   1  -9  192.48    5.15
  -6  -1   8  663.79   14.12
   6   1  -8  657.96   14.92
   6  -1  -8  645.31   13.19
   6  -1  -8  658.78   14.44
   6   1  -8  685.09   14.53
  -6  -1   7    5.35    1.74
   6   1  -7    4.29    1.66
   6  -1  -7    4.07    1.36
   6  -1  -7    6.10    1.98
   6   1  -7    5.30    1.50
   6   1  -6   62.75    7.75
   6  -1  -6   64.10    3.22
   6  -1  -6   64.79    7.54
   6   1  -6   72.41    8.40
   6   1  -5   14.23    3.63
   6  -1  -5   12.20    2.92
   6  -1  -5   13.32    2.95
   6   1  -5   16.51    3.73
   6   1  -4  457.13    9.88
   6  -1  -4  450.21    9.04
   6  -1  -4  470.07   11.70
   6   1  -3  218.38   10.16
   6  -1  -3  229.79    3.51
   6  -1  -3  239.29    5.65
   6  -1  -2  152.56   18.82
   6   1  -1    7.21    1.93
   6  -1  -1    6.88    1.73
   6  -1  -1    5.84    1.57
   6  -1  -1    6.39    2.18
   6   1   0  402.86    9.24
   6  -1   0  401.11    8.60
   6  -1   0  400.66    9.25
   6  -1   1    3.58    1.16
   6   1   1    4.33    1.23
   6  -1   1    6.47    2.01
   6  -1   2  424.64    9.38
   6   1   2  428.80    9.75
   6  -1   2  413.38    9.79
   6   1   2  412.10   10.60
   6  -1   3  214.71    9.49
   6   1   3  198.91    9.12
   6  -1   3  206.19   11.51
   6   1   3  210.45   10.40
   6  -1   4  871.92   17.92
   6   1   4  844.32   18.65
   6  -1   4  865.39   21.37
   6   1   4  887.16   21.12
   6  -1   5   66.81    8.15
   6   1   5   57.86   11.91
   6  -1   5   67.70   12.02
   6   1   5   76.27    6.65
   6  -1   6   12.19    2.93
   6   1   6   11.51    2.72
   6  -1   6   14.26    4.49
   6   1   6   11.42    5.26
   6  -1   7  144.95    8.27
   6   1   7  145.26    7.96
   6  -1   7  156.93    9.42
   6   1   7  161.09   16.21
   6   1   8    8.54    1.93
   6  -1   8   10.27    2.65
   6   1   8    9.69    3.02
   6   1   9    0.39    1.07
   6  -1   9   -0.09    1.89
   6   1   9    0.81    1.24
   6   1  10   14.16    4.17
   6  -1  10   20.33    6.33
   6   1  10   20.08    4.19
   6  -1  11   91.83   10.40
   6   1  11   92.95   11.42
   6  -1  12   31.23    7.28
   6   1  12   25.77    6.55
   6  -1  13    0.94    1.19
   6   1  13    4.17    2.53
   6  -1  14   70.95    7.96
   6   1  14   72.35    9.86
   6  -1  15    4.61    3.19
   6   1  15    8.46    3.23
   6  -1  16   68.32   11.40
   6   1  16   68.86    9.62
   6  -1  17  222.09    9.62
   6   1  17  207.08    9.41
   6  -1  18   27.74    7.98
   6   1  18   35.05    4.60
   6  -1  19   18.09    3.08
   6  -1  20   14.88    6.15
   6   1  20    8.75    2.57
   6  -1  21   22.68    9.60
   6   1  21   20.51    8.57
   6  -1  22   24.54    8.16
   6   1  22   23.00    6.58
  -6  -2  27    2.45    1.61
  -6  -2  26   13.58    4.66
  -6  -2  25   80.12   11.98
  -6   2  25   78.03    4.16
  -6  -2  24    4.86    1.75
  -6   2  24    5.35    1.89
  -6  -2  23    5.89    1.68
  -6   2  23    4.02    2.55
  -6  -2  22    5.82    2.46
  -6   2  22    4.79    1.34
  -6  -2  21   34.82    6.51
  -6   2  21   31.24    7.53
  -6  -2  20   87.05   13.76
  -6   2  20   81.98    3.12
  -6  -2  19    2.93    2.42
   6   2 -19    0.03    0.89
  -6  -2  18   62.41   10.84
  -6   2  18   62.02    3.04
   6   2 -18   35.39   12.91
  -6  -2  17  199.61   12.60
  -6   2  17  191.12    4.99
   6   2 -17  188.58    6.16
  -6  -2  16   84.50    3.70
  -6   2  16   84.70    3.03
   6   2 -16   48.67   11.07
  -6  -2  15  142.58    4.95
  -6   2  15  143.08    3.66
   6   2 -15  130.88    4.52
   6  -2 -15  135.87    4.57
  -6   2  14    3.11    1.33
  -6  -2  14    5.12    1.42
   6   2 -14    1.95    1.96
   6  -2 -14    2.77    1.13
  -6   2  13  586.15   10.16
  -6  -2  13  589.87   11.67
   6   2 -13  581.33   12.09
   6  -2 -13  613.51   11.89
  -6   2  12    4.62    1.21
  -6  -2  12    5.48    2.22
   6   2 -12    3.61    1.24
   6  -2 -12    2.10    1.28
  -6  -2  11   72.79    4.71
   6   2 -11   63.49    9.20
   6  -2 -11   72.56    4.58
   6  -2 -11   70.44    4.59
   6   2 -11   70.59    3.82
  -6  -2  10    5.49    2.32
   6   2 -10    1.44    1.17
   6  -2 -10    1.74    0.57
   6  -2 -10    2.29    1.14
   6   2 -10    2.61    0.82
  -6  -2   9  151.45    3.95
   6   2  -9  145.42    5.35
   6  -2  -9  153.12    2.13
   6  -2  -9  160.29    4.47
   6   2  -9  152.61    2.93
  -6  -2   8  117.78    3.95
   6   2  -8  112.32    4.59
   6  -2  -8  109.86    2.24
   6  -2  -8  122.57    8.95
   6   2  -8  115.83    2.96
  -6  -2   7  231.38    6.35
   6   2  -7  241.44    6.82
   6  -2  -7  239.32    7.11
   6   2  -7  249.85    6.91
  -6  -2   6    7.66    2.83
   6   2  -6    7.34    1.94
   6  -2  -6    3.61    1.51
   6   2  -6    8.38    2.43
   6   2  -5   20.99    6.15
   6  -2  -5   28.75    5.84
   6   2  -4  375.58   10.15
   6  -2  -4  395.22    7.40
   6  -2  -4  389.65    7.33
   6  -2  -4  415.05   23.39
   6   2  -3  479.49   10.74
   6  -2  -3  467.02    8.92
   6  -2  -3  476.48    9.16
   6  -2  -3  483.78   12.25
   6   2  -2   34.85    5.88
   6  -2  -2   32.47    4.24
   6  -2  -2   24.49    4.56
   6  -2  -2   37.40    7.91
   6   2  -1   26.54    4.81
   6  -2  -1   25.14    3.99
   6  -2  -1   18.50    5.03
   6  -2  -1   24.62    8.11
   6   2   0 1260.05   24.92
   6  -2   0 1287.52   24.15
   6  -2   0 1258.59   23.42
   6  -2   1    2.19    1.72
   6   2   1    2.11    1.90
   6  -2   1   -0.28    2.36
   6  -2   1    4.70    3.47
   6  -2   2  239.18    4.26
   6   2   2  237.58    5.55
   6  -2   2  230.06    4.09
   6  -2   3   84.49    4.29
   6   2   3   88.09    3.54
   6  -2   3   91.40   12.69
   6  -2   4  329.78    8.34
   6   2   4  321.27    9.49
   6  -2   4  324.90    9.77
   6   2   4  326.99    9.32
   6  -2   5  603.81   13.28
   6   2   5  599.00   14.04
   6  -2   5  605.13   12.99
   6   2   5  605.71   15.78
   6   2   6   30.75    8.23
   6  -2   6   42.85    8.07
   6   2   6   44.41   10.40
   6   2   7    1.86    1.56
   6  -2   7    1.88    1.10
   6   2   7    2.76    3.53
   6   2   8   83.00    7.25
   6  -2   8   98.56   13.78
   6   2   8   94.19   14.01
   6   2   9   21.15    5.63
   6  -2   9   44.53    7.42
   6   2   9   38.10    8.67
   6  -2  10    2.30    1.30
   6   2  10    1.97    2.79
   6  -2  11   18.02    4.58
   6   2  11   15.29    4.47
   6  -2  12  169.74    6.42
   6   2  12  150.35   18.73
   6  -2  13  477.20   15.72
   6   2  13  490.61   13.42
   6  -2  14   26.12    8.29
   6   2  14   27.72    8.64
   6  -2  15   76.98   17.43
   6   2  15   79.16   17.05
   6  -2  16    0.00    1.81
   6   2  16    2.95    2.67
   6  -2  17   57.34   14.92
   6   2  17   70.03    9.32
   6  -2  18  145.08    8.90
   6   2  18  127.00   20.12
   6  -2  19   17.35    5.53
   6   2  19   22.49    5.91
   6  -2  20   61.56   15.22
   6   2  20   64.92   15.05
   6  -2  21   19.76    5.54
   6   2  21   28.89    6.17
   6  -2  22    2.74    2.56
   6   2  22    3.61    3.08
  -6  -3  26    1.81    1.19
  -6  -3  25   30.27    9.15
  -6  -3  24  291.45   11.26
  -6  -3  23   24.72    4.19
  -6  -3  22   27.29    4.32
  -6   3  22   20.35    5.42
  -6  -3  21   11.26    2.65
  -6   3  21    8.54    1.93
  -6  -3  20  157.85    6.98
  -6   3  20  147.20    3.59
  -6  -3  19  101.10   15.03
  -6   3  19  109.23    7.48
  -6  -3  18   13.30    3.98
  -6   3  18   11.44    4.12
  -6  -3  17    4.53    1.92
  -6   3  17    3.20    1.05
  -6  -3  16   26.07    5.53
  -6   3  16   27.83    4.71
   6   3 -16   19.04    5.54
  -6   3  15    5.76    1.56
  -6  -3  15    6.83    2.01
   6   3 -15    5.99    1.63
  -6  -3  14  118.73    6.53
   6   3 -14  121.42    4.46
  -6  -3  13   11.42    2.18
   6   3 -13    5.47    2.18
  -6  -3  12   69.63    8.67
   6   3 -12   43.24   10.93
  -6  -3  11   79.15   13.07
   6   3 -11   59.06    9.70
   6  -3 -11   66.92    6.83
   6   3 -11   67.19    3.62
  -6  -3  10   17.75    3.39
   6   3 -10   12.09    3.24
   6  -3 -10   13.00    3.36
   6   3 -10   12.15    2.77
  -6  -3   9   12.42    3.91
   6   3  -9    4.71    1.44
   6  -3  -9    8.19    2.21
   6   3  -9    7.50    1.58
  -6  -3   8  448.86   11.32
   6   3  -8  448.72   10.45
   6  -3  -8  465.64   11.10
   6   3  -8  464.26   10.57
  -6  -3   7   81.78    3.75
   6   3  -7   83.19    3.28
   6  -3  -7   88.66    8.15
   6   3  -7   82.47    3.92
  -6  -3   6   67.69    3.28
   6   3  -6   56.58    8.87
   6  -3  -6   66.91    7.43
  -6  -3   5   33.97    6.40
   6   3  -5   25.67    6.00
   6  -3  -5   36.08    6.82
   6   3  -4   19.98    4.64
   6  -3  -4   31.79    3.88
   6   3  -3  123.14    4.24
   6  -3  -3  127.74    4.70
   6   3  -2   77.13   10.62
   6   3  -1    9.65    2.68
   6  -3  -1   14.54    3.83
   6   3   0 1832.26   36.78
   6  -3   0 1883.44   34.01
   6  -3   0 1891.79   34.25
   6  -3   0 1952.16   41.07
   6  -3   1    1.82    1.21
   6   3   1    3.47    2.32
   6  -3   1    2.68    1.33
   6  -3   1    5.10    2.68
   6  -3   2   16.70    3.25
   6   3   2   10.91    2.69
   6  -3   2    9.69    3.04
   6  -3   2   13.20    2.96
   6  -3   3    6.71    1.54
   6   3   3    6.25    2.16
   6  -3   3    5.94    1.51
   6  -3   3    6.56    1.97
   6  -3   4  173.74    8.80
   6   3   4  159.96    8.63
   6  -3   4  174.13    8.76
   6  -3   4  190.19   13.45
   6   3   5    3.97    1.62
   6  -3   5    3.45    1.00
   6  -3   5    6.64    2.42
   6   3   6   10.79    2.97
   6  -3   6   10.49    3.16
   6   3   6   14.01    3.38
   6   3   7    3.03    1.37
   6  -3   7    7.59    2.30
   6   3   7    8.93    2.21
   6  -3   8  639.89   12.70
   6   3   8  628.27   14.25
   6  -3   9  121.36    4.23
   6   3   9  157.68    9.53
   6  -3  10   23.92    4.18
   6   3  10   30.21    7.27
   6  -3  11    3.07    2.01
   6   3  11    0.73    2.69
   6  -3  12    3.64    2.19
   6   3  12    4.65    2.41
   6  -3  13    6.92    3.21
   6   3  13   10.93    3.95
   6  -3  14   29.44    8.26
   6   3  14   38.45    7.93
   6  -3  15   19.98    5.43
   6   3  15   19.34    4.72
   6  -3  16  211.59    8.90
   6   3  16  208.71   22.88
   6  -3  17  312.59    9.87
   6   3  17  306.83   16.24
   6  -3  18  199.25    8.39
   6   3  18  188.92    9.15
   6  -3  19   48.11    6.73
   6   3  19   45.14   16.43
   6  -3  20   23.57    6.85
   6   3  20   29.79    9.92
   6  -3  21    2.13    2.24
   6   3  21    3.10    4.54
   6  -3  22   17.47    5.95
   6   3  22   16.59    8.43
  -6  -4  26   49.09   15.68
  -6  -4  25  152.90   18.06
  -6  -4  24    2.53    1.43
  -6  -4  23   39.83    6.58
  -6  -4  22   31.19    6.38
  -6  -4  21  314.76   16.48
  -6  -4  20  526.03   17.91
  -6  -4  19    2.66    1.47
  -6   4  19    0.45    0.64
  -6   4  19    1.80    1.89
  -6  -4  18   48.59    8.92
  -6   4  18   50.12    3.95
  -6   4  18   30.23   10.04
  -6  -4  17    5.77    2.85
  -6   4  17    2.38    0.92
  -6  -4  16   19.30    4.65
  -6  -4  15  120.99    7.62
  -6  -4  14   94.51   14.51
  -6  -4  13  198.61    7.29
   6   4 -13  165.42    6.00
  -6  -4  12   59.89   12.22
   6   4 -12   42.31   11.42
  -6  -4  11   34.68    8.85
   6   4 -11   28.80    6.33
   6  -4 -11   32.10    8.74
  -6  -4  10   73.56    5.50
   6   4 -10   70.26    5.15
   6  -4 -10   75.59   10.79
   6   4 -10   72.28    5.37
  -6  -4   9   26.19    6.57
   6   4  -9   24.88    4.62
   6  -4  -9   31.06    4.57
   6   4  -9   28.20    3.19
  -6  -4   8  315.68   10.07
   6   4  -8  302.00    9.74
   6  -4  -8  306.48   10.24
   6   4  -8  320.21    9.10
  -6  -4   7  170.24   10.67
   6   4  -7  169.50    9.44
   6  -4  -7  169.12   10.76
  -6  -4   6   30.78    7.01
   6   4  -6   17.27    3.81
   6  -4  -6   25.71    4.90
  -6  -4   5  316.54   10.15
   6   4  -5  305.95    9.55
   6  -4  -5  339.35   18.35
   6   4  -4  812.33   17.57
   6  -4  -4  876.38   20.10
   6   4  -3  594.69   15.06
   6  -4  -3  656.46   16.61
   6   4  -2  479.34   11.69
   6  -4  -2  511.66   26.58
   6   4  -1  337.38    8.98
   6  -4  -1  357.15   10.00
   6   4   0  263.19    7.51
   6  -4   0  286.58   27.60
   6   4   1  686.37   19.91
   6  -4   1  737.04   23.66
   6  -4   2  659.96   16.80
   6   4   2  605.06   17.58
   6  -4   2  630.03   16.06
   6  -4   2  659.99   19.20
   6  -4   3  208.76    5.98
   6   4   3  177.84    5.07
   6  -4   3  199.80    5.67
   6  -4   3  220.65   19.51
   6  -4   4  100.29    5.28
   6   4   4   83.19   11.14
   6  -4   4   87.29    5.08
   6  -4   4   98.73   13.02
   6  -4   5  496.49    9.80
   6  -4   5  514.74   12.48
   6  -4   6  235.93    5.82
   6  -4   6  244.50   25.76
   6  -4   7   16.03    4.18
   6  -4   7   18.32    5.42
   6  -4   8    3.69    1.43
   6   4   8    5.87    3.29
   6  -4   8    6.55    1.81
   6  -4   9   15.16    4.14
   6   4   9   27.04    6.83
   6  -4   9   23.06    3.94
   6  -4  10    4.70    2.22
   6   4  10    5.94    3.62
   6  -4  11   16.32    4.74
   6   4  11   25.04    6.10
   6  -4  12  343.26   13.70
   6   4  12  319.29   15.45
   6  -4  13    7.38    2.74
   6   4  13   16.59    4.98
   6  -4  14    2.86    2.17
   6   4  14    1.69    2.23
   6  -4  15  179.12    8.59
   6   4  15  187.98    9.83
   6  -4  16  265.14    8.41
   6   4  16  240.09   28.35
   6  -4  17    1.43    1.57
   6   4  17    4.05    3.46
   6  -4  18   22.34    7.94
   6   4  18   25.08    8.25
   6  -4  19    2.06    1.70
   6   4  19    2.78    4.69
   6  -4  20   13.54    4.71
   6   4  20   13.50    5.48
   6  -4  21    2.96    2.02
   6   4  21    6.69    2.75
  -6  -5  25   80.95   15.64
  -6  -5  24   11.48    3.86
  -6  -5  23   39.15    8.86
  -6  -5  22   79.21   14.76
  -6  -5  21    0.63    1.93
  -6  -5  20  106.15   20.51
  -6  -5  19  211.16    7.57
  -6  -5  18   71.02   12.33
  -6  -5  17   39.38    8.63
  -6  -5  16   22.96    6.93
  -6  -5  15  183.08    7.75
  -6  -5  14  156.95    5.98
  -6  -5  13   61.91   11.79
  -6  -5  12   19.84    3.69
  -6  -5  11   28.43    8.00
  -6  -5  10    9.51    2.41
   6  -5 -10    7.30    2.12
   6   5 -10    5.16    1.27
  -6  -5   9  183.22   13.01
   6  -5  -9  190.40   12.46
   6   5  -9  182.56   10.75
  -6  -5   8    7.63    1.98
   6   5  -8    3.78    1.15
   6  -5  -8    5.29    1.84
  -6  -5   7    2.21    1.10
   6   5  -7    1.38    1.66
   6  -5  -7    0.84    1.52
  -6  -5   6  107.73   10.25
   6   5  -6   91.16    6.29
   6  -5  -6  116.85   12.62
  -6  -5   5   46.75   12.18
   6   5  -5   27.42    8.66
   6  -5  -5   52.02   12.14
  -6  -5   4   60.32   12.33
   6   5  -4   44.79    8.12
   6  -5  -4   67.87   12.29
   6   5  -3    2.26    1.25
   6  -5  -3    7.09    2.10
   6   5  -2  331.66   10.21
   6  -5  -1  308.76   15.45
   6  -5   0    5.53    2.16
   6  -5   1  771.11   16.74
   6  -5   2  349.90   28.52
   6  -5   3   70.94    5.07
   6  -5   3   69.41    4.72
   6  -5   3   79.37   16.91
   6  -5   4  111.94    6.64
   6  -5   4  112.26   10.63
   6  -5   5    2.31    0.65
   6  -5   5    2.73    1.98
   6  -5   6    0.55    0.63
   6  -5   6    0.94    3.00
   6  -5   7   16.55    3.80
   6  -5   7   26.13    5.74
   6  -5   8    0.65    0.61
   6  -5   8    1.70    2.05
   6  -5   9  168.05    5.14
   6   5   9  168.31   14.52
   6  -5   9  196.48   17.94
   6  -5  10    2.27    1.40
   6   5  10    1.82    4.09
   6  -5  10    1.80    2.30
   6  -5  11   69.51    7.47
   6   5  11   58.75   12.14
   6  -5  11   84.27    8.56
   6  -5  12   16.62    4.02
   6   5  12   17.05    4.13
   6  -5  12   25.30    5.61
   6  -5  13   11.52    4.91
   6   5  13   15.51    4.52
   6  -5  13   15.60    3.83
   6  -5  14  150.04    5.87
   6   5  14  150.19   20.03
   6  -5  14  152.89   21.21
   6  -5  15   58.34    8.78
   6   5  15   57.27    7.54
   6  -5  16   38.27    8.89
   6   5  16   41.93    9.50
   6  -5  17  268.52   10.41
   6   5  17  261.99   11.93
   6  -5  18   90.62   12.06
   6   5  18   99.15   16.64
   6  -5  19    4.33    1.60
   6   5  19    3.37    4.14
   6  -5  20   25.02    7.37
   6   5  20   33.54    8.94
  -6  -6  24  184.99   10.39
  -6  -6  23  119.79   13.78
  -6  -6  22    9.32    3.03
  -6  -6  21   39.79    6.28
  -6  -6  20   62.40   13.24
  -6  -6  19   15.15    4.59
  -6  -6  18   33.53    5.40
  -6  -6  17   36.03    6.01
  -6  -6  16   47.83    6.83
  -6  -6  15  174.50    7.62
  -6  -6  14   16.71    4.97
  -6  -6  13  156.77    8.31
  -6  -6  12   42.74   15.34
  -6  -6  11   96.45   13.10
  -6  -6  10   82.24   16.05
   6  -6 -10   74.38   13.37
  -6  -6   9   58.65   12.48
   6  -6  -9   61.00   10.89
  -6  -6   8    2.32    1.60
   6  -6  -8    1.67    2.00
  -6  -6   7   85.27   11.74
   6  -6  -7   96.26    9.19
  -6  -6   6   21.16    4.39
   6  -6  -6   21.12    4.45
  -6  -6   5   84.87    4.44
   6  -6  -5   83.12    8.91
  -6  -6   4    6.78    3.81
   6  -6  -4    3.35    1.58
   6  -6  -3  321.51   20.38
   6  -6  -2   16.19    3.52
   6  -6  -1   65.60   11.43
   6  -6   0    6.87    2.85
   6  -6   1   -0.10    2.61
   6  -6   2    5.40    2.91
   6  -6   3  205.80   20.13
   6  -6   4    5.85    1.58
   6  -6   4   10.30    3.29
   6  -6   5    8.18    2.72
   6  -6   5   15.49    4.34
   6  -6   6   15.64    4.47
   6  -6   6   16.08    3.69
   6  -6   7    4.04    1.20
   6  -6   7    4.63    3.24
   6  -6   8  293.02    9.86
   6  -6   8  306.90   18.47
   6  -6   9   95.34    3.29
   6  -6   9   88.08   10.98
   6  -6  10   15.71    4.71
   6   6  10   16.03    4.65
   6  -6  10   22.18    3.94
   6  -6  11  228.45    8.87
   6  -6  11  245.24   17.65
   6  -6  12    6.46    2.13
   6   6  12    8.66    3.75
   6  -6  12    8.84    3.53
   6  -6  13    5.04    1.86
   6   6  13    2.25    3.33
   6  -6  13   10.94    3.20
   6  -6  14  139.08    5.51
   6   6  14  144.22   19.52
   6  -6  14  146.47   16.23
   6  -6  15  122.75    6.30
   6   6  15  111.38   24.59
   6  -6  15  136.78   26.50
   6  -6  16   55.01    9.60
   6   6  16   53.65   10.51
   6  -6  16   64.04   12.61
   6  -6  17   41.68    6.40
   6   6  17   44.40   16.58
   6  -6  17   49.07   12.28
   6  -6  18  148.02    7.32
   6   6  18  113.86   28.35
   6  -6  19  152.25    5.80
   6   6  19  174.15    8.13
  -6  -7  22   17.25    5.23
  -6  -7  21   15.14    4.32
  -6  -7  20  152.71    7.43
  -6  -7  19   28.89    5.37
  -6  -7  18  202.28   14.27
  -6  -7  17    0.64    1.42
  -6  -7  16   48.17    9.74
  -6  -7  15   40.00    8.12
  -6  -7  14   74.93   11.77
  -6  -7  13    4.93    2.60
  -6  -7  12   49.63    7.69
  -6  -7  11  291.81   12.65
  -6  -7  10  859.02   16.82
  -6  -7   9  250.62   11.61
   6  -7  -9  243.80   14.11
  -6  -7   8  271.52   13.42
   6  -7  -8  280.42   14.59
  -6  -7   7    3.12    1.45
   6  -7  -7    3.73    2.09
  -6  -7   6    2.36    1.82
   6  -7  -6    2.26    3.01
  -6  -7   5  226.82    7.76
   6  -7  -5  238.08   14.14
  -6  -7   4   18.60    4.65
   6  -7  -4   23.20    7.24
   6  -7  -3   48.65   10.34
   6  -7  -2    4.41    2.70
   6  -7  -1   10.63    2.65
   6  -7   0    9.37    2.40
   6  -7   1    3.26    2.20
   6  -7   2    5.24    1.74
   6  -7   3   16.24    4.33
   6  -7   4    3.03    3.00
   6  -7   5   19.91    6.15
   6  -7   6    5.16    2.44
   6  -7   7   20.46    5.95
   6  -7   8  643.00   22.54
   6  -7   9   46.74    5.72
   6  -7  10   25.53    4.29
   6   7  11  143.03   19.73
   6  -7  11  155.90   15.64
   6   7  12  106.33   15.32
   6  -7  12  115.61   14.33
   6   7  13   17.93    6.50
   6  -7  13   15.20    3.06
   6   7  14   44.68   13.66
   6  -7  14   55.36    8.83
   6   7  15   80.26   16.95
   6  -7  15   94.58   20.57
   6   7  16   49.81   13.90
   6  -7  16   54.84   11.96
   6   7  17   52.86   13.80
  -6  -8  21   38.13    8.81
  -6  -8  20    3.99    2.92
  -6  -8  19   39.95    5.89
  -6  -8  18   15.14    3.29
  -6  -8  17    1.45    1.74
  -6  -8  16   44.98   10.27
  -6  -8  14    3.55    2.92
  -6  -8  13   49.19   10.66
  -6  -8  12  225.74    8.56
  -6  -8  11   32.87    5.03
  -6  -8  10   73.68   10.42
  -6  -8   9    8.01    2.45
  -6  -8   8   57.40   12.94
   6  -8  -8   44.10    9.03
  -6  -8   7  390.42   14.38
   6  -8  -7  423.74   14.74
  -6  -8   6   76.19   15.69
   6  -8  -6   61.90   13.03
  -6  -8   5  357.30   13.43
   6  -8  -5  377.45   14.18
  -6  -8   4   88.03   12.55
   6  -8  -4   98.86   16.52
   6  -8  -3  174.73   12.59
   6  -8  -2   92.04    7.92
   6  -8  -1  297.85   11.52
   6  -8   0    5.29    3.16
   6  -8   1    5.11    2.86
   6  -8   2   41.81    9.56
   6  -8   3    8.19    3.06
   6  -8   4   12.15    2.63
   6  -8   5    8.61    3.31
   6  -8   6   47.62    5.98
   6  -8   7   45.96    8.42
   6  -8   8    9.27    2.11
   6  -8   9    8.48    2.72
   6  -8  10    4.73    3.22
   6  -8  11  145.74   25.75
   6   8  12  106.21    8.41
   6  -8  12  123.65   17.85
   6   8  13    5.99    4.36
   6   8  14   69.20   18.17
   6  -8  14   87.89   11.35
   6   8  15   47.37   13.55
  -6  -9  18  153.59    6.43
  -6  -9  17   37.18    5.61
  -6  -9  16   17.38    5.20
  -6  -9  15   72.14   10.46
  -6  -9  14  216.40    9.28
  -6  -9  13    9.60    2.87
  -6  -9  12   66.99   16.15
  -6  -9  11  157.26   21.34
  -6  -9  10   57.21    9.85
  -6  -9   9  345.35   11.20
  -6  -9   8   56.53   11.25
  -6  -9   7   27.67    6.02
   6  -9  -7   26.94    7.47
  -6  -9   6  126.20   20.29
   6  -9  -6  124.19   12.21
  -6  -9   5    9.51    4.54
   6  -9  -5    9.09    2.55
  -6  -9   4   85.63   14.62
   6  -9  -4   88.37   11.44
   6  -9  -3    2.04    1.98
   6  -9  -2   41.70    5.20
   6  -9  -1  128.05   11.87
   6  -9   0    2.43    1.95
   6  -9   1    5.63    2.42
   6  -9   2    2.20    1.76
   6  -9   3   18.26    4.57
   6  -9   4    5.16    3.28
   6  -9   5   13.61    3.49
   6  -9   6   62.03   10.18
   6  -9   8   10.04    3.59
   6  -9   9  280.99   19.98
   6  -9  10    2.01    2.16
   6  -9  11   25.52    5.01
  -6 -10  15    5.30    3.06
  -6 -10  14   85.71   13.81
  -6 -10  13    6.56    2.69
  -6 -10  12  100.19   20.13
  -6 -10  11    5.53    2.36
  -6 -10  10   24.59    6.02
  -6 -10   9   41.14    5.05
  -6 -10   7  119.05   18.83
  -6 -10   6    3.38    2.15
  -6 -10   5  248.41   13.61
   6 -10  -5  238.19   11.94
  -6 -10   4   38.08    8.02
   6 -10  -4   35.86    8.79
   6 -10  -3    2.36    1.48
   6 -10  -2  158.30   18.15
   6 -10  -1    1.33    1.60
   6 -10   0   27.99    3.32
   6 -10   1    3.22    2.58
   6 -10   2   84.53   13.94
   6 -10   3   48.77    8.50
   6 -10   4   43.65    6.37
   6 -10   5   -0.75    1.89
   6 -10   6   62.16    9.96
   6 -10   7    3.12    1.99
   6 -10   8    5.92    2.90
  -6 -11  10    1.50    1.95
  -6 -11   9   30.88    9.67
  -6 -11   7    3.62    2.43
  -6 -11   6    4.29    1.57
  -6 -11   5   20.73    5.64
  -6 -11   4    2.33    2.66
   6 -11  -4    2.45    1.85
   6 -11  -3    2.52    1.58
   6 -11  -2  202.38   26.00
   6 -11  -1   10.91    2.78
   6 -11   0   24.25    6.14
   6 -11   1   79.23   12.81
  -7   0  20    2.76    1.64
  -7   0  19  749.03    9.38
  -7   0  18    1.32    1.31
  -7   0  17  136.79    3.69
  -7   0  16    0.75    1.07
  -7   0  15    1.42    0.74
  -7   0  14    1.12    0.70
  -7   0  13    3.36    1.13
  -7   0  12    0.97    1.17
   7   0 -12    0.90    0.97
  -7   0  11  346.22    8.42
   7   0 -11  336.93    7.92
   7   0 -10    1.13    1.02
   7   0  -9  170.09   11.47
   7   0  -8    0.06    0.77
   7   0  -8    1.78    1.76
   7   0  -7  179.56    6.30
   7   0  -6    2.18    1.34
   7   0  -6    2.46    1.38
   7   0  -5  104.79    3.30
   7   0  -5  114.16   10.79
   7   0  -4    0.87    0.98
   7   0  -4    1.71    2.47
   7   0  -3   12.94    3.13
   7   0  -3   17.05    3.98
   7   0  -3   17.29    4.45
   7   0  -2    0.28    0.74
   7   0  -2    0.48    0.98
   7   0  -2    0.86    1.91
   7   0  -1  331.08    8.70
   7   0  -1  317.61    9.28
   7   0  -1  377.15   21.25
   7   0   0    1.01    1.16
   7   0   0    2.84    1.09
   7   0   1  117.00    4.08
   7   0   1  118.85   12.26
   7   0   2    1.63    1.49
   7   0   2    0.36    1.26
   7   0   3   13.69    3.00
   7   0   3   14.93    3.90
   7   0   4    1.12    0.84
   7   0   4    2.27    1.91
   7   0   5   20.75    4.18
   7   0   5   26.11    7.34
   7   0   6   -0.10    1.00
   7   0   6    5.13    2.98
   7   0   7   10.06    3.50
   7   0   7   13.17    5.28
   7   0   8    0.77    0.84
   7   0   8    1.33    1.75
   7   0   9   15.72    5.61
   7   0  10    1.37    1.34
   7   0  11    7.71    2.47
   7   0  12    2.56    2.56
   7   0  13   15.48    2.64
   7   0  14    2.79    2.79
   7   0  15    0.76    2.02
   7   0  16    4.72    2.64
   7   0  17   32.54   12.00
   7   0  18    1.75    1.29
  -7  -1  23   14.00    3.45
  -7  -1  22   28.51    6.26
  -7  -1  21    1.86    1.16
  -7  -1  20    1.23    1.48
  -7  -1  19   13.88    2.76
  -7  -1  18   20.67    5.32
  -7   1  17    5.12    1.44
  -7  -1  17    3.82    1.17
  -7   1  16   45.11    5.49
  -7  -1  16   41.16    8.66
  -7   1  15   77.72    2.45
  -7  -1  15   73.32    3.29
  -7   1  14  137.19    5.25
  -7  -1  14  140.29    7.00
  -7   1  13    0.68    0.68
  -7  -1  13    1.12    1.07
  -7  -1  12    3.87    2.29
   7  -1 -12    3.20    1.26
   7   1 -12    3.15    0.90
  -7  -1  11  245.37    6.45
   7  -1 -11  239.21    6.21
   7   1 -11  232.24    5.51
  -7  -1  10  131.75    4.52
   7  -1 -10  125.72   28.55
   7   1 -10  123.01   28.95
   7   1  -9   19.71    5.96
   7  -1  -9   30.34    7.07
   7   1  -9   22.75    6.21
   7   1  -8  139.86    3.94
   7  -1  -8  153.35    5.33
   7   1  -8  152.33    9.41
   7   1  -7   39.87    6.57
   7  -1  -7   50.06    9.85
   7   1  -7   48.16    9.92
   7   1  -6  231.20    6.68
   7  -1  -6  230.82    6.16
   7  -1  -6  247.09   10.39
   7   1  -6  245.65    7.31
   7   1  -5   16.27    3.98
   7  -1  -5   20.71    4.55
   7  -1  -5   29.50    4.51
   7   1  -5   26.83    5.32
   7   1  -4  257.09    7.35
   7  -1  -4  261.23    7.25
   7  -1  -4  254.38   12.56
   7   1  -4  266.85    8.63
   7   1  -3    1.25    1.38
   7  -1  -3    0.26    0.78
   7  -1  -3    0.70    1.90
   7   1  -3    2.22    1.98
   7   1  -2    9.06    2.36
   7  -1  -2    9.38    2.64
   7  -1  -2   11.94    2.38
   7  -1  -2   13.67    4.27
   7   1  -1   34.50    5.02
   7  -1  -1   31.89    4.01
   7  -1  -1   35.23    4.01
   7  -1  -1   36.69    7.94
   7   1   0    6.40    1.74
   7  -1   0    6.79    1.61
   7  -1   0    8.22    1.68
   7   1   0    9.30    3.00
   7  -1   0   10.48    2.95
   7   1   1    7.89    2.18
   7  -1   1   10.67    2.57
   7  -1   1   10.74    2.79
   7   1   1   10.28    4.18
   7  -1   1    9.70    2.37
   7   1   2   49.11    9.99
   7  -1   2   53.47   10.01
   7   1   2   60.47    9.11
   7   1   3   82.63   10.77
   7  -1   3   84.02    5.11
   7   1   3   86.31   10.22
   7   1   4   19.78    5.26
   7  -1   4   19.03    6.44
   7   1   4   19.86    5.91
   7   1   5    1.00    1.33
   7  -1   5    0.84    1.12
   7   1   5    7.21    2.97
   7   1   6    0.84    0.94
   7  -1   6    3.04    2.01
   7   1   6    1.40    1.45
   7   1   7  116.60    3.99
   7   1   7  138.97   19.16
   7   1   8   10.61    3.99
   7  -1   8   21.30    7.32
   7   1   8   25.60    6.06
   7  -1   9   11.83    3.58
   7   1   9   16.20    4.34
   7  -1  10   14.78    3.53
   7   1  10   21.13    6.45
   7  -1  11    7.56    1.80
   7   1  11   11.50    3.51
   7  -1  12    8.49    2.30
   7   1  12    5.91    3.19
   7  -1  13  100.95    4.79
   7   1  13   73.25   17.56
   7  -1  14   19.45    6.74
   7   1  14   17.08    4.63
   7  -1  15   12.69    5.69
   7   1  15   12.37    3.61
   7  -1  16  114.10   15.74
   7   1  16  129.44    7.15
   7  -1  17  108.06   13.98
   7   1  17  109.32    8.87
   7  -1  18   17.35    8.57
   7   1  18   14.86    4.45
  -7  -2  24   78.28   10.13
  -7  -2  23   55.86   11.56
  -7  -2  22    4.56    1.69
  -7  -2  21  282.39   11.65
  -7  -2  20  111.67   11.90
  -7  -2  19    7.31    1.67
  -7  -2  18   27.20    5.03
  -7  -2  17  160.78    5.76
  -7  -2  16    3.40    1.92
  -7  -2  15  123.59    3.99
  -7  -2  14   10.37    3.23
  -7  -2  13    3.74    1.54
  -7  -2  12   10.06    3.68
   7  -2 -12    8.99    3.04
  -7  -2  11   70.03    3.72
   7  -2 -11   67.56   10.48
   7   2 -11   64.67    3.31
  -7  -2  10   66.27    4.69
   7   2 -10   40.61   11.43
   7  -2 -10   72.00    7.32
   7   2 -10   66.13    3.35
  -7  -2   9  155.55    6.32
   7   2  -9  155.24    5.01
   7  -2  -9  164.86    5.67
   7   2  -9  156.81    4.68
   7   2  -8   16.70    6.51
   7  -2  -8   32.57    7.65
   7   2  -8   31.61    5.20
   7   2  -7   50.26    8.37
   7  -2  -7   73.65    8.10
   7   2  -7   62.64    3.17
   7   2  -6   14.50    3.36
   7  -2  -6   25.83    3.46
   7   2  -6   23.08    4.16
   7   2  -5   16.43    5.11
   7  -2  -5   25.87    4.03
   7   2  -5   24.75    4.61
   7   2  -4   13.85    4.11
   7  -2  -4   23.41    4.97
   7   2  -3    6.15    2.17
   7  -2  -3    5.20    1.13
   7  -2  -3    6.90    2.62
   7   2  -2  359.36    9.64
   7  -2  -2  362.75    8.64
   7  -2  -2  357.68   26.83
   7  -2  -1   72.50    2.03
   7  -2  -1   93.33    8.58
   7   2   0  145.86    4.49
   7  -2   0  141.28    3.27
   7  -2   0  159.51   15.89
   7   2   1   92.62    3.69
   7  -2   1   74.98    2.39
   7  -2   1  104.26   12.68
   7   2   2  162.73   15.90
   7  -2   2  183.02    4.87
   7   2   2  196.09    6.90
   7  -2   2  202.49   15.43
   7   2   3   56.13    7.62
   7  -2   3   49.85    2.73
   7   2   3   62.03   14.55
   7  -2   3   60.78    8.17
   7   2   4  100.90   11.40
   7  -2   4  113.05    4.86
   7   2   4  106.00   16.03
   7  -2   4  129.79   18.95
   7   2   5   22.06    4.42
   7  -2   5   22.97    7.02
   7   2   5   30.68   10.32
   7   2   6   47.40    7.65
   7  -2   6   76.93    3.26
   7   2   6   75.05    7.71
   7  -2   7  112.07    4.14
   7   2   7  110.08   13.56
   7  -2   8   53.29    5.69
   7   2   8   49.53   11.50
   7  -2   9   32.00    6.91
   7   2   9   34.03    9.16
   7  -2  10  102.23    4.37
   7   2  10  106.98   20.44
   7  -2  11  108.94   12.05
   7   2  11  106.89   15.36
   7  -2  12    0.60    1.41
   7   2  12    1.15    2.34
   7  -2  13   28.24    7.59
   7   2  13   31.87   10.35
   7  -2  14   52.49   12.24
   7   2  14   56.53   10.40
   7  -2  15   28.50    8.68
   7   2  15   31.07    6.89
   7  -2  16   21.62    6.03
   7   2  16   19.06    3.96
   7  -2  17   41.48   11.03
   7   2  17   46.57   11.61
   7  -2  18   45.55   12.61
   7   2  18   51.60   13.82
  -7  -3  23  200.67   18.94
  -7  -3  22   16.33    3.77
  -7  -3  21   29.04    4.86
  -7  -3  20   91.52   12.91
  -7  -3  19  259.93    9.32
  -7  -3  18    6.74    2.73
  -7  -3  17  288.62   10.35
  -7  -3  16   34.88    7.97
  -7  -3  15   17.93    3.74
  -7  -3  14  124.37    4.35
  -7  -3  13  101.86    4.38
  -7  -3  12   81.40   11.56
   7   3 -12   42.33   12.69
   7  -3 -12   74.32    3.44
  -7  -3  11   48.49   11.40
   7   3 -11   29.67    9.64
   7  -3 -11   63.21   10.04
  -7  -3  10   14.12    3.99
   7   3 -10    5.94    2.46
   7  -3 -10   13.56    3.65
  -7  -3   9   12.23    3.52
   7   3  -9    6.26    2.66
   7  -3  -9   13.63    2.63
   7   3  -9   11.98    3.13
  -7  -3   8    3.46    1.95
   7   3  -8    1.17    1.32
   7  -3  -8    3.09    1.65
   7   3  -8   -0.51    0.88
   7   3  -7   37.86   12.10
   7  -3  -7   65.44    7.52
   7   3  -7   64.21    3.64
   7   3  -6   82.87    4.31
   7  -3  -6   93.47   15.57
   7   3  -6   95.23    8.19
   7   3  -5   26.74    8.64
   7  -3  -5   46.28    5.45
   7   3  -4    2.19    1.47
   7  -3  -4    2.93    2.17
   7   3  -3   14.27    3.90
   7  -3  -3   28.57    4.94
   7   3  -2    2.35    0.99
   7  -3  -2    4.11    2.84
   7   3  -1   43.53   12.19
   7  -3  -1   62.69   11.86
   7   3   0  253.18    9.38
   7  -3   0  281.34    8.86
   7   3   1  185.05    6.02
   7  -3   1  243.65   17.07
   7  -3   2  337.45   11.16
   7   3   3  335.78    9.06
   7  -3   4   64.66    3.27
   7   3   4   69.87    4.38
   7  -3   4   72.90   10.81
   7  -3   5   17.29    5.70
   7   3   5   21.21    6.08
   7  -3   5   23.44    8.17
   7  -3   6    8.41    3.88
   7   3   6   10.84    5.76
   7  -3   6   10.86    3.64
   7  -3   7  117.91    4.74
   7   3   7  109.37   12.14
   7  -3   7  113.41   13.62
   7  -3   8    3.09    1.84
   7   3   8    6.08    4.70
   7  -3   9  260.95    9.54
   7   3   9  250.15   10.77
   7  -3  10    6.53    2.89
   7   3  10   16.83    3.29
   7  -3  11  143.75    7.80
   7   3  11  144.82   14.84
   7  -3  12    5.95    1.70
   7   3  12    5.14    2.49
   7  -3  13   62.81   13.07
   7   3  13   64.82   17.65
   7  -3  14    0.28    0.93
   7   3  14    2.85    2.95
   7  -3  15   26.00    8.03
   7   3  15   24.67    8.42
   7  -3  16    1.37    2.16
   7   3  16    2.08    2.47
   7  -3  17   17.40    7.12
   7   3  17   19.21    3.92
  -7  -4  22   70.64   13.68
  -7  -4  21    6.33    1.61
  -7  -4  20    0.62    1.14
  -7  -4  19    1.64    1.49
  -7  -4  18  116.11   17.05
  -7  -4  17  179.55    6.82
  -7  -4  16    1.89    1.52
  -7  -4  15   75.82   11.86
  -7  -4  14    9.10    2.01
  -7  -4  13  198.87    7.91
  -7  -4  12   71.61   12.17
  -7  -4  11  230.04   10.24
   7  -4 -11  220.69    8.91
  -7  -4  10   22.01    6.67
   7  -4 -10   17.48    4.57
  -7  -4   9  261.21   12.59
   7  -4  -9  309.77   20.17
  -7  -4   8    2.89    1.40
   7   4  -8    0.52    1.36
   7   4  -8    0.67    0.95
   7   4  -7  123.57    4.07
   7   4  -7  159.60   10.67
   7   4  -6    1.27    1.27
   7  -4  -6    5.22    2.20
   7   4  -5   64.27    5.15
   7  -4  -5   79.74    8.59
   7   4  -4   10.10    3.31
   7  -4  -4   18.59    4.05
   7   4  -3    1.92    1.78
   7  -4  -3    5.28    2.10
   7  -4  -2  139.92   13.40
   7  -4  -1    8.74    3.16
   7  -4   0   29.81    6.89
   7  -4   1   11.97    3.93
   7  -4   2  253.03   11.03
   7  -4   3   87.17   13.58
   7  -4   4    5.19    3.28
   7  -4   5   27.08    7.63
   7   4   6  175.56   22.65
   7  -4   6  188.88   20.30
   7   4   7  170.53    9.26
   7  -4   7  169.70   18.14
   7   4   8   77.26   11.64
   7  -4   8   80.49   13.37
   7   4   9    5.74    3.47
   7  -4   9    5.73    1.97
   7   4  10  224.13    8.95
   7  -4  10  240.20   23.39
   7   4  11   43.83    8.59
   7  -4  11   44.61   13.23
   7   4  12    4.98    3.95
   7   4  13   11.18    3.97
   7   4  14   65.93   19.42
   7   4  15  423.33   13.04
   7   4  16  123.64   19.49
   7   4  17    2.10    2.62
  -7  -5  21    3.19    2.77
  -7  -5  20    4.84    1.81
  -7  -5  19    6.29    2.48
  -7  -5  18   29.83    4.92
  -7  -5  17   55.25    9.15
  -7  -5  16   12.26    3.55
  -7  -5  15   10.03    3.54
  -7  -5  14  323.70   11.50
  -7  -5  13  123.85   14.82
  -7  -5  12  170.07    7.71
  -7  -5  11  106.21    4.62
   7  -5 -11  101.78    4.60
  -7  -5  10    8.24    1.84
   7  -5 -10    7.17    2.15
  -7  -5   9   18.08    5.85
   7  -5  -9   21.08    3.69
  -7  -5   8   17.78    4.86
   7  -5  -8   12.83    3.52
  -7  -5   7   15.70    5.53
   7  -5  -7   19.17    5.37
   7  -5  -6  508.54   17.57
   7  -5  -5  145.21   11.85
   7  -5  -4   62.73    7.63
   7  -5  -3   19.95    6.10
   7  -5  -2   14.23    3.70
   7  -5  -1   51.20    6.42
   7  -5   0   87.14   15.64
   7  -5   1    4.90    3.35
   7  -5   2   10.92    3.88
   7  -5   3   33.64    5.70
   7  -5   4  126.98   11.93
   7  -5   5   11.34    3.18
   7  -5   6   13.65    3.29
   7   5   7   27.51    6.22
   7  -5   7   28.03    4.79
   7   5   8  155.79   11.26
   7  -5   8  181.94   16.39
   7   5   9   69.91   15.53
   7  -5   9   74.55   14.65
   7   5  10   63.09   19.08
   7  -5  10   87.33   17.08
   7  -5  11   87.04   10.08
   7   5  12    4.16    4.34
   7  -5  12    4.73    2.67
   7   5  13    6.98    2.34
   7  -5  13    8.94    2.64
   7   5  14  314.42   12.13
   7  -5  14  298.97   28.17
   7   5  15   -2.07    2.72
  -7  -6  20   41.89    8.87
  -7  -6  19   32.79    8.08
  -7  -6  18  297.45    7.51
  -7  -6  17    3.26    2.66
  -7  -6  16  144.41   17.80
  -7  -6  15   24.14    4.88
  -7  -6  14    4.17    2.02
  -7  -6  13   10.57    3.73
  -7  -6  12   30.99    6.65
  -7  -6  11   26.72    5.08
  -7  -6  10   11.50    2.56
   7  -6 -10   13.70    3.50
  -7  -6   9   68.40    9.55
   7  -6  -9   61.57   10.43
  -7  -6   8   76.34   12.23
   7  -6  -8   78.55    7.12
  -7  -6   7  205.68    9.17
   7  -6  -7  199.90    8.48
  -7  -6   6  640.53   21.10
   7  -6  -6  720.39   28.21
   7  -6  -5  142.40   12.67
   7  -6  -4   14.81    3.16
   7  -6  -3    4.58    2.05
   7  -6  -2  324.94   12.37
   7  -6  -1   33.15    4.12
   7  -6   0    5.97    2.19
   7  -6   1   76.30   11.73
   7  -6   2   24.23    3.79
   7  -6   3   99.28   11.22
   7  -6   4   10.44    3.23
   7  -6   5   69.22    7.40
   7  -6   6   92.74   17.41
   7  -6   7   38.96    6.65
   7   6   8   57.55   14.25
   7  -6   8   72.91    8.94
   7   6   9    9.19    2.19
   7  -6   9    8.86    3.43
   7   6  10  165.23   11.53
   7  -6  10  180.98   23.35
   7   6  11   15.73    5.50
   7  -6  11   13.71    5.57
   7   6  12   18.37    6.43
   7  -6  12   24.11    4.72
   7   6  13   23.21    6.62
   7   6  14    1.60    2.28
  -7  -7  18    8.04    2.32
  -7  -7  17    1.48    1.64
  -7  -7  16   -0.43    1.86
  -7  -7  15    8.41    2.05
  -7  -7  14    2.22    1.41
  -7  -7  13   70.50   12.39
  -7  -7  12    1.49    1.87
  -7  -7  11   22.25    6.37
  -7  -7  10    1.43    1.76
  -7  -7   9    3.63    2.47
   7  -7  -9    0.85    1.85
  -7  -7   8   43.70    8.03
   7  -7  -8   31.21    7.08
  -7  -7   7  260.56   13.67
   7  -7  -7  274.50    8.88
  -7  -7   6  117.05    8.73
   7  -7  -6  130.90   18.08
   7  -7  -5 1300.50   18.82
   7  -7  -4    8.42    4.12
   7  -7  -3    2.48    2.93
   7  -7  -2    3.86    2.50
   7  -7  -1   19.80    4.53
   7  -7   0    2.70    1.87
   7  -7   1   11.28    2.65
   7  -7   2  100.57    9.87
   7  -7   3  219.57   24.92
   7  -7   4  443.95   13.25
   7  -7   5    9.56    3.74
   7  -7   6    8.07    2.78
   7  -7   7   34.67    8.32
   7  -7   8   63.87   10.22
   7   7   9   58.07   15.71
   7  -7   9   72.17   12.18
   7   7  10    0.71    2.91
   7  -7  10    4.93    2.78
   7   7  11   70.45   11.24
   7   7  12   16.82    7.36
  -7  -8  15   66.77   12.75
  -7  -8  14  137.45   22.57
  -7  -8  13    6.82    2.82
  -7  -8  12    7.13    1.87
  -7  -8  11   55.94   10.54
  -7  -8  10   69.55   12.36
  -7  -8   9   92.29   15.06
  -7  -8   8  163.01    7.91
   7  -8  -8  160.60    7.09
  -7  -8   7  166.47   13.73
   7  -8  -7  153.66   14.30
  -7  -8   6  226.42   11.81
   7  -8  -6  216.73   18.19
   7  -8  -5   65.84   10.32
   7  -8  -4   31.78    4.47
   7  -8  -3    3.43    2.38
   7  -8  -2   10.59    2.66
   7  -8  -1  101.95   11.56
   7  -8   0   14.89    3.47
   7  -8   1   32.04    4.12
   7  -8   2   44.72    7.27
   7  -8   3  104.47   10.93
   7  -8   4   47.49   10.97
   7  -8   5   84.12    9.60
   7  -8   6    8.94    1.99
   7  -8   7    2.94    2.17
   7   8  10    0.14    2.50
  -7  -9  12   31.79    5.73
  -7  -9  11    3.80    1.63
  -7  -9  10    3.25    2.05
  -7  -9   9    7.81    2.49
  -7  -9   8   13.30    4.46
  -7  -9   7    5.74    2.72
   7  -9  -7    4.62    1.75
  -7  -9   6   14.63    4.00
   7  -9  -6   10.99    3.54
   7  -9  -5    3.97    2.51
   7  -9  -4    5.91    2.61
   7  -9  -3   41.81    5.85
   7  -9  -2   64.62    7.95
   7  -9  -1   14.88    3.69
   7  -9   0   37.78    6.10
   7  -9   1    3.00    2.24
   7  -9   2    6.76    2.50
   7  -9   3    3.01    1.89
   7 -10  -5   58.39   13.45
   8   0  -9    1.94    1.26
   8   0  -8  208.47    6.66
   8   0  -7    1.89    1.64
   8   0  -6   41.74    6.64
   8   0  -5    3.00    1.82
   8   0  -4  123.17   13.09
   8   0  -3    1.53    1.21
   8   0  -2    2.56    2.04
   8   0  -1    1.66    1.85
   8   0   0  202.15    8.70
   8   0   1    1.96    2.66
   8  -1 -10   55.65    6.14
   8  -1  -9   39.79    8.41
   8  -1  -8   29.27    6.17
   8   1  -8   27.09    4.03
   8  -1  -7    9.97    2.38
   8   1  -7    5.53    2.22
   8  -1  -6   10.74    2.87
   8   1  -6    7.75    1.49
   8  -1  -5   89.08    9.51
   8   1  -5   80.75   14.37
   8  -1  -4    3.18    1.84
   8   1  -4    2.10    1.23
   8  -1  -3   74.11    7.44
   8   1  -3   70.99    9.65
   8  -1  -2  181.66   17.90
   8   1  -2  180.30   21.47
   8  -1  -1   38.02    8.52
   8   1  -1   32.18    4.29
   8  -1   0   24.05    4.09
   8   1   1   16.31    5.43
   8  -1   1   30.08    4.60
   8   1   2   16.14    6.24
   8  -1   2   29.73    5.62
   8  -1   3    3.77    2.51
   8   1   4   36.88   10.00
   8   1   5  248.22   10.23
   8   1   6   98.56    5.28
   8   1   7   13.47    5.94
   8   1   8    8.63    2.22
   8   1   9   45.42   11.58
   8   1  10    2.56    2.37
   8   1  11   -0.43    1.83
   8   1  12   28.98   12.90
   8   1  13    8.15    2.79
   8  -2 -11   11.25    3.23
   8  -2 -10    1.42    1.28
   8  -2  -9    2.15    1.74
   8  -2  -8    1.61    1.34
   8  -2  -7   27.31    3.29
   8  -2  -6   32.03    7.74
   8   2  -6   30.68    5.24
   8  -2  -5  195.20    7.63
   8   2  -5  206.08    7.58
   8  -2  -4  258.81    8.40
   8   2  -4  266.24    8.91
   8  -2  -3    2.33    2.44
   8   2  -3    1.14    1.98
   8  -2  -2    3.97    1.78
   8  -2  -1   94.88   15.98
   8   2   0  106.12    5.50
   8  -2   0   99.92    9.77
   8   2   1    1.64    1.61
   8  -2   1    2.22    2.18
   8   2   2  159.37    9.81
   8  -2   2  175.72   14.89
   8   2   3   20.48    7.47
   8  -2   3   31.66    6.85
   8   2   4  451.34   13.16
   8  -2   4  503.09   15.82
   8   2   5   33.98    9.46
   8  -2   5   43.67    5.65
   8   2   6    7.83    3.13
   8  -2   6    5.14    3.52
   8   2   7    9.90    2.84
   8   2   8   87.21   20.67
   8   2   9    3.52    2.46
   8   2  10    0.87    1.10
   8   2  11   32.03    8.64
   8   2  12   12.40    5.75
  -8  -3  15  135.31    4.80
  -8  -3  14   69.42    3.41
  -8  -3  13    8.92    2.80
  -8  -3  12  150.46    6.59
   8  -3 -12  140.81    5.56
   8  -3 -11   19.09    4.52
   8  -3 -10   66.20   11.41
   8  -3  -9   20.30    4.10
   8  -3  -8   36.96    5.93
   8  -3  -7   13.91    3.34
   8  -3  -6  181.91   19.76
   8  -3  -5  145.76   20.25
   8  -3  -4  255.91   19.76
   8  -3  -3    1.31    1.70
   8  -3  -2  116.34   14.99
   8  -3  -1  130.98   21.48
   8  -3   0  243.66   15.22
   8  -3   1   60.23    8.49
   8   3   2   76.35   11.94
   8  -3   2   88.42   13.96
   8   3   3    1.23    1.79
   8  -3   3    1.29    2.23
   8   3   4    1.23    1.25
   8  -3   4    6.36    2.98
   8   3   5    4.61    2.09
   8  -3   5    5.04    2.50
   8   3   6   97.33   14.83
   8  -3   6  102.50    7.84
   8   3   7   31.91   10.72
   8  -3   7   52.56    6.98
   8   3   8    2.14    2.83
   8  -3   8    2.68    2.00
   8   3   9    2.41    2.04
   8  -3   9    3.17    1.51
   8   3  10   26.27    6.66
   8  -3  10   24.95    6.19
   8   3  11   14.50    2.94
  -8  -4  17  109.18   18.63
  -8  -4  16    3.23    1.99
  -8  -4  15   73.00   11.82
  -8  -4  14   16.53    3.22
  -8  -4  13    7.60    2.03
  -8  -4  12   68.10   10.14
   8  -4 -12   47.91    9.49
  -8  -4  11   39.01    8.57
   8  -4 -11   34.91    7.23
   8  -4 -10    0.98    1.21
   8  -4  -9   31.81    6.85
   8  -4  -8   99.71   15.80
   8  -4  -7    3.93    1.07
   8  -4  -6  170.88   13.06
   8  -4  -5   76.23    8.43
   8  -4  -4   13.92    2.82
   8  -4  -3    5.28    2.05
   8  -4  -2   79.67   10.54
   8  -4  -1   91.01    8.51
   8  -4   1  329.45   12.66
   8  -4   2  145.71   20.17
   8  -4   3  199.66    8.86
   8   4   4    5.16    3.35
   8  -4   4    2.01    2.40
   8   4   5   16.36    5.17
   8  -4   5   25.86    4.63
   8   4   6  110.81    9.49
   8  -4   6  121.81   10.96
   8   4   7   32.94    8.61
   8  -4   7   37.30    5.01
   8   4   8   41.94   15.85
   8  -4   8   56.30    6.20
   8   4   9    3.12    1.99
   8  -4   9    4.02    3.50
   8  -4  10    0.79    3.70
  -8  -5  15    4.54    2.42
  -8  -5  14   10.82    2.53
  -8  -5  13   71.86    9.49
  -8  -5  12    3.22    2.45
  -8  -5  11   11.80    4.52
   8  -5 -11   12.21    3.71
  -8  -5  10    0.72    1.82
   8  -5 -10    2.54    1.92
   8  -5  -9    1.20    1.56
   8  -5  -8    7.52    2.25
   8  -5  -7   78.89   13.72
   8  -5  -6   54.71    5.90
   8  -5  -5   35.29    5.88
   8  -5  -4  138.86   12.79
   8  -5  -3  502.09   25.23
   8  -5  -1   19.83    5.19
   8  -5   0  137.97   15.96
   8  -5   1   13.26    3.37
   8  -5   2   18.90    3.48
   8  -5   3    3.27    2.79
   8  -5   4    8.20    2.50
   8   5   5   45.34   12.89
   8  -5   5   59.13    7.81
   8   5   6   12.26    4.63
   8  -5   6    6.66    1.42
   8   5   7    3.01    3.20
   8  -5   7   16.29    3.77
   8   5   8   46.75   15.16
   8  -5   8   58.95    7.39
   8   5   9   42.84   10.84
  -8  -6  13   14.12    3.63
  -8  -6  12   27.46    6.44
  -8  -6  11   90.70   14.39
  -8  -6  10  119.11    5.33
   8  -6 -10   85.75   16.86
   8  -6  -9   55.23    9.26
   8  -6  -8   50.24    7.43
   8  -6  -7   49.32   10.79
   8  -6  -6    3.79    2.11
   8  -6  -5   63.78    7.28
   8  -6  -4   19.54    6.32
   8  -6  -3  237.16   20.53
   8  -6  -2  118.82   11.82
   8  -6  -1   10.59    2.86
   8  -6   0    6.75    3.14
   8  -6   1   66.87   12.69
   8  -6   2   72.42   14.58
   8  -6   3   45.08    5.88
   8  -6   4   20.84    5.14
   8  -6   5   49.05    6.98
   8   6   6   24.49    6.76
   8  -6   6   34.61    6.33
   8  -7  -9    2.33    1.53
   8  -7  -8   31.08    6.87
   8  -7  -7  114.38   15.31
   8  -7  -6  136.66   17.81
   8  -7  -5   38.60    7.94
   8  -7  -4   39.05    4.34
   8  -7  -3    2.36    1.60
   8  -7  -2    7.02    3.32
   8  -7  -1   40.34    6.11
   8  -7   0   13.19    3.21
   8  -7   1    5.96    2.53
   8  -7   2   10.03    2.96
   8  -7   3   32.41    8.10
   9   0  -3   52.12    8.54
   9   0  -2    2.18    1.41
   9   0  -1    2.57    1.97
   9   0   0    4.34    2.28
   9   0   1   52.61    8.90
   9   0   2    3.93    2.04
   9   0   3    2.91    2.96
   9  -1  -5    3.32    2.29
   9  -1  -4   45.98    8.09
   9  -1  -3   -0.14    1.84
   9  -1  -2    2.77    1.47
   9   1  -2    1.84    1.36
   9  -1  -1  124.41   21.49
   9   1  -1  120.36   13.30
   9  -1   0    5.99    1.89
   9  -1   1   33.63    7.92
   9   1   1   26.74    4.76
   9  -1   2   13.08    3.90
   9  -2  -6   19.34    5.27
   9  -2  -5    3.24    1.75
   9  -2  -4   53.46    8.09
   9  -2  -3   22.33    3.75
   9  -2  -2   58.90    8.99
   9  -2  -1   12.75    2.51
   9  -2   0   41.50    5.42
   9  -2   1   25.69    4.06
   9  -3  -5   54.85    7.36
   9  -3  -4   29.51    4.85
   9  -3  -3   61.10    7.89
   9  -3  -2   47.94    5.97
   0   0   0    0.00    0.00
;
_shelx_hkl_checksum     93330
_shelx_res_file
;
    PYRID.res created by SHELXL-2014/7
TITL PYRID in P2(1)/n            New: P21/c
CELL  0.71073    7.4425   12.5830   27.4480    90.000    99.310    90.000
ZERR  4           0.0015    0.0030    0.0060     0.000     0.030     0.000
LATT 1
SYMM             - X ,    0.50000 + Y ,    0.50000 - Z
SFAC C  H  N  S
UNIT 112  136  16  4
L.S. 5
ACTA
BOND $H
FMAP 2
PLAN -20
CONF
WGHT    0.054200    0.477100
FVAR       0.78188
S1    4    0.260968    1.108144    0.804436    11.00000    0.04114    0.02489 =
         0.02532   -0.00120    0.00000    0.00081
N1    3    0.247907    0.954022    0.736310    11.00000    0.02536    0.02660 =
         0.02812   -0.00134    0.00344   -0.00055
N2    3    0.359533    0.914115    0.821513    11.00000    0.02770    0.02657 =
         0.02775    0.00086    0.00296   -0.00042
N3    3    0.127348    0.586325    0.454098    11.00000    0.03867    0.03372 =
         0.02411   -0.00212    0.00120    0.00331
N4    3    0.759551    0.546192    1.072668    11.00000    0.04946    0.03144 =
         0.02656    0.00226    0.00384    0.00391
C1    1    0.342156    0.777578    0.760642    11.00000    0.02869    0.02445 =
         0.03022   -0.00083    0.00570    0.00052
AFIX  43
H1    2    0.357399    0.706763    0.752509    11.00000   -1.20000
AFIX   0
C2    1    0.158428    0.621936    0.501809    11.00000    0.02445    0.02925 =
         0.02469   -0.00007    0.00546   -0.00352
C3    1    0.232334    0.698338    0.600883    11.00000    0.02420    0.02746 =
         0.02639    0.00108    0.00579   -0.00108
C4    1    0.089572    0.720296    0.515355    11.00000    0.02785    0.02789 =
         0.02712    0.00525    0.00304    0.00223
AFIX  43
H4    2    0.017984    0.761142    0.491468    11.00000   -1.20000
AFIX   0
C5    1    0.126131    0.756876    0.563067    11.00000    0.02894    0.02422 =
         0.02926    0.00073    0.00599    0.00187
AFIX  43
H5    2    0.079301    0.822280    0.570605    11.00000   -1.20000
AFIX   0
C6    1    0.262297    0.562044    0.539691    11.00000    0.02841    0.02497 =
         0.02991   -0.00074    0.00668    0.00147
AFIX  43
H6    2    0.307546    0.496049    0.532396    11.00000   -1.20000
AFIX   0
C7    1    0.230830    0.825235    0.671847    11.00000    0.02636    0.02945 =
         0.02748    0.00147    0.00243    0.00118
AFIX  43
H7    2    0.168416    0.875861    0.650930    11.00000   -1.20000
AFIX   0
C8    1    0.297781    0.599982    0.587459    11.00000    0.02802    0.02759 =
         0.02647    0.00375    0.00316    0.00147
AFIX  43
H8    2    0.367564    0.558825    0.611576    11.00000   -1.20000
AFIX   0
C9    1    0.562445    0.754412    0.986570    11.00000    0.02579    0.02471 =
         0.03274   -0.00358    0.00422   -0.00027
AFIX  43
H9    2    0.515595    0.822638    0.988065    11.00000   -1.20000
AFIX   0
C10   1    0.273428    0.733148    0.651820    11.00000    0.02515    0.02984 =
         0.02728    0.00216    0.00332   -0.00009
AFIX  43
H10   2    0.338278    0.685016    0.673639    11.00000   -1.20000
AFIX   0
C11   1    0.696925    0.599090    1.029451    11.00000    0.02473    0.02740 =
         0.02766   -0.00052    0.00436   -0.00343
C12   1    0.275760    0.851301    0.724174    11.00000    0.02064    0.02858 =
         0.02892   -0.00244    0.00495   -0.00191
C13   1    0.707464    0.553961    0.982877    11.00000    0.02847    0.02443 =
         0.03168   -0.00195    0.00559    0.00150
AFIX  43
H13   2    0.756897    0.486429    0.981227    11.00000   -1.20000
AFIX   0
C14   1    0.645816    0.608251    0.939919    11.00000    0.02818    0.03058 =
         0.02554   -0.00412    0.00565    0.00067
AFIX  43
H14   2    0.654206    0.576304    0.909816    11.00000   -1.20000
AFIX   0
C15   1    0.291051    0.977627    0.784186    11.00000    0.02300    0.02750 =
         0.02809   -0.00103    0.00363   -0.00265
C16   1    0.460674    0.739206    0.849223    11.00000    0.02879    0.02689 =
         0.02961    0.00170    0.00609    0.00033
AFIX  43
H16   2    0.484071    0.669088    0.841555    11.00000   -1.20000
AFIX   0
C17   1    0.620662    0.701110    1.030026    11.00000    0.03089    0.02930 =
         0.02677   -0.00497    0.00651   -0.00098
AFIX  43
H17   2    0.609444    0.732844    1.059986    11.00000   -1.20000
AFIX   0
C18   1    0.385191    0.811605    0.809333    11.00000    0.02183    0.02886 =
         0.02845    0.00140    0.00599   -0.00107
C19   1    0.497158    0.770846    0.896501    11.00000    0.02466    0.02777 =
         0.03250    0.00093    0.00514    0.00013
AFIX  43
H19   2    0.471611    0.841756    0.902056    11.00000   -1.20000
AFIX   0
C20   1    0.202674    1.298552    0.760134    11.00000    0.02636    0.02714 =
         0.02692   -0.00028    0.00379    0.00073
AFIX  23
H20A  2    0.325412    1.314205    0.776418    11.00000   -1.20000
H20B  2    0.120049    1.315335    0.782984    11.00000   -1.20000
AFIX   0
C21   1    0.204114    0.486481    0.440475    11.00000    0.03998    0.03752 =
         0.02923   -0.00596    0.00790    0.00092
AFIX 137
H21A  2    0.334103    0.488198    0.449761    11.00000   -1.50000
H21B  2    0.173673    0.476361    0.405444    11.00000   -1.50000
H21C  2    0.155256    0.428956    0.457223    11.00000   -1.50000
AFIX   0
C22   1    0.188471    1.180936    0.747896    11.00000    0.03421    0.02927 =
         0.02538   -0.00045    0.00022   -0.00238
AFIX  23
H22A  2    0.265563    1.163453    0.723725    11.00000   -1.20000
H22B  2    0.063852    1.162641    0.734266    11.00000   -1.20000
AFIX   0
C23   1    0.014347    0.644967    0.415383    11.00000    0.04931    0.04107 =
         0.02526    0.00024   -0.00039    0.00169
AFIX 137
H23A  2   -0.099395    0.662136    0.425725    11.00000   -1.50000
H23B  2   -0.007919    0.602391    0.386002    11.00000   -1.50000
H23C  2    0.075351    0.709297    0.408726    11.00000   -1.50000
AFIX   0
C24   1    0.157679    1.368545    0.714612    11.00000    0.02931    0.03472 =
         0.03112    0.00513    0.00593    0.00484
AFIX  23
H24A  2    0.227619    1.344941    0.689724    11.00000   -1.20000
H24B  2    0.029570    1.361027    0.701121    11.00000   -1.20000
AFIX   0
C25   1    0.570829    0.710199    0.940234    11.00000    0.02206    0.02738 =
         0.02775   -0.00057    0.00431   -0.00202
C26   1    0.727650    0.589375    1.119362    11.00000    0.06115    0.04797 =
         0.02507    0.00213    0.00660    0.00433
AFIX 137
H26A  2    0.786217    0.657319    1.124668    11.00000   -1.50000
H26B  2    0.776447    0.541879    1.145559    11.00000   -1.50000
H26C  2    0.599116    0.597583    1.118847    11.00000   -1.50000
AFIX   0
C27   1    0.199380    1.484774    0.726319    11.00000    0.03852    0.03287 =
         0.06176    0.01219    0.01065    0.00377
AFIX 137
H27A  2    0.132331    1.508026    0.751446    11.00000   -1.50000
H27B  2    0.164760    1.526629    0.697065    11.00000   -1.50000
H27C  2    0.327409    1.493141    0.737849    11.00000   -1.50000
AFIX   0
C28   1    0.838354    0.441304    1.071804    11.00000    0.03806    0.03488 =
         0.04055    0.00955    0.00683    0.00422
AFIX 137
H28A  2    0.749974    0.393472    1.054392    11.00000   -1.50000
H28B  2    0.874539    0.416505    1.105019    11.00000   -1.50000
H28C  2    0.942867    0.444300    1.055429    11.00000   -1.50000
AFIX   0
HKLF 4 1  1.0000  0.0000  0.0000  0.0000 -1.0000  0.0000 -1.0000  0.0000 -1.0000
REM  PYRID in P2(1)/n            New: P21/c
REM R1 =  0.0408 for    4371 Fo > 4sig(Fo)  and  0.0458 for all    4822 data
REM    303 parameters refined using      0 restraints
END
WGHT      0.0542      0.4771
[truncated: 2,835 more chars]
