# Supplementary material for: Crystal structure of 2-butyl­sulfanyl-4,6-bis­[(E)-4-(di­methyl­amino)­styr­yl]pyrimidine
Source: Acta Crystallogr E Crystallogr Commun. 2015 Nov 21;71(Pt 12):o978. doi: 10.1107/S2056989015021441 (PMC4719932; doi:10.1107/S2056989015021441)
Supplement: Supplementary file 2 [file e-71-0o978-Isup2.hkl]

data_I                                                                          
_shelx_title ' PYRID in P2(1)/n            New: P21/c'                          
_shelx_refln_list_code          4                                               
_shelx_F_calc_maximum      139.64                                               
_exptl_crystal_F_000       984.00                                               
_reflns_d_resolution_high  0.8098                                               
                                                                                
loop_                                                                           
 _space_group_symop_operation_xyz                                               
 'x, y, z'                                                                      
 '-x, y+1/2, -z+1/2'                                                            
 '-x, -y, -z'                                                                   
 'x, -y-1/2, z-1/2'                                                             
                                                                                
_cell_length_a     7.4425                                                       
_cell_length_b    12.5830                                                       
_cell_length_c    27.4480                                                       
_cell_angle_alpha  90.000                                                       
_cell_angle_beta   99.310                                                       
_cell_angle_gamma  90.000                                                       
                                                                                
_shelx_F_squared_multiplier     1.000                                           
                                                                                
loop_                                                                           
 _refln_index_h                                                                 
 _refln_index_k                                                                 
 _refln_index_l                                                                 
 _refln_F_squared_calc                                                          
 _refln_F_squared_meas                                                          
 _refln_F_squared_sigma                                                         
 _refln_observed_status                                                         
   3   0   0         59.27         53.89         1.82 o                         
   4   0   0       2903.27       2779.01        18.73 o                         
   5   0   0        128.89        135.09         4.93 o                         
   6   0   0        319.27        319.86        10.15 o                         
   7   0   0        278.44        293.72        10.31 o                         
   8   0   0        339.22        341.01        10.89 o                         
   2   1   0       1169.72       1085.70         5.08 o                         
   3   1   0        282.61        244.00         3.00 o                         
   4   1   0       1177.56       1218.37         9.22 o                         
   5   1   0         67.56         59.70         2.80 o                         
   6   1   0        105.21        106.23         4.30 o                         
   7   1   0         85.55         73.12         7.83 o                         
   8   1   0         51.44         45.44         5.52 o                         
   1   2   0       4326.25       3719.43        17.59 o                         
   2   2   0      19102.37      14314.51       201.94 o                         
   3   2   0        660.80        667.78         8.90 o                         
   4   2   0        708.27        684.17         8.66 o                         
   5   2   0         78.81         95.95         1.79 o                         
   6   2   0         12.19         10.58         1.64 o                         
   7   2   0        109.19        103.17         9.18 o                         
   8   2   0          1.53          2.63         2.19 o                         
   1   3   0       3390.02       2967.72        15.30 o                         
   2   3   0        176.19        165.26         2.14 o                         
   3   3   0       2494.89       2437.25        14.43 o                         
   4   3   0       1456.35       1457.48        17.06 o                         
   5   3   0        584.44        553.87         8.22 o                         
   6   3   0        102.29        108.95         4.65 o                         
   7   3   0         96.86        103.63        10.97 o                         
   8   3   0         69.42         60.46         9.70 o                         
   0   4   0         26.99         35.74         3.54 o                         
   1   4   0       1989.80       1930.33        16.40 o                         
   2   4   0       2175.56       2176.00         7.92 o                         
   3   4   0       1830.20       1719.99        11.57 o                         
   4   4   0         11.64          8.87         1.61 o                         
   5   4   0         43.71         42.97         5.04 o                         
   6   4   0         51.88         38.17         6.13 o                         
   7   4   0        251.61        211.46        29.47 o                         
   8   4   0        129.01        163.11        25.85 o                         
   1   5   0       1476.52       1411.27         7.65 o                         
   2   5   0        760.52        838.24         4.46 o                         
   3   5   0         64.69         63.24         3.12 o                         
   4   5   0        178.71        160.19         4.39 o                         
   5   5   0        174.57        189.85         7.60 o                         
   6   5   0        162.90        163.55        12.89 o                         
   7   5   0         25.03         28.81         6.30 o                         
   8   5   0         11.00         12.30         3.68 o                         
   0   6   0       5301.67       5117.38        43.93 o                         
   1   6   0       1298.63       1250.49         7.69 o                         
   2   6   0         21.01         21.79         2.01 o                         
   3   6   0        273.08        230.26         4.16 o                         
   4   6   0         40.19         39.60         3.21 o                         
   5   6   0       1876.67       1907.33        60.52 o                         
   6   6   0         20.53         34.58         5.11 o                         
   7   6   0        323.39        331.42        10.18 o                         
   8   6   0         71.46         82.18        12.15 o                         
   1   7   0        300.01        277.60         2.96 o                         
   2   7   0       1346.22       1392.90        10.41 o                         
   3   7   0       1132.73       1072.38         7.97 o                         
   4   7   0        248.11        249.18         7.46 o                         
   5   7   0       1016.94       1095.94        22.58 o                         
   6   7   0          2.91          3.80         2.55 o                         
   7   7   0        392.99        442.50        12.18 o                         
   8   7   0         50.77         50.84        11.24 o                         
   0   8   0         56.10         52.17         4.31 o                         
   1   8   0          1.57          1.83         1.08 o                         
   2   8   0        241.49        257.99         4.23 o                         
   3   8   0         42.59         55.04         3.98 o                         
   4   8   0         44.99         48.86         4.42 o                         
   5   8   0        409.16        415.75        10.36 o                         
   6   8   0        115.37        111.99        16.40 o                         
   7   8   0        280.10        262.68        16.20 o                         
   1   9   0         29.54         25.36         1.93 o                         
   2   9   0         21.82         17.43         1.84 o                         
   3   9   0        117.20        128.68         9.46 o                         
   4   9   0         98.11         98.98         4.43 o                         
   5   9   0         98.90        108.51        13.88 o                         
   6   9   0        224.48        204.03        17.11 o                         
   7   9   0         11.09          8.27         2.41 o                         
   0  10   0        778.19        699.18        13.51 o                         
   1  10   0        141.63        148.71         8.29 o                         
   2  10   0        838.23        865.31        10.48 o                         
   3  10   0        233.11        212.93        14.36 o                         
   4  10   0        106.74         92.03         8.15 o                         
   5  10   0        111.57        117.88        18.24 o                         
   6  10   0          2.27          5.53         3.52 o                         
   1  11   0       1470.55       1388.42        22.21 o                         
   2  11   0          0.03          3.71         1.64 o                         
   3  11   0        213.51        199.65        21.40 o                         
   4  11   0         47.28         50.33        13.35 o                         
   5  11   0         66.50         77.68        18.40 o                         
   6  11   0          3.39          7.02         2.57 o                         
   0  12   0         71.71         65.10        11.81 o                         
   1  12   0          8.59          6.21         2.71 o                         
   2  12   0        162.66        129.19         8.63 o                         
   3  12   0          1.91          1.94         1.61 o                         
   4  12   0         17.50         20.04         5.89 o                         
   5  12   0         49.06         44.46        14.44 o                         
   1  13   0        107.97        117.22        10.20 o                         
   2  13   0         30.21         39.05         8.39 o                         
   3  13   0        196.72        218.07        25.49 o                         
   4  13   0          0.03          4.74         4.14 o                         
   0  14   0        375.57        372.39        26.06 o                         
   1  14   0         53.17         40.87         6.65 o                         
   2  14   0        408.55        453.23        17.91 o                         
   3  14   0          1.04          2.50         2.34 o                         
   1  15   0        127.63        103.71        22.05 o                         
   2  15   0         89.92         71.17        20.51 o                         
  -8   1   1         11.30         13.15         3.63 o                         
  -7   1   1        383.84        387.25         7.25 o                         
  -6   1   1         23.20         22.78         2.65 o                         
  -5   1   1        300.17        322.95         4.66 o                         
  -4   1   1        741.06        803.83         8.68 o                         
  -3   1   1         17.50         13.98         1.41 o                         
  -2   1   1       4011.72       3672.60        16.71 o                         
   2   1   1       1540.62       1488.77         8.64 o                         
   3   1   1       2226.53       2206.93         8.31 o                         
   4   1   1        539.36        516.60         5.31 o                         
   5   1   1        490.63        490.50         4.39 o                         
   6   1   1          4.54          8.13         1.18 o                         
   7   1   1        243.72        238.34         7.76 o                         
   8   1   1         78.09         65.09        13.76 o                         
  -8   2   1         58.33         44.67         5.38 o                         
  -7   2   1         35.91         36.01         4.78 o                         
  -6   2   1         42.80         41.99         6.93 o                         
  -5   2   1          1.41          1.96         0.41 o                         
  -4   2   1         30.74         29.54         0.98 o                         
  -3   2   1        153.47        161.09         3.49 o                         
  -2   2   1       2052.43       1998.66        10.64 o                         
  -1   2   1      15499.77      10883.18       316.25 o                         
   1   2   1      11323.04       8445.21       168.63 o                         
   2   2   1       3188.05       2862.61        12.30 o                         
   3   2   1          5.52          9.76         1.37 o                         
   4   2   1       2016.44       2004.55        14.32 o                         
   5   2   1        582.91        579.54         6.65 o                         
   6   2   1        373.68        393.09         5.55 o                         
   7   2   1         46.58         46.97         7.24 o                         
   8   2   1          0.95          3.52         2.85 o                         
  -8   3   1         21.55         22.75         5.46 o                         
  -7   3   1        147.36        141.21         7.52 o                         
  -6   3   1         50.18         52.55         6.03 o                         
  -5   3   1        260.64        258.06         4.16 o                         
  -4   3   1        393.28        368.77         6.96 o                         
  -3   3   1         23.58         38.20         3.89 o                         
  -2   3   1        285.35        278.94         2.91 o                         
  -1   3   1         37.18         44.92         1.95 o                         
   0   3   1        580.63        550.28         4.65 o                         
   1   3   1       5771.37       5030.70        39.12 o                         
   2   3   1          2.69          7.17         0.75 o                         
   3   3   1         81.05         70.88         3.56 o                         
   4   3   1        131.06        131.41         3.60 o                         
   5   3   1         24.93         32.45         4.31 o                         
   6   3   1        135.70        135.70         3.31 o                         
   7   3   1          1.41          2.15         1.39 o                         
   8   3   1         39.82         33.21         6.71 o                         
  -8   4   1          6.22          6.43         1.75 o                         
  -7   4   1         11.00          4.44         3.23 o                         
  -6   4   1        501.46        515.04        13.53 o                         
  -5   4   1          0.30          3.13         1.80 o                         
  -4   4   1       1122.12       1129.92         9.80 o                         
  -3   4   1       1696.57       1860.26        10.56 o                         
  -2   4   1        377.81        399.09         3.91 o                         
  -1   4   1        983.07        948.40         6.73 o                         
   0   4   1        231.79        232.15         2.44 o                         
   1   4   1       1160.61       1169.87         4.92 o                         
   2   4   1        102.14         90.62         1.69 o                         
   3   4   1        998.64       1010.66         7.66 o                         
   4   4   1        492.56        492.51         6.25 o                         
   5   4   1          5.68          6.08         1.65 o                         
   6   4   1        291.60        277.45         9.67 o                         
   7   4   1          1.28          2.06         1.14 o                         
   8   4   1         55.60         52.03        11.21 o                         
  -8   5   1        140.04        129.05        22.44 o                         
  -7   5   1        755.37        831.87        28.74 o                         
  -6   5   1         83.36         68.23        11.43 o                         
  -5   5   1         51.33         55.93         6.73 o                         
  -4   5   1        127.69        154.10         5.01 o                         
  -3   5   1        229.92        182.44         2.33 o                         
  -2   5   1         29.24         31.20         1.73 o                         
  -1   5   1        454.71        489.72         4.93 o                         
   0   5   1          7.90         13.93         1.28 o                         
   1   5   1        878.82        826.04         4.88 o                         
   2   5   1        158.14        197.39         2.87 o                         
   3   5   1        844.08        832.84         6.71 o                         
   4   5   1        146.15        151.25         6.66 o                         
   5   5   1        502.00        465.43         7.05 o                         
   6   5   1          1.02          2.56         1.28 o                         
   7   5   1         20.91         24.40         4.66 o                         
   8   5   1          1.48          1.96         2.55 o                         
  -8   6   1         86.33         80.68        17.65 o                         
  -7   6   1       1061.58       1098.23        65.32 o                         
  -6   6   1        143.67        138.27         6.50 o                         
  -5   6   1        621.89        626.22        18.62 o                         
  -4   6   1        727.95        670.04         9.81 o                         
  -3   6   1         15.74         24.63         1.86 o                         
  -2   6   1       4036.67       4037.17        25.23 o                         
  -1   6   1         44.31         46.44         2.08 o                         
   0   6   1       1750.26       1804.28         7.64 o                         
   1   6   1       2469.00       2576.69        13.04 o                         
   2   6   1        405.48        405.76         4.36 o                         
   3   6   1        901.91        921.68         6.26 o                         
   4   6   1        171.08        190.91         7.38 o                         
   5   6   1       1071.98       1060.95        26.00 o                         
   6   6   1        151.05        151.14        11.84 o                         
   7   6   1        109.15        127.60        10.07 o                         
   8   6   1         88.98         90.35        15.15 o                         
  -8   7   1        212.36        187.10        25.04 o                         
  -7   7   1        200.97        196.16        12.86 o                         
  -6   7   1        359.18        375.46        11.13 o                         
  -5   7   1         30.08         54.70         5.95 o                         
  -4   7   1         66.60         63.84         2.56 o                         
  -3   7   1        827.81        899.39         6.96 o                         
  -2   7   1         43.97         62.36         3.75 o                         
  -1   7   1        155.28        183.12         2.58 o                         
   0   7   1        426.56        441.83         4.33 o                         
   1   7   1         87.52         76.45         2.51 o                         
   2   7   1          0.56          6.65         1.35 o                         
   3   7   1        663.48        659.69         5.81 o                         
   4   7   1          8.63          8.78         1.11 o                         
   5   7   1       1693.27       1809.76        36.64 o                         
   6   7   1          1.35          5.51         1.95 o                         
   7   7   1         74.09         61.70        10.22 o                         
   8   7   1          9.97          3.81         2.50 o                         
  -7   8   1        349.18        365.82        16.20 o                         
  -6   8   1        568.41        600.51        16.48 o                         
  -5   8   1          1.61          6.94         3.58 o                         
  -4   8   1       1111.48       1136.62        14.44 o                         
  -3   8   1         51.34         47.19         2.92 o                         
  -2   8   1       1006.08        976.61         9.60 o                         
  -1   8   1       1079.22       1148.62         7.01 o                         
   0   8   1       1410.49       1391.09         9.07 o                         
   1   8   1       1656.34       1778.68        10.31 o                         
   2   8   1       1962.88       2044.46        15.63 o                         
   3   8   1        272.37        243.81         4.05 o                         
   4   8   1       1982.98       2063.85        21.04 o                         
   5   8   1        318.76        315.77        14.41 o                         
   6   8   1        636.67        666.34        27.25 o                         
   7   8   1        252.27        264.48         8.64 o                         
  -7   9   1         28.08         21.02         4.34 o                         
  -6   9   1         13.39         15.09         3.64 o                         
  -5   9   1         56.76         71.33         9.38 o                         
  -4   9   1          7.12         10.16         1.92 o                         
  -3   9   1        212.05        206.22         5.18 o                         
  -2   9   1        169.39        185.31         4.75 o                         
  -1   9   1        141.63        174.84         3.44 o                         
   0   9   1        999.02       1063.16         9.78 o                         
   1   9   1        360.85        364.76         4.05 o                         
   2   9   1       1171.54       1188.12        14.21 o                         
   3   9   1        312.42        280.84        16.70 o                         
   4   9   1        659.49        645.13        11.04 o                         
   5   9   1        104.05        100.70        12.64 o                         
   6   9   1         37.77         44.80         7.67 o                         
   7   9   1         21.12         21.76         7.30 o                         
  -6  10   1        362.25        397.07        14.68 o                         
  -5  10   1          4.97         10.57         3.83 o                         
  -4  10   1         18.90         24.37         3.28 o                         
  -3  10   1          8.12          4.66         1.00 o                         
  -2  10   1         47.65         69.01         5.68 o                         
  -1  10   1         12.99          7.55         1.19 o                         
   0  10   1          1.24          4.45         1.23 o                         
   1  10   1        189.21        196.15         7.32 o                         
   2  10   1          4.57          2.39         1.61 o                         
   3  10   1        333.81        361.48        11.19 o                         
   4  10   1         22.99         24.53         4.66 o                         
   5  10   1          9.10         14.33         4.84 o                         
   6  10   1        207.78        194.74        30.80 o                         
  -6  11   1         46.56         33.91         9.23 o                         
  -5  11   1         33.88         37.21         9.24 o                         
  -4  11   1         55.49         34.63        13.00 o                         
  -3  11   1         51.53         53.40         9.81 o                         
  -2  11   1        237.82        213.49        12.91 o                         
  -1  11   1        144.30        147.41        11.85 o                         
   0  11   1         32.56         33.64         4.89 o                         
   1  11   1        105.29         88.82        10.51 o                         
   2  11   1         58.45         44.36         5.37 o                         
   3  11   1          0.02          1.77         1.03 o                         
   4  11   1        196.37        208.94        32.13 o                         
   5  11   1          1.36          4.73         4.43 o                         
   6  11   1          2.19          5.92         3.97 o                         
  -5  12   1         85.17         88.30        15.38 o                         
  -4  12   1        250.19        212.18        10.58 o                         
  -3  12   1         92.78         93.80        20.82 o                         
  -2  12   1         34.46         33.03         4.66 o                         
  -1  12   1          5.66          7.56         2.98 o                         
   0  12   1        250.04        247.78        14.48 o                         
   1  12   1          4.30          4.55         2.40 o                         
   2  12   1        408.58        327.62        29.64 o                         
   3  12   1        235.66        217.69        16.92 o                         
   4  12   1         87.67         74.85        14.57 o                         
   5  12   1        466.64        474.87        26.12 o                         
  -4  13   1          9.87          4.79         4.51 o                         
  -3  13   1         18.62         22.46         5.35 o                         
  -2  13   1          5.05          9.37         2.54 o                         
  -1  13   1         48.10         64.66        11.08 o                         
   0  13   1        109.70         95.15        13.48 o                         
   1  13   1        209.11        224.73        15.29 o                         
   2  13   1         70.90         75.64        13.72 o                         
   3  13   1        253.85        293.40        17.67 o                         
   4  13   1          1.59          3.96         3.65 o                         
  -3  14   1         55.05         56.48        17.34 o                         
  -2  14   1          0.30          1.01         4.40 o                         
  -1  14   1         93.24         67.77         8.22 o                         
   0  14   1         44.76         39.08         6.55 o                         
   1  14   1         30.23         25.31         6.71 o                         
   2  14   1         40.09         36.90        11.96 o                         
   3  14   1          8.30          9.23         5.46 o                         
  -2  15   1          0.76         14.05         5.10 o                         
  -1  15   1        523.51        594.42        12.18 o                         
   0  15   1          0.56          6.38         5.74 o                         
   1  15   1        133.36        173.77         9.19 o                         
  -8   0   2         70.11         68.28        10.86 o                         
  -7   0   2        193.02        172.83         7.66 o                         
  -6   0   2          0.84          1.52         1.14 o                         
  -5   0   2        329.74        342.27         7.62 o                         
  -4   0   2       1519.51       1446.65        17.98 o                         
  -3   0   2        492.55        558.18        11.35 o                         
   3   0   2          1.06          1.12         0.60 o                         
   4   0   2       2621.70       2505.83        17.08 o                         
   5   0   2        319.79        359.43         4.40 o                         
   6   0   2        105.46        108.79         5.06 o                         
   7   0   2        289.91        278.23        18.76 o                         
  -8   1   2         15.36         14.01         2.45 o                         
  -7   1   2         36.25         39.05         4.57 o                         
  -6   1   2        729.45        748.53         9.48 o                         
  -5   1   2         57.89         54.64         3.06 o                         
  -4   1   2       1825.02       1891.09        20.78 o                         
  -3   1   2       1835.90       1783.85         9.69 o                         
   2   1   2        988.33        987.59         3.87 o                         
   3   1   2         85.24         84.18         1.34 o                         
   4   1   2        401.13        375.98         3.37 o                         
   5   1   2        199.87        231.62         2.43 o                         
   6   1   2       1071.18       1082.59        10.39 o                         
   7   1   2         42.56         39.94         6.01 o                         
   8   1   2         74.05         91.03        10.04 o                         
  -8   2   2         49.70         50.90         7.10 o                         
  -7   2   2         40.18         38.82         4.27 o                         
  -6   2   2        658.49        638.10        10.63 o                         
  -5   2   2         53.40         51.62         1.66 o                         
  -4   2   2         80.96         81.03         1.28 o                         
  -3   2   2       1989.50       1983.86         7.57 o                         
  -2   2   2      12910.86      10417.25       147.40 o                         
  -1   2   2       7080.06       5779.47        43.17 o                         
   1   2   2       9987.57       7382.77       228.78 o                         
   2   2   2        742.28        731.44         7.45 o                         
   3   2   2        792.04        785.74         3.97 o                         
   4   2   2         12.68         20.74         2.05 o                         
   5   2   2        148.31        173.89         2.55 o                         
   6   2   2        195.26        185.37         3.38 o                         
   7   2   2        260.13        258.46         4.35 o                         
   8   2   2          0.01          2.32         2.09 o                         
  -8   3   2        292.76        297.57        32.32 o                         
  -7   3   2         66.96         69.73        15.98 o                         
  -6   3   2         45.43         46.10         9.66 o                         
  -5   3   2        479.72        483.40         8.22 o                         
  -4   3   2       7956.62       7804.01        49.32 o                         
  -3   3   2        654.27        731.04         6.88 o                         
  -2   3   2         18.52         12.27         0.97 o                         
  -1   3   2       7968.15       6486.54        52.27 o                         
   0   3   2        773.43        696.10         6.58 o                         
   1   3   2       2490.29       2280.64        16.33 o                         
   2   3   2        473.87        390.35         3.56 o                         
   3   3   2        115.51        150.53         3.54 o                         
   4   3   2        724.14        712.93         8.12 o                         
   5   3   2         44.75         41.64         3.76 o                         
   6   3   2        734.68        747.59         8.87 o                         
   7   3   2         17.73         18.69         2.39 o                         
   8   3   2         96.41        108.29        18.66 o                         
  -8   4   2        256.71        279.53        21.36 o                         
  -7   4   2        123.77        112.94        12.65 o                         
  -6   4   2       1341.43       1376.15        52.39 o                         
  -5   4   2        201.69        208.27         7.45 o                         
  -4   4   2        684.42        635.87         6.75 o                         
  -3   4   2        826.27        731.89         6.33 o                         
  -2   4   2        113.26        176.39         2.29 o                         
  -1   4   2        355.18        354.36         4.55 o                         
   0   4   2        943.42        879.09         4.09 o                         
   1   4   2        684.22        690.43        10.22 o                         
   2   4   2          6.64          5.29         0.66 o                         
   3   4   2         12.42         17.38         1.37 o                         
   4   4   2         11.53         15.58         1.86 o                         
   5   4   2        145.01        139.15         4.90 o                         
   6   4   2        474.38        509.77         7.98 o                         
   7   4   2        444.60        452.39        39.72 o                         
   8   4   2          0.48          1.60         1.98 o                         
  -8   5   2         88.54         89.49         9.65 o                         
  -7   5   2        217.70        237.53        19.38 o                         
  -6   5   2         96.85         91.00        10.71 o                         
  -5   5   2        304.61        293.85        11.15 o                         
  -4   5   2         41.49         44.80         5.56 o                         
  -3   5   2          0.31          1.43         0.78 o                         
  -2   5   2       1992.71       2183.36         9.88 o                         
  -1   5   2       6610.14       6476.02        22.26 o                         
   0   5   2         24.34         25.15         1.84 o                         
   1   5   2        207.22        230.22         3.07 o                         
   2   5   2        119.31        100.56         3.66 o                         
   3   5   2       1027.63        953.32         7.26 o                         
   4   5   2         93.55         87.19         4.78 o                         
   5   5   2         11.15         14.13         2.04 o                         
   6   5   2         10.15          8.71         1.50 o                         
   7   5   2         36.57         33.23         5.11 o                         
   8   5   2          2.51          2.63         2.16 o                         
  -8   6   2          1.62          6.20         3.45 o                         
  -7   6   2        223.52        232.94        20.73 o                         
  -6   6   2          3.30          7.12         2.81 o                         
  -5   6   2        311.00        328.09        13.09 o                         
  -4   6   2          4.58          7.19         1.91 o                         
  -3   6   2         83.26         78.93         2.22 o                         
  -2   6   2        624.46        708.57        11.23 o                         
  -1   6   2        108.01         86.56         2.63 o                         
   0   6   2       5883.63       6044.90        34.68 o                         
   1   6   2       1511.24       1475.84         8.06 o                         
   2   6   2        215.17        270.10         3.61 o                         
   3   6   2        953.60        920.51         6.83 o                         
   4   6   2        333.57        344.66         5.85 o                         
   5   6   2          0.45          2.55         1.60 o                         
   6   6   2          1.73          3.32         2.04 o                         
   7   6   2        114.72        107.08        11.52 o                         
   8   6   2        199.75        191.18        27.29 o                         
  -8   7   2        254.26        223.55        29.13 o                         
  -7   7   2       2027.74       2127.35        30.79 o                         
  -6   7   2         29.01         32.98         6.40 o                         
  -5   7   2        958.66        976.25        20.42 o                         
  -4   7   2         68.50         79.16         3.64 o                         
  -3   7   2       2078.43       2137.39        12.47 o                         
  -2   7   2       1118.74       1129.80         7.89 o                         
  -1   7   2       1125.25       1108.25         8.52 o                         
   0   7   2          3.52          2.55         0.96 o                         
   1   7   2       2438.99       2564.82        15.27 o                         
   2   7   2         68.15         68.16         2.60 o                         
   3   7   2         82.90         89.59         2.53 o                         
   4   7   2        241.36        239.44         9.22 o                         
   5   7   2          6.44          5.62         2.94 o                         
   6   7   2        441.68        450.94        16.16 o                         
   7   7   2          0.99          3.34         2.42 o                         
  -7   8   2        101.52        107.70        16.88 o                         
  -6   8   2        147.58        150.97        16.35 o                         
  -5   8   2         95.93         90.63        11.96 o                         
  -4   8   2        272.73        280.33         8.93 o                         
  -3   8   2        106.73        113.14         6.50 o                         
  -2   8   2        680.93        706.67         9.45 o                         
  -1   8   2          2.00          3.52         0.95 o                         
   0   8   2         29.48         24.58         1.83 o                         
   1   8   2          1.32          4.40         0.92 o                         
   2   8   2        196.45        193.86         4.95 o                         
   3   8   2       1005.66       1010.16        18.97 o                         
   4   8   2        383.14        401.58         5.11 o                         
   5   8   2       1888.54       1955.38        30.76 o                         
   6   8   2         82.58         80.58        12.11 o                         
   7   8   2        143.21        150.97        24.64 o                         
  -7   9   2          0.42          6.49         4.11 o                         
  -6   9   2        143.37        142.89        14.74 o                         
  -5   9   2        740.28        732.56        17.67 o                         
  -4   9   2        645.67        674.86        12.51 o                         
  -3   9   2        739.25        703.16         9.14 o                         
  -2   9   2        103.44         93.16         4.19 o                         
  -1   9   2        341.46        324.96         3.79 o                         
   0   9   2         72.46         84.03         4.64 o                         
   1   9   2        184.15        157.81         5.44 o                         
   2   9   2         52.30         55.06         3.79 o                         
   3   9   2        644.58        633.79        14.17 o                         
   4   9   2        568.04        591.93         9.32 o                         
   5   9   2        399.30        417.77        14.49 o                         
   6   9   2         96.55         92.47        18.40 o                         
   7   9   2          1.26         12.78         4.07 o                         
  -7  10   2        123.78         95.51        22.00 o                         
  -6  10   2         57.66         60.70         9.69 o                         
  -5  10   2         32.99         34.55         6.64 o                         
  -4  10   2        413.23        404.81        10.14 o                         
  -3  10   2        241.26        227.02         6.22 o                         
  -2  10   2        141.75        129.41         8.70 o                         
  -1  10   2        439.25        404.29         5.72 o                         
   0  10   2        234.57        219.11         5.90 o                         
   1  10   2        179.98        190.85        11.67 o                         
   2  10   2         59.18         48.25         5.43 o                         
   3  10   2          9.98         14.84         1.84 o                         
   4  10   2          1.13          0.94         0.72 o                         
   5  10   2         39.95         27.74         5.09 o                         
  -6  11   2          5.52          3.93         2.48 o                         
  -5  11   2        268.98        274.87        11.05 o                         
  -4  11   2        412.02        305.62        11.42 o                         
  -3  11   2        300.31        329.63         9.05 o                         
  -2  11   2        311.09        276.78        19.75 o                         
  -1  11   2        197.09        204.43        13.00 o                         
   0  11   2        278.05        275.24        22.94 o                         
   1  11   2        196.62        186.58        12.00 o                         
   2  11   2          5.42          4.48         1.18 o                         
   3  11   2        492.16        517.18        13.94 o                         
   4  11   2         28.50         24.68         7.20 o                         
   5  11   2        245.95        242.51        37.59 o                         
  -5  12   2          5.92          6.94         2.73 o                         
  -4  12   2         55.86         53.56        10.34 o                         
  -3  12   2        164.56        130.94         7.25 o                         
  -2  12   2          0.56          1.35         1.33 o                         
  -1  12   2         14.79         24.22         4.01 o                         
   0  12   2          3.54          8.04         2.97 o                         
   1  12   2         15.80         14.41         3.57 o                         
   2  12   2         79.96         67.60        20.17 o                         
   3  12   2         12.12         13.34         2.81 o                         
   4  12   2          0.43          4.96         2.76 o                         
   5  12   2         40.16         37.44        11.76 o                         
  -4  13   2          9.76         12.12         2.65 o                         
  -3  13   2         31.57         31.11         6.87 o                         
  -2  13   2         31.78         25.55         4.95 o                         
  -1  13   2          8.92         15.93         4.40 o                         
   0  13   2        113.99        107.30        16.24 o                         
   1  13   2         74.94         86.22        14.31 o                         
   2  13   2        111.30         97.51        14.20 o                         
   3  13   2         61.02         51.46        13.56 o                         
   4  13   2         62.14         42.11        12.22 o                         
  -3  14   2         95.15         88.50        19.68 o                         
  -2  14   2        149.42        147.15         9.99 o                         
  -1  14   2         98.91         81.32        14.46 o                         
   0  14   2        128.70        118.79        26.17 o                         
   1  14   2          2.92          7.62         3.48 o                         
   2  14   2         12.30         12.89         5.53 o                         
   3  14   2         15.54         22.10         7.84 o                         
  -2  15   2         21.27         12.25         3.76 o                         
  -1  15   2         43.59         51.10        10.16 o                         
   0  15   2        139.71        103.38        18.66 o                         
   1  15   2        119.18        123.94        26.53 o                         
  -8   1   3        150.76        141.84        12.97 o                         
  -7   1   3        410.09        426.16         6.83 o                         
  -6   1   3        374.43        378.61         8.70 o                         
  -5   1   3       2020.06       2139.94        18.00 o                         
  -4   1   3        759.48        801.67        10.32 o                         
  -3   1   3      18105.61      15522.44       218.71 o                         
  -2   1   3        126.83        132.09         5.64 o                         
   1   1   3       2523.01       2279.99        13.47 o                         
   2   1   3       5771.58       4935.64       112.71 o                         
   3   1   3        505.56        531.86         4.89 o                         
   4   1   3       1227.84       1201.43         7.40 o                         
   5   1   3        933.38        983.40         8.42 o                         
   6   1   3        318.54        319.72         3.81 o                         
   7   1   3        198.95        214.98         7.22 o                         
  -9   2   3         41.92         31.64         8.62 o                         
  -8   2   3        307.95        328.51         8.90 o                         
  -7   2   3         33.13         31.04         7.82 o                         
  -6   2   3        751.01        777.74         8.20 o                         
  -5   2   3        283.42        270.08         3.63 o                         
  -4   2   3        446.64        380.66         7.92 o                         
  -3   2   3       2307.83       2345.51        12.13 o                         
  -2   2   3       7207.04       6423.98       140.51 o                         
  -1   2   3      19498.62      13711.75       272.74 o                         
   0   2   3       1634.09       1520.54        13.69 o                         
   1   2   3       3702.33       3253.97        12.99 o                         
   2   2   3        102.97        107.07         1.38 o                         
   3   2   3       1318.14       1248.07         9.51 o                         
   4   2   3        244.33        220.31         2.81 o                         
   5   2   3        494.06        524.69         5.55 o                         
   6   2   3        251.65        250.32         2.77 o                         
   7   2   3        104.80        108.23         7.44 o                         
   8   2   3         24.31         18.40         5.28 o                         
  -8   3   3        212.22        238.43        33.12 o                         
  -7   3   3          1.28          4.07         1.99 o                         
  -6   3   3        197.74        204.88         5.15 o                         
  -5   3   3        136.07        166.28        10.89 o                         
  -4   3   3         42.84         56.68         6.37 o                         
  -3   3   3       2470.04       2373.97        10.66 o                         
  -2   3   3         71.28         87.53         1.41 o                         
  -1   3   3       4786.59       4228.25        22.74 o                         
   0   3   3         84.02         97.71         1.64 o                         
   1   3   3         18.16         20.48         1.54 o                         
   2   3   3         16.20         18.27         1.63 o                         
   3   3   3         16.80         15.74         1.71 o                         
   4   3   3         88.64         92.26         3.66 o                         
   5   3   3         86.38         88.91         3.18 o                         
   6   3   3         11.05         12.02         2.06 o                         
   7   3   3         15.61         17.58         4.24 o                         
   8   3   3         29.90         31.23         7.39 o                         
  -8   4   3        111.08        124.70        13.79 o                         
  -7   4   3         17.23         24.18         6.94 o                         
  -6   4   3        988.81       1020.86        50.52 o                         
  -5   4   3        103.46         93.70         5.27 o                         
  -4   4   3        244.46        226.27         5.43 o                         
  -3   4   3        940.03       1003.46         8.80 o                         
  -2   4   3         87.35         84.05         1.91 o                         
  -1   4   3        275.93        270.80         2.92 o                         
   0   4   3        216.01        153.58         3.48 o                         
   1   4   3       1248.31       1180.10         8.81 o                         
   2   4   3        158.28        208.75         2.53 o                         
   3   4   3        824.88        763.39         6.90 o                         
   4   4   3         28.65         39.94         3.68 o                         
   5   4   3         58.06         50.42         9.09 o                         
   6   4   3         42.77         45.90         3.52 o                         
   7   4   3         25.92         31.35         6.17 o                         
   8   4   3         74.15         60.08         9.04 o                         
  -8   5   3         58.06         57.73         9.62 o                         
  -7   5   3         98.23        102.61        12.48 o                         
  -6   5   3          6.19          6.87         3.95 o                         
  -5   5   3       1305.79       1332.21        17.30 o                         
  -4   5   3        926.70        922.78        15.29 o                         
  -3   5   3       2061.19       2120.66        11.82 o                         
  -2   5   3        761.41        766.06         5.80 o                         
  -1   5   3        705.12        627.53         3.77 o                         
   0   5   3        442.82        398.78         3.94 o                         
   1   5   3        791.24        746.97        10.94 o                         
   2   5   3        406.19        425.94         4.11 o                         
   3   5   3        260.89        242.37         2.58 o                         
   4   5   3        366.82        333.31         4.52 o                         
   5   5   3        118.46        132.77         7.79 o                         
   6   5   3        280.69        302.98        11.29 o                         
   7   5   3         10.65         12.80         2.29 o                         
   8   5   3         22.18         19.69         4.69 o                         
  -8   6   3         84.41        104.33        11.91 o                         
  -7   6   3         32.88         24.23         5.17 o                         
  -6   6   3        443.65        525.93        33.34 o                         
  -5   6   3         11.75         11.50         2.45 o                         
  -4   6   3        492.08        460.32         9.35 o                         
  -3   6   3        337.65        352.02         3.47 o                         
  -2   6   3        653.50        638.87         6.12 o                         
  -1   6   3       2260.79       2277.89        11.70 o                         
   0   6   3       3590.89       3585.97        14.83 o                         
   1   6   3        931.69        989.97         6.64 o                         
   2   6   3       1631.67       1525.38        10.18 o                         
   3   6   3        788.99        798.00         4.82 o                         
   4   6   3        556.95        514.32         7.92 o                         
   5   6   3        187.96        184.47        10.49 o                         
   6   6   3         90.90         98.16        13.42 o                         
   7   6   3         13.53         20.21         3.38 o                         
   8   6   3        176.16        148.37        23.54 o                         
  -8   7   3         58.89         63.14        12.99 o                         
  -7   7   3          3.93         13.77         6.74 o                         
  -6   7   3         76.37         79.58        16.91 o                         
  -5   7   3        113.48        112.83        12.93 o                         
  -4   7   3          5.50         10.17         1.37 o                         
  -3   7   3       1082.26       1089.80         7.31 o                         
  -2   7   3        134.55        145.35         3.07 o                         
  -1   7   3       4081.67       4345.14        25.06 o                         
   0   7   3        318.17        373.71         4.02 o                         
   1   7   3        131.36        123.12         3.25 o                         
   2   7   3         64.47         51.08         3.42 o                         
   3   7   3         16.93         19.54         1.91 o                         
   4   7   3         51.46         44.56         1.65 o                         
   5   7   3         15.41         17.00         2.46 o                         
   6   7   3        406.73        405.53        14.67 o                         
   7   7   3          0.16          2.34         2.88 o                         
  -7   8   3         57.14         51.99         7.31 o                         
  -6   8   3        231.35        285.82        20.59 o                         
  -5   8   3        107.77        123.48        12.89 o                         
  -4   8   3        303.08        324.23         8.05 o                         
  -3   8   3         40.29         39.96         3.11 o                         
  -2   8   3        172.90        154.45         3.98 o                         
  -1   8   3        140.72        160.54         2.53 o                         
   0   8   3        137.16        100.12         4.00 o                         
   1   8   3         38.19         46.17         2.96 o                         
   2   8   3        617.97        582.68         6.58 o                         
   3   8   3        453.35        442.46         7.61 o                         
   4   8   3         68.12         67.74         3.16 o                         
   5   8   3        451.07        469.77        18.37 o                         
   6   8   3         13.80         13.10         4.01 o                         
   7   8   3        129.16        113.77        20.22 o                         
  -7   9   3          4.07          9.67         4.27 o                         
  -6   9   3          0.43          3.34         3.24 o                         
  -5   9   3         54.18         70.56        10.47 o                         
  -4   9   3          1.01          1.99         0.84 o                         
  -3   9   3        210.27        185.49         5.63 o                         
  -2   9   3        175.11        177.28         4.74 o                         
  -1   9   3          8.21          7.68         1.04 o                         
   0   9   3       1031.76       1060.06         9.73 o                         
   1   9   3        683.33        745.22         8.87 o                         
   2   9   3       3058.02       2999.69        28.97 o                         
   3   9   3        143.19        141.74         6.04 o                         
   4   9   3       3013.97       3117.72        23.69 o                         
   5   9   3          0.12          4.50         4.66 o                         
   6   9   3        555.24        564.92        18.32 o                         
   7   9   3          5.02          5.32         3.35 o                         
  -6  10   3          0.42          3.86         2.42 o                         
  -5  10   3        151.86        148.09        14.12 o                         
  -4  10   3         19.49         15.41         3.59 o                         
  -3  10   3        243.25        242.36         8.52 o                         
  -2  10   3        136.37        152.22         5.94 o                         
  -1  10   3         34.86         39.55         3.49 o                         
   0  10   3        267.40        256.49         5.51 o                         
   1  10   3        221.06        185.52         6.45 o                         
   2  10   3        141.27        134.61         8.06 o                         
   3  10   3        130.97        137.84         8.98 o                         
   4  10   3        194.06        193.54         5.77 o                         
   6  10   3         67.42         67.30         8.26 o                         
  -6  11   3          1.46          4.12         2.58 o                         
  -5  11   3         17.30         24.17         6.81 o                         
  -4  11   3         48.45         43.01         7.70 o                         
  -3  11   3         28.47         24.44         3.09 o                         
  -2  11   3         30.98         35.23         4.79 o                         
  -1  11   3         12.94          6.91         2.26 o                         
   0  11   3         89.01         84.02         9.35 o                         
   1  11   3        177.29        168.04        11.78 o                         
   2  11   3          1.64          1.98         1.13 o                         
   3  11   3        146.32        154.72        16.48 o                         
   4  11   3         27.32         37.61         8.96 o                         
   5  11   3          0.13         -1.13         3.84 o                         
   6  11   3         51.69         50.51        15.82 o                         
  -5  12   3         16.63         19.55         7.51 o                         
  -4  12   3          2.08          5.71         3.35 o                         
  -3  12   3         99.81         97.12        12.19 o                         
  -2  12   3        206.40        171.87         9.72 o                         
  -1  12   3        106.43        136.78        11.03 o                         
   0  12   3         19.24         21.10         4.37 o                         
   1  12   3         65.08         66.15        12.35 o                         
   2  12   3        194.21        156.96        12.87 o                         
   3  12   3        231.79        243.24        21.74 o                         
   4  12   3          0.61          3.73         3.04 o                         
   5  12   3         81.22         80.53        20.05 o                         
  -4  13   3        101.41        110.87        27.78 o                         
  -3  13   3        221.03        220.81        12.16 o                         
  -2  13   3        245.58        256.51        13.19 o                         
  -1  13   3        320.36        320.03        10.01 o                         
   0  13   3        402.40        452.18        44.79 o                         
   1  13   3         38.88         39.73         8.57 o                         
   2  13   3          0.05          5.73         4.99 o                         
   3  13   3         10.55         13.89         6.92 o                         
   4  13   3          1.87          5.04         4.65 o                         
  -2  14   3         79.26         62.29        12.48 o                         
  -1  14   3         90.35         69.62        20.41 o                         
   0  14   3         68.05         60.15         7.20 o                         
   1  14   3        271.32        275.03        12.01 o                         
   2  14   3         16.54          9.14         7.54 o                         
   3  14   3        312.10        332.67        15.65 o                         
  -2  15   3        110.13        105.85        21.58 o                         
  -1  15   3         99.77        112.05        16.87 o                         
   0  15   3         39.82         29.74        10.60 o                         
   1  15   3        180.86        152.23        36.74 o                         
  -8   0   4        220.03        201.48        21.41 o                         
  -7   0   4         21.89         25.28         3.52 o                         
  -6   0   4        332.39        326.85        14.49 o                         
  -5   0   4        322.78        324.72         6.66 o                         
  -4   0   4         43.20         36.33         8.29 o                         
  -3   0   4        668.40        732.77        14.77 o                         
   1   0   4        137.33        113.19         3.44 o                         
   2   0   4        784.44        739.16         8.46 o                         
   3   0   4        606.57        706.16         7.19 o                         
   4   0   4       3441.89       3458.25        27.53 o                         
   5   0   4        131.14        122.46         2.53 o                         
   6   0   4        199.69        246.01         3.14 o                         
   7   0   4        539.05        558.39         9.44 o                         
  -9   1   4         11.33          5.43         3.75 o                         
  -8   1   4          0.91          4.14         1.67 o                         
  -7   1   4          0.64          1.47         1.00 o                         
  -6   1   4        229.52        249.56        30.79 o                         
  -5   1   4        539.74        547.16         5.99 o                         
  -4   1   4       7660.33       7308.12        79.25 o                         
  -3   1   4         27.04         30.76         3.77 o                         
  -2   1   4         27.67         51.99         8.85 o                         
  -1   1   4       3105.72       2796.07       140.06 o                         
   1   1   4       3990.85       3630.05        46.49 o                         
   2   1   4        636.00        616.17         5.59 o                         
   3   1   4        218.67        251.72         2.52 o                         
   4   1   4        108.38        107.85         1.54 o                         
   5   1   4        217.88        238.90         2.25 o                         
   6   1   4         74.55         69.77         1.99 o                         
   7   1   4        369.13        389.89         5.68 o                         
  -9   2   4         10.04          5.30         2.86 o                         
  -8   2   4        412.03        429.17        10.00 o                         
  -7   2   4         11.74          9.31         1.53 o                         
  -6   2   4         58.57         51.67         4.24 o                         
  -5   2   4        314.63        343.90         5.31 o                         
  -4   2   4      11192.05      10741.94        71.39 o                         
  -3   2   4       2910.53       2855.96        39.25 o                         
  -2   2   4      10007.81       8639.50       173.08 o                         
  -1   2   4       2709.91       2524.05        14.94 o                         
   0   2   4        431.67        420.42         5.20 o                         
   1   2   4        618.06        596.93         7.25 o                         
   2   2   4        690.42        638.47         5.90 o                         
   3   2   4        654.78        708.44         3.25 o                         
   4   2   4         10.82         14.78         1.47 o                         
   5   2   4        556.73        585.41         6.03 o                         
   6   2   4          4.06          3.77         0.81 o                         
   7   2   4         98.83        109.87         3.94 o                         
  -9   3   4        107.78         89.72        12.04 o                         
  -8   3   4        410.95        418.62        32.32 o                         
  -7   3   4         35.12         36.33        11.70 o                         
  -6   3   4        126.53        126.17        17.37 o                         
  -5   3   4        624.56        643.82        14.10 o                         
  -4   3   4       3384.25       3598.75        28.94 o                         
  -3   3   4        972.60        984.16         6.13 o                         
  -2   3   4         53.33         73.71         1.81 o                         
  -1   3   4       7385.45       6507.51        64.42 o                         
   0   3   4       1263.92       1190.90         5.52 o                         
   1   3   4         16.85         19.31         1.40 o                         
   2   3   4         30.07         38.50         2.74 o                         
   3   3   4         12.05          8.18         0.97 o                         
   4   3   4        570.42        526.31         4.44 o                         
   5   3   4        984.85        995.13        11.91 o                         
   6   3   4         24.18         22.75         2.58 o                         
   7   3   4         82.32         83.31        13.87 o                         
   8   3   4        231.33        237.16         7.89 o                         
  -8   4   4         20.54         22.77         4.61 o                         
  -7   4   4          8.57          5.66         2.75 o                         
  -6   4   4        826.68        793.15        26.43 o                         
  -5   4   4         19.94         25.54         5.01 o                         
  -4   4   4        319.50        378.02         3.95 o                         
  -3   4   4       6871.84       6622.79        42.90 o                         
  -2   4   4       1104.28       1132.31         8.26 o                         
  -1   4   4        953.89        854.21         6.14 o                         
   0   4   4        396.33        351.29         3.69 o                         
   1   4   4       1084.55       1018.94         8.93 o                         
   2   4   4        955.35        979.32         5.18 o                         
   3   4   4        253.50        242.15         2.18 o                         
   4   4   4          3.84          1.89         1.38 o                         
   5   4   4        454.08        435.02         5.93 o                         
   6   4   4        119.95        118.22         4.84 o                         
   7   4   4        358.53        367.75        11.00 o                         
   8   4   4        107.39         96.69        16.51 o                         
  -8   5   4        227.76        227.15        20.92 o                         
  -7   5   4         27.57         32.63         9.98 o                         
  -6   5   4        635.86        542.53        16.70 o                         
  -5   5   4          1.46          4.86         1.77 o                         
  -4   5   4         98.59         95.61         2.94 o                         
  -3   5   4       1117.38       1108.10         8.29 o                         
  -2   5   4       2715.05       3028.92        27.66 o                         
  -1   5   4        165.17        193.27         2.67 o                         
   0   5   4       2193.20       2145.39        10.76 o                         
   1   5   4        372.62        306.84         3.89 o                         
   2   5   4         78.39         85.84         2.60 o                         
   3   5   4         20.04         24.70         1.65 o                         
   4   5   4        972.22       1051.23        11.64 o                         
   5   5   4          9.52         12.30         1.95 o                         
   6   5   4         13.89         11.12         1.87 o                         
   7   5   4        156.61        170.18         5.33 o                         
   8   5   4          1.28          5.27         4.01 o                         
  -8   6   4         44.72         31.96        10.34 o                         
  -7   6   4          0.28          7.49         3.35 o                         
  -6   6   4         22.56         26.48         5.76 o                         
  -5   6   4        221.41        241.02        15.36 o                         
  -4   6   4         90.75        101.61         3.82 o                         
  -3   6   4         81.03         72.04         2.69 o                         
  -2   6   4          2.79         11.23         1.28 o                         
  -1   6   4       3797.50       3923.27        18.92 o                         
   0   6   4        612.45        662.24         6.09 o                         
   1   6   4       1410.51       1426.43         8.72 o                         
   2   6   4       1038.01       1067.88         8.02 o                         
   3   6   4        712.88        753.49         8.06 o                         
   4   6   4         76.62         74.45         1.35 o                         
   5   6   4        137.51        129.48         7.95 o                         
   6   6   4        136.64        127.25        16.80 o                         
   7   6   4         38.53         43.71         8.31 o                         
   8   6   4         54.06         44.92        10.53 o                         
  -8   7   4         59.54         63.88         7.10 o                         
  -7   7   4          0.08          4.06         4.79 o                         
  -6   7   4          3.10          7.21         4.42 o                         
  -5   7   4        222.86        234.55        12.43 o                         
  -4   7   4        131.84        132.82         5.67 o                         
  -3   7   4        225.51        224.24         5.05 o                         
  -2   7   4          9.56          3.17         0.88 o                         
  -1   7   4        141.99        151.25         5.57 o                         
   0   7   4       1249.69       1234.35         8.34 o                         
   1   7   4        123.81        105.65         3.75 o                         
   2   7   4       3283.24       3263.21        16.86 o                         
   3   7   4          4.30          6.47         1.13 o                         
   4   7   4       1155.28       1141.51        12.64 o                         
   5   7   4        631.72        649.73         9.58 o                         
   6   7   4       1378.60       1405.18        27.51 o                         
   7   7   4         41.89         36.40        10.42 o                         
  -7   8   4          0.13          5.61         3.89 o                         
  -6   8   4        134.51        150.56        12.96 o                         
  -5   8   4         92.31        100.83        13.13 o                         
  -4   8   4         38.39         50.44         4.77 o                         
  -3   8   4        130.52        111.26         4.83 o                         
  -2   8   4         14.11         20.18         1.75 o                         
  -1   8   4        499.08        538.53         4.39 o                         
   0   8   4          1.09          4.82         1.23 o                         
   1   8   4         68.93         58.38         4.11 o                         
   2   8   4        138.75        147.16         3.54 o                         
   3   8   4          2.33          5.53         1.56 o                         
   4   8   4        139.48        142.75         4.82 o                         
   5   8   4          1.59          7.67         3.97 o                         
   6   8   4        115.45        120.53        17.05 o                         
   7   8   4         89.43         91.51        17.24 o                         
  -7   9   4         88.06         68.39         9.57 o                         
  -6   9   4         65.44         68.21         8.51 o                         
  -5   9   4          0.02          1.38         0.67 o                         
  -4   9   4         40.28         49.36         3.57 o                         
  -3   9   4        159.42        150.48         4.93 o                         
  -2   9   4         59.37         56.50         3.89 o                         
  -1   9   4          2.60          3.19         1.67 o                         
   0   9   4         53.62         43.53         3.42 o                         
   1   9   4       1443.88       1413.65        14.96 o                         
   2   9   4         38.19         41.95         3.47 o                         
   3   9   4       2566.83       2606.60        29.57 o                         
   4   9   4          1.45          4.84         1.56 o                         
   5   9   4         39.58         47.45        14.56 o                         
   6   9   4         82.47         93.58        16.11 o                         
   7   9   4          2.85          6.22         2.67 o                         
  -6  10   4        288.14        258.95        29.69 o                         
  -5  10   4        489.30        468.54        36.64 o                         
  -4  10   4         24.88         22.15         2.71 o                         
  -3  10   4        936.41        948.01        14.67 o                         
  -2  10   4         33.94         28.68         3.06 o                         
  -1  10   4       1478.49       1419.84        30.94 o                         
   0  10   4         30.47         37.69         3.90 o                         
   1  10   4        916.48        926.86        12.15 o                         
   2  10   4        489.70        495.84         8.00 o                         
   3  10   4        174.60        167.54         8.54 o                         
   4  10   4        204.72        219.93        23.22 o                         
   5  10   4         39.65         40.45         9.54 o                         
   6  10   4         37.71         40.22         9.85 o                         
  -6  11   4        378.61        331.05        42.53 o                         
  -5  11   4         46.68         61.52        10.70 o                         
  -4  11   4         35.20         46.18         6.10 o                         
  -3  11   4        335.48        333.35         8.97 o                         
  -2  11   4         27.06         33.38         5.55 o                         
  -1  11   4        276.49        215.47        13.22 o                         
   0  11   4         18.58         26.61         6.10 o                         
   1  11   4         11.72         11.80         1.75 o                         
   2  11   4          1.35          3.75         1.30 o                         
   3  11   4        224.06        217.61         7.42 o                         
   4  11   4         28.81         32.43         5.85 o                         
   5  11   4         13.63         18.96         6.53 o                         
   6  11   4          1.59          2.45         3.19 o                         
  -5  12   4         46.92         44.58        12.38 o                         
  -3  12   4         47.94         44.57         7.15 o                         
  -2  12   4         75.29         70.02        12.50 o                         
  -1  12   4         23.44         27.02         6.17 o                         
   0  12   4        340.39        316.35        13.14 o                         
   1  12   4         39.26         69.55        16.23 o                         
   2  12   4        114.64        105.98        31.27 o                         
   3  12   4        131.73        150.58        19.17 o                         
   4  12   4          0.80          4.47         3.89 o                         
   5  12   4        143.83        146.93        18.39 o                         
  -3  13   4          0.74          1.44         1.98 o                         
  -2  13   4         32.05         42.33         6.67 o                         
  -1  13   4         57.05         59.66        11.48 o                         
   0  13   4         16.24          9.77         3.04 o                         
   1  13   4        188.32        187.48        16.70 o                         
   2  13   4         95.58         94.96        15.25 o                         
   4  13   4         24.73         18.22         7.41 o                         
  -2  14   4          0.01          5.28         4.42 o                         
  -1  14   4        217.85        248.92        23.21 o                         
   0  14   4          0.14          3.55         2.96 o                         
   1  14   4        284.41        335.09        14.64 o                         
   2  14   4          1.47          2.42         2.93 o                         
   3  14   4          2.35          3.42         4.89 o                         
  -2  15   4        118.13        136.54         7.16 o                         
  -1  15   4        139.48        103.01        15.74 o                         
   0  15   4         78.02         91.59        11.63 o                         
   1  15   4         49.77         40.01         9.37 o                         
  -9   1   5         73.50         75.21        13.23 o                         
  -8   1   5        100.49        119.38         9.64 o                         
  -7   1   5         18.56         17.61         2.20 o                         
  -6   1   5          6.02         10.74         1.48 o                         
  -5   1   5          4.69         14.26         1.71 o                         
  -4   1   5        312.51        333.09         5.07 o                         
  -3   1   5        733.96        716.78         6.48 o                         
  -2   1   5       2764.96       2517.94        15.44 o                         
  -1   1   5          0.44          4.15         3.22 o                         
   1   1   5          9.12         10.46         1.36 o                         
   2   1   5       2308.32       2086.31        14.78 o                         
   3   1   5        142.79        129.69         1.74 o                         
   4   1   5         26.28         34.16         2.28 o                         
   5   1   5         39.41         56.76         2.88 o                         
   6   1   5        121.11        113.50         2.31 o                         
   7   1   5          3.84          5.38         1.14 o                         
  -9   2   5         86.30         87.45        13.23 o                         
  -8   2   5          0.07          2.74         2.52 o                         
  -7   2   5        574.06        590.61        10.23 o                         
  -6   2   5         39.21         39.65         4.08 o                         
  -5   2   5       4403.98       4500.42        55.17 o                         
  -4   2   5         39.13         52.02         3.40 o                         
  -3   2   5       4939.83       4754.50        27.66 o                         
  -2   2   5         52.69         40.19         5.09 o                         
  -1   2   5       1495.55       1433.22        11.30 o                         
   0   2   5          0.70          8.15         1.28 o                         
   1   2   5       6431.28       5719.58        40.69 o                         
   2   2   5          6.67          6.86         0.82 o                         
   3   2   5       5578.68       5441.48        35.19 o                         
   4   2   5        175.54        168.01         1.56 o                         
   5   2   5       1208.82       1299.32        12.10 o                         
   6   2   5        127.76        116.33         3.48 o                         
   7   2   5         15.11         15.50         3.83 o                         
  -9   3   5         42.97         48.27         7.93 o                         
  -8   3   5          2.55          2.14         2.78 o                         
  -7   3   5          5.89          4.59         1.53 o                         
  -6   3   5         19.00         19.18         4.00 o                         
  -5   3   5          0.42          2.61         0.93 o                         
  -4   3   5       1030.19       1020.47        12.86 o                         
  -3   3   5        355.83        356.51         5.24 o                         
  -2   3   5        112.56        129.49         2.49 o                         
  -1   3   5          3.64          4.59         0.90 o                         
   0   3   5        351.40        331.86         6.40 o                         
   1   3   5        125.48        117.15         2.03 o                         
   2   3   5         41.64         48.72         2.40 o                         
   3   3   5         18.25         16.21         1.93 o                         
   4   3   5        732.72        833.96         5.48 o                         
   5   3   5          0.74          2.07         0.69 o                         
   6   3   5        111.48        109.92         4.84 o                         
   7   3   5        126.09        120.64        15.28 o                         
   8   3   5         22.91         14.59         4.58 o                         
  -8   4   5          0.00          8.64         3.35 o                         
  -7   4   5        213.68        228.88        21.92 o                         
  -6   4   5        603.34        566.78        16.17 o                         
  -5   4   5          7.74          7.29         2.37 o                         
  -4   4   5         19.69         31.70         2.19 o                         
  -3   4   5       1215.31       1297.97        18.57 o                         
  -2   4   5        234.18        273.18         5.16 o                         
  -1   4   5        139.20        166.23         2.67 o                         
   0   4   5        566.60        507.38         5.12 o                         
   1   4   5        728.71        722.70         7.47 o                         
   2   4   5         98.74        107.56         2.29 o                         
   3   4   5        501.12        493.12         4.10 o                         
   4   4   5        206.41        193.49         2.52 o                         
   5   4   5         47.96         41.17         5.00 o                         
   6   4   5         56.06         51.24         7.26 o                         
   7   4   5        107.91        117.14        19.91 o                         
   8   4   5         10.28         12.43         3.32 o                         
  -8   5   5        782.20        821.32        41.27 o                         
  -7   5   5         15.37         23.28         6.05 o                         
  -6   5   5        493.55        505.07        25.27 o                         
  -5   5   5        391.40        424.62        23.75 o                         
  -4   5   5        837.77        853.72         7.92 o                         
  -3   5   5       1724.89       1842.31        13.71 o                         
  -2   5   5       4068.42       4142.13        30.86 o                         
  -1   5   5        334.45        378.70         4.50 o                         
   0   5   5       3668.27       3537.96        13.54 o                         
   1   5   5        182.59        185.30         2.78 o                         
   2   5   5        728.75        708.08         5.72 o                         
   3   5   5         24.50         27.90         1.73 o                         
   4   5   5        424.43        468.85         5.33 o                         
   5   5   5          0.04          2.57         1.25 o                         
   6   5   5         49.76         46.51        13.09 o                         
   7   5   5        287.79        278.20        12.61 o                         
   8   5   5        116.50        117.55        15.52 o                         
  -8   6   5        381.09        387.95        33.58 o                         
  -7   6   5        492.33        531.54        20.23 o                         
  -6   6   5         90.31        107.31        18.70 o                         
  -5   6   5         23.90         26.77         4.67 o                         
  -4   6   5        789.27        843.86         9.22 o                         
  -3   6   5         43.27         87.67         2.39 o                         
  -2   6   5       1112.10       1271.58         8.28 o                         
  -1   6   5        905.49        851.30         7.83 o                         
   0   6   5        229.63        224.26         3.05 o                         
   1   6   5       4039.09       3690.90        28.54 o                         
   2   6   5         16.71         21.84         2.41 o                         
   3   6   5        373.50        340.39         3.05 o                         
   4   6   5        602.44        649.74         5.73 o                         
   5   6   5          0.26          0.96         0.95 o                         
   6   6   5        152.54        157.77        21.43 o                         
   7   6   5         53.94         50.69        10.88 o                         
   8   6   5         23.39         23.10         5.94 o                         
  -8   7   5          6.14          3.86         2.62 o                         
  -7   7   5          9.72          6.31         4.09 o                         
  -6   7   5         21.19         17.39         4.33 o                         
  -5   7   5         22.02         31.57         8.39 o                         
  -4   7   5         23.85         24.07         2.68 o                         
  -3   7   5         24.64         27.19         2.60 o                         
  -2   7   5        105.45        117.31         3.31 o                         
  -1   7   5        156.33        170.32         3.38 o                         
   0   7   5         14.63         19.02         1.72 o                         
   1   7   5          0.16          3.39         1.08 o                         
   2   7   5        199.76        186.97         3.17 o                         
   3   7   5        739.05        733.19         7.21 o                         
   4   7   5        147.53        144.62         3.98 o                         
   5   7   5          1.10          3.67         1.52 o                         
   6   7   5        456.22        477.34        20.69 o                         
   7   7   5          4.42          2.44         3.06 o                         
  -7   8   5          1.02         17.32         4.35 o                         
  -6   8   5        468.14        487.22        18.84 o                         
  -5   8   5        307.41        321.20        14.08 o                         
  -4   8   5        133.92        142.34         6.65 o                         
  -3   8   5        119.71        137.86         5.02 o                         
  -2   8   5         31.99         29.17         2.55 o                         
  -1   8   5          2.12          1.82         0.93 o                         
   0   8   5          7.88          2.55         1.20 o                         
   1   8   5        239.45        208.80         3.51 o                         
   2   8   5        287.93        273.40         3.68 o                         
   3   8   5       1231.71       1249.46        12.06 o                         
   4   8   5          1.95          4.21         0.95 o                         
   5   8   5        210.24        217.66        27.24 o                         
   6   8   5         44.31         53.77         8.23 o                         
   7   8   5          9.16         11.66         3.06 o                         
  -7   9   5        114.58        105.71        13.00 o                         
  -6   9   5        223.55        209.46        19.42 o                         
  -5   9   5         15.32         17.81         5.16 o                         
  -4   9   5        243.26        241.25         8.78 o                         
  -3   9   5          1.36          4.80         1.36 o                         
  -2   9   5        412.27        422.76         5.40 o                         
  -1   9   5          2.50          2.68         1.23 o                         
   0   9   5       1409.12       1358.97        14.67 o                         
   1   9   5        209.32        184.34         4.75 o                         
   2   9   5       1319.91       1344.57        15.27 o                         
   3   9   5        159.66        154.13         6.20 o                         
   4   9   5         26.04         25.91         2.86 o                         
   5   9   5         37.06         31.54         8.33 o                         
   6   9   5        241.02        257.25        34.91 o                         
   7   9   5         45.42         52.00         9.37 o                         
  -6  10   5          3.84          2.18         2.62 o                         
  -5  10   5          2.89         10.24         7.31 o                         
  -4  10   5        265.10        257.98         5.74 o                         
  -3  10   5         47.84         51.31         4.79 o                         
  -2  10   5        241.17        272.15         6.44 o                         
  -1  10   5        252.34        243.95         9.42 o                         
   0  10   5       1018.35       1013.12        13.30 o                         
   1  10   5         22.27         28.17         3.00 o                         
   2  10   5       1153.95       1199.85        18.22 o                         
   3  10   5          0.03          1.64         1.34 o                         
   4  10   5         52.32         40.95         6.25 o                         
   5  10   5         24.93         24.05         6.90 o                         
   6  10   5         18.55          9.05         3.86 o                         
  -6  11   5         26.30         17.85         4.55 o                         
  -5  11   5         39.48         34.94         8.20 o                         
  -4  11   5        445.91        456.67        11.97 o                         
  -3  11   5         28.21         23.32         2.87 o                         
  -2  11   5        401.38        366.51        10.07 o                         
  -1  11   5          5.32          1.92         1.54 o                         
   0  11   5         19.59         19.94         3.34 o                         
   1  11   5        652.70        632.95        13.54 o                         
   2  11   5        712.62        728.66        11.33 o                         
   3  11   5        379.71        386.70         6.91 o                         
   4  11   5          0.25          3.94         1.82 o                         
   5  11   5         73.49         79.60        11.35 o                         
  -5  12   5        236.72        181.70        32.23 o                         
  -4  12   5         21.96         27.94         8.18 o                         
  -3  12   5        318.29        240.40         8.16 o                         
  -2  12   5         38.62         40.93         9.00 o                         
  -1  12   5        184.20        200.27        49.83 o                         
   0  12   5         94.00         81.25        14.38 o                         
   1  12   5        542.96        530.54        15.88 o                         
   2  12   5         27.60         19.78         3.36 o                         
   3  12   5        473.01        507.93        19.97 o                         
   4  12   5         38.11         38.75        11.01 o                         
   5  12   5         43.60         36.99        11.70 o                         
  -3  13   5         17.29         13.35         3.34 o                         
  -2  13   5         16.02         36.77         5.45 o                         
  -1  13   5         76.63         66.71         7.98 o                         
   0  13   5        146.44        179.74        23.83 o                         
   1  13   5        182.43        202.58        15.33 o                         
   2  13   5         25.87         35.06         6.48 o                         
   3  13   5          0.11         -0.62         4.09 o                         
  -2  14   5          5.66          6.38         4.06 o                         
  -1  14   5          4.70          7.10         4.20 o                         
   0  14   5         83.45         75.57         8.98 o                         
   1  14   5          2.74          2.80         3.80 o                         
   2  14   5          1.02          4.17         2.78 o                         
  -2  15   5        122.90         79.11        18.52 o                         
  -1  15   5         82.84         91.98        14.40 o                         
   0  15   5         58.20         60.70        10.21 o                         
   1  15   5        116.40        121.57        23.92 o                         
  -9   0   6         77.05         85.26        13.97 o                         
  -8   0   6          0.01          4.19         3.34 o                         
  -7   0   6        542.45        539.52        23.44 o                         
  -6   0   6       1153.66       1158.32        17.09 o                         
  -5   0   6         22.96         22.85         3.05 o                         
  -4   0   6       1335.31       1463.84        20.45 o                         
  -3   0   6       3042.78       2907.30        25.78 o                         
  -2   0   6       5998.24       5633.29        46.26 o                         
   0   0   6       9590.82       8347.00       167.19 o                         
   1   0   6        524.13        556.90        19.01 o                         
   2   0   6        238.67        254.08         3.72 o                         
   3   0   6          0.86          1.82         0.72 o                         
   4   0   6         44.23         33.67         4.60 o                         
   5   0   6        623.25        660.21         9.52 o                         
   6   0   6         78.60         84.49         3.90 o                         
   7   0   6          8.08          5.50         1.85 o                         
  -9   1   6          0.07         -0.23         3.01 o                         
  -8   1   6        268.45        296.25        22.49 o                         
  -7   1   6         57.45         55.82         3.86 o                         
  -6   1   6        642.71        656.81         8.51 o                         
  -5   1   6        317.06        324.64         4.12 o                         
  -4   1   6       3910.06       3874.16        33.78 o                         
  -3   1   6        352.76        392.60         7.08 o                         
  -2   1   6        763.89        785.42        12.69 o                         
  -1   1   6        230.83        219.01         3.94 o                         
   0   1   6         87.50         92.98         2.14 o                         
   1   1   6        645.32        629.16         8.38 o                         
   2   1   6        224.33        226.56         2.29 o                         
   3   1   6         28.76         38.78         1.97 o                         
   4   1   6          0.03          2.46         0.98 o                         
   5   1   6        644.69        693.19         7.67 o                         
   6   1   6         56.64         48.91         3.36 o                         
   7   1   6          0.02          1.39         0.94 o                         
  -9   2   6         31.72         36.53         6.13 o                         
  -8   2   6          0.28          6.49         2.91 o                         
  -7   2   6        163.64        120.89        17.04 o                         
  -6   2   6       1989.64       2075.54        22.80 o                         
  -5   2   6        133.35        131.22         4.01 o                         
  -4   2   6         65.73         58.36         5.90 o                         
  -2   2   6        203.09        174.18         5.09 o                         
  -1   2   6          6.49         11.57         1.59 o                         
   0   2   6       1841.19       1741.65        10.99 o                         
   1   2   6          3.24          0.90         0.93 o                         
   2   2   6       1679.85       1681.47        15.28 o                         
   3   2   6       1511.46       1589.92        10.30 o                         
   4   2   6        327.54        319.09         5.09 o                         
   5   2   6          1.27          2.73         1.11 o                         
   6   2   6          9.80          6.29         1.12 o                         
   7   2   6          6.39          6.12         2.52 o                         
  -9   3   6        113.82         99.95        12.91 o                         
  -8   3   6        171.64        190.31        24.52 o                         
  -7   3   6         81.26         90.12        15.67 o                         
  -6   3   6       3067.71       3087.66        30.28 o                         
  -5   3   6       1911.64       1967.88        19.94 o                         
  -4   3   6       5140.66       5123.76        57.14 o                         
  -3   3   6        152.58        139.61         3.17 o                         
  -2   3   6       1345.83       1433.80        11.55 o                         
  -1   3   6        197.84        168.98         3.11 o                         
   0   3   6        326.37        280.63         8.20 o                         
   1   3   6       2288.76       2191.80        10.21 o                         
   2   3   6       3369.18       3302.94        16.13 o                         
   3   3   6       3560.70       3689.82        21.55 o                         
   4   3   6       1506.26       1574.43        10.21 o                         
   5   3   6        769.48        812.68        11.83 o                         
   6   3   6         98.10        101.77        21.58 o                         
   7   3   6        166.78        166.62         7.16 o                         
   8   3   6        130.79        113.56         5.58 o                         
  -8   4   6        149.80        130.32        17.24 o                         
  -7   4   6         23.42         14.30         5.17 o                         
  -6   4   6        461.67        433.38        19.13 o                         
  -5   4   6         93.54         89.98         2.81 o                         
  -4   4   6          7.08         16.93         2.89 o                         
  -3   4   6       1404.55       1507.21        17.94 o                         
  -2   4   6       3849.15       3928.21        25.75 o                         
  -1   4   6         33.27         40.43         3.79 o                         
   0   4   6        926.49        973.08         6.60 o                         
   1   4   6        187.71        178.12         3.30 o                         
   2   4   6       1527.10       1491.18         8.03 o                         
   3   4   6        448.06        399.62         4.70 o                         
   4   4   6         21.56         31.94         2.54 o                         
   5   4   6        653.44        689.61         9.72 o                         
   6   4   6        100.98         85.11        14.38 o                         
   7   4   6        320.51        325.31        12.94 o                         
   8   4   6         22.22         27.04         5.27 o                         
  -7   5   6         79.21         83.75        10.50 o                         
  -6   5   6          0.01          9.05         3.53 o                         
  -5   5   6        193.78        200.34         4.28 o                         
  -4   5   6        242.39        249.04         3.46 o                         
  -3   5   6        409.19        465.93         5.09 o                         
  -2   5   6        908.18        933.81         7.18 o                         
  -1   5   6       1094.06       1038.80         7.24 o                         
   0   5   6          0.50          3.27         0.91 o                         
   1   5   6        126.02        135.16         2.35 o                         
   2   5   6          3.23          3.17         0.55 o                         
   3   5   6        918.18        960.84         5.51 o                         
   4   5   6         56.72         57.51         1.70 o                         
   5   5   6        631.82        625.08        12.83 o                         
   6   5   6         29.25         32.45         6.04 o                         
   7   5   6        211.83        202.59        24.24 o                         
   8   5   6         27.79         17.70         4.14 o                         
  -8   6   6        207.30        194.37        19.34 o                         
  -7   6   6         43.49         54.23         6.74 o                         
  -6   6   6         12.32         11.24         4.66 o                         
  -5   6   6         77.43         85.09         3.44 o                         
  -4   6   6         78.68         49.00         8.11 o                         
  -3   6   6        444.96        464.68         6.69 o                         
  -2   6   6        505.05        570.53        12.44 o                         
  -1   6   6        247.48        283.34         3.70 o                         
   0   6   6       1371.08       1434.28         8.84 o                         
   1   6   6        395.79        394.54         6.92 o                         
   2   6   6         41.00         50.32         3.17 o                         
   3   6   6        221.05        202.39         2.43 o                         
   4   6   6        561.18        590.46         5.12 o                         
   5   6   6         20.03         18.66         7.25 o                         
   6   6   6         77.61         69.91        25.09 o                         
   7   6   6         16.57         17.29         6.10 o                         
  -8   7   6          2.65         11.48         5.43 o                         
  -7   7   6         28.71         32.39         7.41 o                         
  -6   7   6         13.66         15.33         3.93 o                         
  -5   7   6         14.59         13.72         2.11 o                         
  -4   7   6         97.81         90.23         3.63 o                         
  -3   7   6        195.41        207.28         6.43 o                         
  -2   7   6          9.40          8.84         1.27 o                         
  -1   7   6        389.16        338.79         3.94 o                         
   0   7   6        295.93        282.64         6.06 o                         
   1   7   6        765.98        789.28         7.48 o                         
   2   7   6        225.06        199.83         3.10 o                         
   3   7   6        294.11        282.62         3.97 o                         
   4   7   6        747.58        746.47         8.01 o                         
   5   7   6        573.84        614.44        17.58 o                         
   6   7   6         79.87         81.18        12.58 o                         
   7   7   6        107.54        115.32        20.27 o                         
  -7   8   6        171.54        166.77        18.91 o                         
  -6   8   6          6.72          8.65         5.17 o                         
  -5   8   6        374.08        369.82         3.80 o                         
  -4   8   6         27.65         26.57         3.04 o                         
  -3   8   6        191.85        211.28         6.53 o                         
  -2   8   6         41.35         47.94         3.54 o                         
  -1   8   6          4.39          8.66         1.17 o                         
   0   8   6        443.97        439.51         6.15 o                         
   1   8   6         87.09         89.85         4.37 o                         
   2   8   6        559.89        507.71         8.32 o                         
   3   8   6       3944.61       4061.37        38.30 o                         
   4   8   6       1081.37       1095.99        14.49 o                         
   5   8   6        902.01        961.96        24.36 o                         
   6   8   6        330.23        369.26        14.00 o                         
   7   8   6          5.38         11.16         4.61 o                         
  -7   9   6         28.27         24.34         6.04 o                         
  -6   9   6          3.40          3.97         3.19 o                         
  -5   9   6          4.39          4.72         1.05 o                         
  -4   9   6         38.45         39.29         4.52 o                         
  -3   9   6         25.39         28.13         3.94 o                         
  -2   9   6          7.01          7.31         1.41 o                         
  -1   9   6          5.92          5.94         1.38 o                         
   0   9   6         85.92        100.39         3.97 o                         
   1   9   6         45.24         43.87         3.10 o                         
   2   9   6        210.98        209.47         7.93 o                         
   3   9   6        336.21        333.49         5.34 o                         
   4   9   6          4.47          4.21         0.93 o                         
   5   9   6          1.81          5.56         4.33 o                         
   6   9   6         96.63        109.58        26.42 o                         
  -6  10   6         52.73         45.79         5.43 o                         
  -5  10   6        234.40        261.63        27.32 o                         
  -4  10   6         43.88         38.04         4.10 o                         
  -3  10   6        680.13        608.76         8.92 o                         
  -2  10   6          3.14          4.72         1.50 o                         
  -1  10   6       1097.75       1114.56        15.46 o                         
   0  10   6         27.59         25.02         3.07 o                         
   1  10   6       3281.23       3317.80        37.44 o                         
   2  10   6         77.58         61.99         6.04 o                         
   3  10   6        131.57        130.87         6.33 o                         
   4  10   6         27.25         21.42         4.74 o                         
   5  10   6         82.63         82.85        17.85 o                         
   6  10   6        162.18        163.89        32.93 o                         
  -6  11   6         30.22         39.67        10.04 o                         
  -5  11   6         98.59        104.15        13.25 o                         
  -4  11   6        398.01        413.50        23.50 o                         
  -3  11   6        188.30        187.94         7.30 o                         
  -2  11   6        539.54        524.46         7.95 o                         
  -1  11   6          4.01         10.42         4.38 o                         
   0  11   6         21.02         29.72         5.38 o                         
   1  11   6         22.71         19.48         3.08 o                         
   2  11   6         32.50         31.60         4.04 o                         
   3  11   6        365.63        363.25         9.96 o                         
   4  11   6         80.97         77.68         8.45 o                         
   5  11   6         89.99         89.84        17.18 o                         
  -5  12   6        263.54        242.25        17.60 o                         
  -4  12   6         76.59         64.65        12.14 o                         
  -3  12   6         27.09         25.26         4.63 o                         
  -2  12   6         63.33         71.29        17.03 o                         
  -1  12   6        111.65         87.34        11.79 o                         
   0  12   6        178.12        209.63        54.34 o                         
   1  12   6        359.31        402.46        26.66 o                         
   2  12   6          3.78          6.47         2.10 o                         
   3  12   6         82.23         87.52        12.68 o                         
   4  12   6        103.04        114.10        24.85 o                         
  -3  13   6          0.41         -0.98         2.34 o                         
  -2  13   6          6.43          1.36         2.50 o                         
  -1  13   6          8.90         13.20         6.67 o                         
   0  13   6          1.33          1.85         4.24 o                         
   1  13   6         36.45         38.28         6.74 o                         
   2  13   6         20.58         17.27         5.14 o                         
   3  13   6        109.22         98.10        16.37 o                         
  -2  14   6         11.10          9.41         3.45 o                         
  -1  14   6        498.02        499.57        18.21 o                         
   0  14   6        158.40        172.00        14.43 o                         
   1  14   6         65.03         75.64        13.95 o                         
   2  14   6         18.82         12.07         4.37 o                         
  -2  15   6         98.36         95.73        21.20 o                         
  -1  15   6         23.30         28.56         7.05 o                         
   0  15   6        149.44        151.43        15.05 o                         
   1  15   6          4.03          3.26         4.87 o                         
  -9   1   7          0.33          3.74         1.63 o                         
  -8   1   7         61.91         54.84         6.27 o                         
  -7   1   7          9.79         12.82         1.44 o                         
  -6   1   7          6.91          7.41         1.27 o                         
  -5   1   7        322.90        366.22         4.60 o                         
  -4   1   7        437.39        393.30         7.38 o                         
  -3   1   7        113.05        156.12         5.94 o                         
  -2   1   7       1971.84       1906.53        15.04 o                         
  -1   1   7       4870.10       4517.50        47.48 o                         
   0   1   7       3988.84       3728.86        24.10 o                         
   1   1   7       3564.50       3384.61        29.80 o                         
   2   1   7        805.40        821.81         5.13 o                         
   3   1   7        338.72        335.42         4.24 o                         
   4   1   7        577.95        611.57         6.17 o                         
   5   1   7         23.81         22.47         2.69 o                         
   6   1   7         15.77         15.25         1.99 o                         
   7   1   7        237.23        226.27         6.87 o                         
  -9   2   7         78.48         96.35        14.71 o                         
  -8   2   7        161.14        155.20        26.14 o                         
  -7   2   7        252.12        234.57         7.98 o                         
  -6   2   7          0.06          3.25         1.75 o                         
  -5   2   7        393.34        387.42         4.76 o                         
  -4   2   7       3366.74       3239.79        47.14 o                         
  -3   2   7       1770.72       1636.26        15.11 o                         
  -2   2   7       3994.38       3848.63        25.73 o                         
  -1   2   7       2172.97       2102.55        17.10 o                         
   0   2   7        341.81        304.69         4.68 o                         
   1   2   7       2773.62       2673.02        20.05 o                         
   2   2   7        427.09        535.70        12.72 o                         
   3   2   7        788.78        826.83         5.68 o                         
   4   2   7       2205.63       2164.52        13.18 o                         
   5   2   7         36.62         41.39         3.48 o                         
   6   2   7        927.18        969.15         9.70 o                         
   7   2   7         22.56         16.96         5.28 o                         
  -9   3   7         86.55         78.42         9.77 o                         
  -8   3   7        183.12        214.26        35.14 o                         
  -7   3   7        461.60        439.70        23.03 o                         
  -6   3   7          2.99          4.75         1.30 o                         
  -5   3   7        863.22        909.83        15.56 o                         
  -4   3   7          0.07          6.07         1.90 o                         
  -3   3   7        554.18        577.30         6.78 o                         
  -2   3   7        223.19        209.05         3.77 o                         
  -1   3   7        706.96        682.89        19.95 o                         
   0   3   7        274.31        290.69         4.39 o                         
   1   3   7         95.74        114.50         2.20 o                         
   2   3   7        508.39        530.36         6.48 o                         
   3   3   7        951.54       1021.41         6.91 o                         
   4   3   7        218.21        240.68         3.89 o                         
   5   3   7        121.77        110.05         3.42 o                         
   6   3   7          9.94         15.14         4.87 o                         
   7   3   7        200.64        203.44         7.12 o                         
   8   3   7        221.01        221.34         7.85 o                         
  -8   4   7        155.56        148.87        13.92 o                         
  -7   4   7         44.44         48.76        11.27 o                         
  -6   4   7       1194.76       1158.57        41.44 o                         
  -5   4   7        196.24        227.05         5.46 o                         
  -4   4   7       3560.03       3571.52        18.27 o                         
  -3   4   7         13.78          4.54         0.87 o                         
  -2   4   7       3245.16       3253.84        15.03 o                         
  -1   4   7        799.93        797.95         5.74 o                         
   0   4   7       1487.57       1453.23         8.97 o                         
   1   4   7        609.75        616.18         5.30 o                         
   2   4   7       3895.53       4204.64        34.55 o                         
   3   4   7         27.12         21.15         2.21 o                         
   4   4   7         78.07         91.22         3.08 o                         
   5   4   7        625.47        619.24         9.17 o                         
   6   4   7        288.93        294.95        27.15 o                         
   7   4   7         11.51         14.89         3.29 o                         
   8   4   7        148.77        119.41        19.34 o                         
  -8   5   7         17.05         32.44         8.49 o                         
  -7   5   7        165.69        142.54        25.58 o                         
  -6   5   7       1207.25       1261.38        27.38 o                         
  -5   5   7        997.77       1000.51        16.97 o                         
  -4   5   7       2089.05       2156.44        15.18 o                         
  -3   5   7        265.13        267.14         4.17 o                         
  -2   5   7        723.45        671.02         6.90 o                         
  -1   5   7       1880.74       1813.40        16.14 o                         
   0   5   7        448.31        459.34         6.64 o                         
   1   5   7        593.56        551.22         8.98 o                         
   2   5   7         21.02         26.08         2.60 o                         
   3   5   7         15.94         32.79         2.64 o                         
   4   5   7         46.06         50.85         2.05 o                         
   5   5   7        126.86        123.54         5.19 o                         
   6   5   7         80.42        101.27        19.29 o                         
   7   5   7        494.04        529.51        18.81 o                         
   8   5   7          3.71          7.43         3.96 o                         
  -8   6   7         16.08         17.32         4.68 o                         
  -7   6   7          6.93          9.77         3.58 o                         
  -6   6   7          0.19         -0.16         4.27 o                         
  -5   6   7         19.37         18.04         3.32 o                         
  -4   6   7         98.02         99.20         3.40 o                         
  -3   6   7        528.39        546.31         5.80 o                         
  -2   6   7         50.98         55.48         3.75 o                         
  -1   6   7        820.58        860.98         8.71 o                         
   0   6   7         77.73         76.27         3.23 o                         
   1   6   7        932.31        964.95         6.97 o                         
   2   6   7        121.96        110.82         2.20 o                         
   3   6   7         79.74         84.02         2.20 o                         
   4   6   7        287.40        312.03         5.55 o                         
   5   6   7        898.88        910.48        27.11 o                         
   6   6   7        248.60        256.44        13.59 o                         
   7   6   7          4.83          6.82         3.30 o                         
  -8   7   7         74.83         65.99         9.99 o                         
  -7   7   7          0.10          4.42         3.06 o                         
  -6   7   7          1.58          5.33         3.60 o                         
  -5   7   7        339.60        334.81         6.24 o                         
  -4   7   7         41.95         50.62         5.01 o                         
  -3   7   7        446.40        476.63         6.37 o                         
  -2   7   7         40.50         31.28         2.56 o                         
  -1   7   7        269.82        242.49         3.42 o                         
   0   7   7       1061.76        986.40         7.70 o                         
   1   7   7        619.47        618.49         6.16 o                         
   2   7   7          0.02          3.46         0.91 o                         
   3   7   7        163.90        155.34         4.30 o                         
   4   7   7          2.31          3.52         0.93 o                         
   5   7   7        117.75        137.36        21.27 o                         
   6   7   7          8.47          8.06         4.25 o                         
   7   7   7          0.90          3.63         2.31 o                         
  -7   8   7         18.71         24.36         5.68 o                         
  -6   8   7          2.60          8.36         4.68 o                         
  -5   8   7        210.97        232.24         9.58 o                         
  -4   8   7          0.13          1.26         1.02 o                         
  -3   8   7         18.79         14.12         1.90 o                         
  -2   8   7         35.51         36.47         3.24 o                         
  -1   8   7         24.46         16.28         1.70 o                         
   0   8   7         14.26         12.30         1.48 o                         
   1   8   7          3.78          6.30         1.07 o                         
   2   8   7         39.19         40.82         3.12 o                         
   3   8   7        692.91        692.83         8.17 o                         
   4   8   7        944.92        989.38        13.62 o                         
   5   8   7         91.73         94.73        20.56 o                         
   6   8   7         79.31         80.46        17.44 o                         
   7   8   7        271.61        224.84        36.92 o                         
  -7   9   7         59.52         61.80         9.98 o                         
  -6   9   7          4.85          9.21         3.96 o                         
  -5   9   7        206.46        238.53        19.20 o                         
  -4   9   7        244.64        226.94         8.81 o                         
  -3   9   7        938.52        914.14        20.83 o                         
  -2   9   7        547.79        526.21         8.48 o                         
  -1   9   7        588.04        622.33         7.69 o                         
   0   9   7        609.69        585.31        10.54 o                         
   1   9   7        672.78        670.27         7.82 o                         
   2   9   7       1358.43       1369.02        17.10 o                         
   3   9   7        441.32        436.73         7.21 o                         
   4   9   7        868.82        907.91        13.93 o                         
   5   9   7        255.01        243.13        20.87 o                         
   6   9   7          9.85         15.70         4.69 o                         
  -6  10   7          0.02          5.27         4.22 o                         
  -5  10   7         21.16         20.10         5.01 o                         
  -4  10   7         38.38         40.40         5.31 o                         
  -3  10   7         17.74         26.82         4.66 o                         
  -2  10   7       1116.78       1095.52        14.52 o                         
  -1  10   7        556.37        548.36        10.18 o                         
   0  10   7       2060.31       2010.34        23.91 o                         
   1  10   7        175.39        183.43         9.50 o                         
   2  10   7        148.32        139.81         8.39 o                         
   3  10   7        146.31        150.71         4.66 o                         
   4  10   7         15.45         12.59         3.51 o                         
   5  10   7          0.53          4.17         2.19 o                         
   6  10   7         13.50         10.73         4.40 o                         
  -6  11   7        144.49        129.60        20.95 o                         
  -5  11   7         25.65         28.61         5.33 o                         
  -4  11   7        134.70        146.18        11.92 o                         
  -3  11   7        118.24        109.72         9.50 o                         
  -2  11   7        977.34        903.86        31.17 o                         
  -1  11   7       1210.71       1173.26        24.83 o                         
   0  11   7        794.57        755.74        18.04 o                         
   1  11   7        757.26        768.14        27.12 o                         
   2  11   7        367.15        342.78        12.84 o                         
   3  11   7          3.36         11.89         3.42 o                         
   4  11   7         15.89         16.11         3.78 o                         
   5  11   7        117.50        106.18        20.86 o                         
  -5  12   7         20.04         29.00         9.57 o                         
  -4  12   7        124.61        123.03        19.94 o                         
  -3  12   7          4.67          3.75         1.50 o                         
  -2  12   7          0.53          9.10         4.60 o                         
  -1  12   7        195.36        178.53        14.07 o                         
   0  12   7        467.86        427.42        15.46 o                         
   1  12   7          2.32          8.72         3.73 o                         
   2  12   7          5.10          7.14         1.62 o                         
   3  12   7         84.83         82.05        12.33 o                         
   4  12   7         90.24         83.93        20.59 o                         
  -4  13   7         61.16         50.60        11.70 o                         
  -3  13   7          7.15          5.07         3.53 o                         
  -2  13   7        267.59        252.88        13.46 o                         
  -1  13   7        151.66        151.59        13.36 o                         
   0  13   7         19.58         27.81         5.99 o                         
   1  13   7        213.97        211.13        33.42 o                         
   2  13   7         20.35         25.45         8.06 o                         
   3  13   7        274.22        261.38        36.40 o                         
  -2  14   7         48.33         42.51         8.44 o                         
  -1  14   7         15.08         22.62         3.78 o                         
   0  14   7          2.10          2.76         2.45 o                         
   1  14   7         30.65         30.93         6.98 o                         
   2  14   7         90.50         98.03        13.50 o                         
  -1  15   7          2.21          5.14         2.16 o                         
   0  15   7         22.99         24.47         7.54 o                         
   1  15   7         48.75         39.67        10.98 o                         
  -9   0   8          4.89          4.20         3.22 o                         
  -8   0   8        324.25        330.68        14.23 o                         
  -7   0   8        195.44        191.69         6.33 o                         
  -6   0   8        103.81         99.41         9.93 o                         
  -5   0   8        303.15        312.38         5.71 o                         
  -4   0   8       1292.63       1310.62        21.40 o                         
  -3   0   8       2267.30       2337.62        23.74 o                         
  -2   0   8        535.70        441.32         7.79 o                         
  -1   0   8          0.73          2.45         1.61 o                         
   0   0   8       3783.56       3670.18        22.72 o                         
   1   0   8         32.33         30.93         4.00 o                         
   2   0   8        737.35        696.02         6.68 o                         
   3   0   8          0.24          1.28         0.62 o                         
   4   0   8         12.78         13.65         2.63 o                         
   5   0   8        913.93        986.49        13.84 o                         
   6   0   8        433.27        425.92        10.23 o                         
   7   0   8          1.13          2.32         1.21 o                         
  -9   1   8        219.81        198.76        18.50 o                         
  -8   1   8         48.48         39.34         6.69 o                         
  -7   1   8         18.55         15.96         1.92 o                         
  -6   1   8        652.38        687.47         8.06 o                         
  -5   1   8        263.29        273.12         5.48 o                         
  -4   1   8       1327.77       1391.05        15.61 o                         
  -3   1   8        717.81        706.00        11.74 o                         
  -2   1   8       1705.81       1664.51        10.63 o                         
  -1   1   8        813.38        768.70         8.55 o                         
   0   1   8        434.62        436.44         5.52 o                         
   1   1   8        468.28        467.88        10.03 o                         
   2   1   8         19.50         29.11         3.33 o                         
   3   1   8          0.23          3.28         0.69 o                         
   4   1   8          4.94          7.00         1.02 o                         
   5   1   8        238.32        229.28         5.37 o                         
   6   1   8         22.76         23.43         2.95 o                         
   7   1   8        126.68        124.66         3.60 o                         
  -9   2   8         16.06         20.86         4.11 o                         
  -8   2   8        177.77        171.26         7.84 o                         
  -7   2   8        163.83        133.70        15.49 o                         
  -6   2   8        397.48        384.75         4.43 o                         
  -5   2   8         28.54         35.49         4.29 o                         
  -4   2   8         95.07        104.25         8.91 o                         
  -3   2   8          4.86          6.82         2.22 o                         
  -2   2   8         29.45         30.58         6.11 o                         
  -1   2   8         81.31         93.84         6.10 o                         
   0   2   8       4323.54       4036.18        20.32 o                         
   1   2   8         46.63         53.64         4.81 o                         
   2   2   8       1337.34       1362.04        18.15 o                         
   3   2   8        707.32        813.37         7.40 o                         
   4   2   8        133.20        141.89         2.96 o                         
   5   2   8         51.24         63.61         3.63 o                         
   6   2   8          5.17          5.53         1.13 o                         
   7   2   8        192.87        202.17         6.53 o                         
  -8   3   8        375.23        398.58        24.90 o                         
  -7   3   8        373.77        316.19        47.93 o                         
  -6   3   8         23.84         21.13         2.42 o                         
  -5   3   8         55.59         77.31         6.28 o                         
  -4   3   8        444.64        484.50         8.80 o                         
  -3   3   8         19.02         17.00         2.44 o                         
  -2   3   8         74.06         55.54         5.30 o                         
  -1   3   8        114.54        110.85         3.18 o                         
   0   3   8       1251.73       1226.89         8.33 o                         
   1   3   8       1047.16       1003.92         6.83 o                         
   2   3   8       2091.35       2143.48         9.36 o                         
   3   3   8       3052.77       3018.91        19.10 o                         
   4   3   8        395.61        429.30         4.83 o                         
   5   3   8       1246.43       1287.05        20.17 o                         
   6   3   8        206.86        197.24         6.02 o                         
   7   3   8         32.70         29.33         6.12 o                         
  -7   4   8         27.08         19.58         6.43 o                         
  -6   4   8       1050.71       1044.94        20.04 o                         
  -5   4   8        424.93        432.16         7.56 o                         
  -4   4   8       2395.47       2459.35        15.16 o                         
  -3   4   8        951.38        962.38         7.85 o                         
  -2   4   8        500.11        471.72         6.61 o                         
  -1   4   8        205.09        236.05         4.34 o                         
   0   4   8       3612.07       3581.46        31.36 o                         
   1   4   8       3803.56       4078.72        39.18 o                         
   2   4   8         42.16         41.37         3.54 o                         
   3   4   8        857.75        963.49         7.18 o                         
   4   4   8         27.98         31.94         2.80 o                         
   5   4   8          3.64          4.21         0.97 o                         
   6   4   8        146.94        154.60        23.74 o                         
   7   4   8        131.63        124.03        19.40 o                         
   8   4   8          5.27          5.28         3.26 o                         
  -8   5   8        257.33        225.69        26.11 o                         
  -7   5   8          1.96          8.02         5.48 o                         
  -6   5   8        568.72        572.37        46.65 o                         
  -5   5   8       1259.54       1173.67        17.74 o                         
  -4   5   8         82.65         93.82         4.59 o                         
  -3   5   8        409.80        442.55         7.18 o                         
  -2   5   8        155.21        164.12         3.03 o                         
  -1   5   8          0.19          2.88         1.19 o                         
   0   5   8         83.80         94.23         2.72 o                         
   1   5   8        243.40        222.22         3.23 o                         
   2   5   8        960.22       1065.85         9.77 o                         
   3   5   8          6.36         10.95         1.44 o                         
   4   5   8          4.37          9.48         1.18 o                         
   5   5   8         12.41         11.77         1.48 o                         
   6   5   8        243.44        256.74         9.78 o                         
   7   5   8         12.69         16.41         5.79 o                         
  -8   6   8          9.38         11.04         5.14 o                         
  -7   6   8        139.02        124.81        19.19 o                         
  -6   6   8          0.27          8.83         4.76 o                         
  -5   6   8        280.45        277.31         8.86 o                         
  -4   6   8         32.63         44.76         2.64 o                         
  -3   6   8         88.68         99.10         2.92 o                         
  -2   6   8       1071.63       1015.58        12.15 o                         
  -1   6   8         12.06         25.39         2.37 o                         
   0   6   8        371.90        379.12         4.99 o                         
   1   6   8        644.75        711.86         7.59 o                         
   2   6   8        426.37        429.48         4.69 o                         
   3   6   8        438.85        471.19         5.43 o                         
   4   6   8        220.33        232.57         5.56 o                         
   5   6   8         41.62         45.41         8.26 o                         
   6   6   8         26.14         27.33         8.13 o                         
   7   6   8         42.29         39.49         7.98 o                         
  -8   7   8         14.72         21.58         5.25 o                         
  -7   7   8         29.49         18.45         4.33 o                         
  -6   7   8          8.94          8.57         2.85 o                         
  -5   7   8         23.76         24.21         3.06 o                         
  -4   7   8          3.99          7.62         1.19 o                         
  -3   7   8        231.76        229.25         4.08 o                         
  -2   7   8         16.18         16.15         1.70 o                         
  -1   7   8        405.16        357.30         4.23 o                         
   0   7   8        364.58        357.30         6.43 o                         
   1   7   8       1513.33       1522.01         8.30 o                         
   2   7   8         10.84         14.49         1.50 o                         
   3   7   8        364.24        369.26        17.86 o                         
   4   7   8         10.99         12.43         1.61 o                         
   5   7   8         16.00         16.44         4.07 o                         
   6   7   8        131.33        122.57        19.25 o                         
   7   7   8          8.15         13.76         3.35 o                         
  -7   8   8         56.77         52.41         6.74 o                         
  -6   8   8         53.49         68.39        15.64 o                         
  -5   8   8        112.12        106.89         5.04 o                         
  -4   8   8        122.16        129.30         6.44 o                         
  -3   8   8          0.69          2.62         1.43 o                         
  -2   8   8        300.86        333.02         4.43 o                         
  -1   8   8        299.76        314.67         4.88 o                         
   0   8   8         41.66         40.19         3.24 o                         
   1   8   8         51.96         44.69         3.37 o                         
   2   8   8       1256.60       1251.51        19.82 o                         
   3   8   8        115.61        116.84         4.51 o                         
   4   8   8        511.01        519.27         7.48 o                         
   5   8   8          7.91         10.65         3.65 o                         
   6   8   8          0.25          5.81         4.78 o                         
   7   8   8        121.13        109.22        20.86 o                         
  -7   9   8          0.13          4.91         3.66 o                         
  -6   9   8          3.87          3.60         2.88 o                         
  -5   9   8         70.44         61.05         9.68 o                         
  -4   9   8         35.90         33.77         4.32 o                         
  -3   9   8         42.91         45.94         4.37 o                         
  -2   9   8        169.92        153.24        13.23 o                         
  -1   9   8         95.42         88.78         5.68 o                         
   0   9   8        265.33        258.02         7.13 o                         
   1   9   8       2053.59       2079.45        25.81 o                         
   2   9   8         67.59         74.54         6.03 o                         
   3   9   8        268.19        283.26        10.29 o                         
   4   9   8          4.03          4.21         1.24 o                         
   5   9   8         63.02         63.50        12.45 o                         
   6   9   8        341.74        353.99        15.18 o                         
  -6  10   8        135.57        138.27        22.80 o                         
  -5  10   8         99.60        107.57        13.79 o                         
  -4  10   8        139.81        145.41         6.07 o                         
  -3  10   8        315.84        336.66        12.82 o                         
  -2  10   8        200.55        181.68         8.90 o                         
  -1  10   8        215.55        202.17        15.03 o                         
   0  10   8        464.11        432.24         8.60 o                         
   1  10   8       1498.31       1485.81        19.46 o                         
   2  10   8          0.23          1.83         1.58 o                         
   3  10   8        274.39        262.79         6.60 o                         
   4  10   8          6.70          4.58         2.59 o                         
   5  10   8          0.01          2.93         2.88 o                         
   6  10   8        150.91        140.20        22.59 o                         
  -5  11   8         84.37         92.67        16.46 o                         
  -4  11   8        182.09        167.84        11.24 o                         
  -3  11   8         33.91         54.99         6.63 o                         
  -2  11   8         94.98         84.31         7.48 o                         
  -1  11   8       1965.77       2144.64        50.37 o                         
   0  11   8         23.29         27.22         6.79 o                         
   1  11   8        641.65        656.70        25.68 o                         
   2  11   8         93.30         87.05         8.29 o                         
   3  11   8          8.25          8.52         1.99 o                         
   4  11   8        200.29        182.49        21.56 o                         
   5  11   8         10.11          9.21         3.32 o                         
  -5  12   8         21.61         13.45         4.32 o                         
  -4  12   8         18.13         14.82         4.83 o                         
  -3  12   8          1.60          4.64         1.86 o                         
  -2  12   8         30.88         39.95         7.06 o                         
  -1  12   8        287.45        324.59        17.57 o                         
   0  12   8         47.57         45.84         9.65 o                         
   1  12   8         48.91         50.04        11.68 o                         
   2  12   8         52.82         55.00        12.15 o                         
   3  12   8         14.81         11.52         3.68 o                         
   4  12   8        283.55        271.02        13.54 o                         
  -4  13   8         30.32         24.16         6.66 o                         
  -3  13   8        244.89        194.21        21.36 o                         
  -2  13   8        178.37        178.50        16.67 o                         
  -1  13   8         67.25         59.07         9.91 o                         
   0  13   8         39.99         41.83         9.13 o                         
   1  13   8         39.63         40.75         7.05 o                         
   2  13   8        173.50        195.04        24.29 o                         
   3  13   8        119.31        118.04        11.36 o                         
  -2  14   8        257.32        245.93        11.42 o                         
  -1  14   8         18.56         36.20         6.48 o                         
   0  14   8        221.42        214.49        17.65 o                         
   1  14   8         27.76         33.89         7.30 o                         
   2  14   8        271.48        240.82        28.41 o                         
  -1  15   8          1.41          5.40         3.63 o                         
   0  15   8        148.22        149.07        19.99 o                         
  -9   1   9          9.96          9.80         3.09 o                         
  -8   1   9         44.82         42.90        11.26 o                         
  -7   1   9         92.72         90.22         9.14 o                         
  -6   1   9        352.28        339.50         8.19 o                         
  -5   1   9        552.17        498.75         7.55 o                         
  -4   1   9         94.32        103.43         8.36 o                         
  -3   1   9        679.26        654.44         9.83 o                         
  -2   1   9       1092.19       1146.37        17.19 o                         
  -1   1   9        896.16        882.03         6.09 o                         
   0   1   9         93.61         85.54         3.89 o                         
   1   1   9        317.31        307.88         5.96 o                         
   2   1   9       2530.71       2694.98        20.78 o                         
   3   1   9         66.27         94.11         1.41 o                         
   4   1   9        387.75        408.44         3.84 o                         
   5   1   9         23.71         22.67         2.56 o                         
   6   1   9         77.65         75.22         5.97 o                         
   7   1   9         73.79         72.06         7.58 o                         
  -9   2   9         65.09         67.89         8.87 o                         
  -8   2   9          1.51          3.09         2.12 o                         
  -7   2   9        319.50        306.42        12.47 o                         
  -6   2   9        138.19        142.13         4.37 o                         
  -5   2   9        143.11        153.28         5.19 o                         
  -4   2   9        130.16        107.18         5.57 o                         
  -3   2   9         80.80         75.23         3.66 o                         
  -2   2   9       1393.25       1337.10         9.32 o                         
  -1   2   9        716.05        786.26        10.37 o                         
   0   2   9       1296.82       1317.18        15.98 o                         
   1   2   9        312.63        325.99         5.05 o                         
   2   2   9       7366.62       7399.91        50.98 o                         
   3   2   9        445.88        409.92         5.78 o                         
   4   2   9        619.64        603.26         7.36 o                         
   5   2   9        666.35        676.13         7.91 o                         
   6   2   9        237.63        226.93         4.46 o                         
   7   2   9          3.80          5.56         3.14 o                         
  -8   3   9         76.20         98.52        13.89 o                         
  -7   3   9        503.53        552.00        18.26 o                         
  -6   3   9          8.14         10.42         1.42 o                         
  -5   3   9        615.31        643.59        20.78 o                         
  -4   3   9          6.91          5.32         1.26 o                         
  -3   3   9        425.18        452.17         6.33 o                         
  -2   3   9        177.52        191.09         4.48 o                         
  -1   3   9        921.15        930.43         7.27 o                         
   0   3   9       1517.33       1647.19        16.49 o                         
   1   3   9       1667.70       1611.06         8.56 o                         
   2   3   9        849.41        898.92         6.16 o                         
   3   3   9        363.74        458.09         6.56 o                         
   4   3   9         26.55         23.56         2.33 o                         
   5   3   9         63.87         58.31         4.72 o                         
   6   3   9         10.65         10.03         1.61 o                         
   7   3   9         55.23         57.06        13.04 o                         
  -8   4   9        539.93        538.91        20.71 o                         
  -7   4   9        410.37        413.91        18.04 o                         
  -6   4   9        327.47        319.51        14.34 o                         
  -5   4   9        154.08        143.40         6.26 o                         
  -4   4   9         69.83         69.71         5.09 o                         
  -3   4   9          4.38          2.16         0.98 o                         
  -2   4   9        711.31        714.01         8.82 o                         
  -1   4   9         77.24         92.50         5.10 o                         
   0   4   9       1862.73       1909.95        10.36 o                         
   1   4   9       3380.93       3613.27        45.75 o                         
   2   4   9        465.87        538.65         6.15 o                         
   3   4   9        511.20        515.03         8.50 o                         
   4   4   9          0.31          2.27         1.00 o                         
   5   4   9         19.58         20.08         2.05 o                         
   6   4   9        200.89        197.92        12.46 o                         
   7   4   9          2.27          3.09         2.49 o                         
   8   4   9        260.83        178.60        30.47 o                         
  -8   5   9         30.60         21.69         5.51 o                         
  -7   5   9          7.77         17.86         6.35 o                         
  -6   5   9        125.88        115.40         5.54 o                         
  -5   5   9        747.82        701.28        17.70 o                         
  -4   5   9         66.72         52.01         4.44 o                         
  -3   5   9       2098.55       2195.64        20.04 o                         
  -2   5   9        359.15        320.45         4.50 o                         
  -1   5   9       1325.69       1294.81         9.39 o                         
   0   5   9       1397.09       1468.01        11.92 o                         
   1   5   9          2.46          3.57         1.01 o                         
   2   5   9         28.60         46.76         4.07 o                         
   3   5   9       1930.55       1817.76        14.01 o                         
   4   5   9        439.89        468.58         7.10 o                         
   5   5   9         21.99         17.48         1.61 o                         
   6   5   9        313.11        299.48        12.68 o                         
   7   5   9         19.59         20.05         5.81 o                         
  -8   6   9        108.60        109.39        20.76 o                         
  -7   6   9         32.56         39.64         6.20 o                         
  -6   6   9        345.77        336.65        32.93 o                         
  -5   6   9        381.41        352.14         7.57 o                         
  -4   6   9        118.72        110.11         6.22 o                         
  -3   6   9        212.45        235.41         3.86 o                         
  -2   6   9       1504.76       1445.68        15.79 o                         
  -1   6   9        874.82        927.01         9.91 o                         
   0   6   9       1107.34       1072.06        13.54 o                         
   1   6   9         33.30         44.18         3.51 o                         
   2   6   9        672.15        701.81         6.24 o                         
   3   6   9        151.26        143.52         3.46 o                         
   4   6   9       1241.87       1286.91        13.38 o                         
   5   6   9       1467.87       1497.22        18.15 o                         
   6   6   9        273.19        285.45        12.46 o                         
   7   6   9        206.48        236.23        29.12 o                         
  -8   7   9          9.53          9.75         4.14 o                         
  -7   7   9        177.67        164.51        16.15 o                         
  -6   7   9         24.63         26.57         7.08 o                         
  -5   7   9          7.12          6.12         1.35 o                         
  -4   7   9         10.69         10.26         1.51 o                         
  -3   7   9        122.30        132.45         7.60 o                         
  -2   7   9        110.91        107.28         5.60 o                         
  -1   7   9        129.93        158.78         8.93 o                         
   0   7   9         15.87         21.10         2.42 o                         
   1   7   9        262.38        248.62         8.09 o                         
   2   7   9       1011.17       1004.69        11.17 o                         
   3   7   9        287.34        309.33         6.57 o                         
   4   7   9         54.10         54.14         5.12 o                         
   5   7   9          5.82          4.76         1.87 o                         
   6   7   9         56.23         65.43        13.28 o                         
   7   7   9          0.29         -0.70         3.04 o                         
  -7   8   9         69.60         73.15        11.89 o                         
  -6   8   9          6.05         13.40         5.01 o                         
  -5   8   9         31.33         27.56         3.37 o                         
  -4   8   9        257.27        229.12         4.11 o                         
  -3   8   9         19.18         16.38         2.00 o                         
  -2   8   9        421.57        408.25         7.69 o                         
  -1   8   9          0.01          2.53         1.47 o                         
   0   8   9       2270.37       2240.68        22.66 o                         
   1   8   9         13.93         14.01         1.46 o                         
   2   8   9       2198.79       2260.30        22.99 o                         
   3   8   9        925.33        968.50        17.07 o                         
   4   8   9        285.17        291.67        10.47 o                         
   5   8   9         72.54         68.54        15.80 o                         
  -7   9   9          6.98         11.06         4.09 o                         
  -6   9   9         37.16         29.87         7.48 o                         
  -5   9   9         57.90         66.88        10.60 o                         
  -4   9   9         16.65         15.54         1.96 o                         
  -3   9   9        405.92        410.80         6.77 o                         
  -2   9   9         23.27         16.70         2.26 o                         
  -1   9   9       1321.73       1257.44        13.19 o                         
   0   9   9       1196.62       1199.69        11.59 o                         
   1   9   9       3440.46       3457.78        65.99 o                         
   2   9   9         20.48         22.90         2.82 o                         
   3   9   9        636.33        633.24        10.71 o                         
   4   9   9          4.16          3.88         0.93 o                         
   5   9   9        797.31        820.68        30.41 o                         
   6   9   9        113.78        118.01        17.11 o                         
  -6  10   9         74.05         79.78        13.90 o                         
  -5  10   9          0.06         13.05         4.81 o                         
  -4  10   9        115.02        126.46         5.17 o                         
  -3  10   9        460.16        416.82        16.14 o                         
  -2  10   9        300.83        333.14        14.12 o                         
  -1  10   9        115.73        114.74         7.80 o                         
   0  10   9        160.19        149.93        17.05 o                         
   1  10   9         83.35         81.50         7.14 o                         
   2  10   9        388.93        389.64         6.76 o                         
   3  10   9          4.07          4.70         1.67 o                         
   4  10   9         32.26         35.35         6.70 o                         
   5  10   9        376.65        373.76        19.12 o                         
   6  10   9          2.34          8.67         5.01 o                         
  -5  11   9          2.27          9.19         4.37 o                         
  -4  11   9        548.69        519.18        15.42 o                         
  -3  11   9          0.31          3.27         1.59 o                         
  -2  11   9        863.99        825.99        21.72 o                         
  -1  11   9        402.97        402.24        10.59 o                         
   0  11   9        330.48        348.62        22.51 o                         
   1  11   9        378.20        372.05        12.18 o                         
   2  11   9          0.02          1.49         1.24 o                         
   3  11   9        666.28        720.24        18.54 o                         
   4  11   9        173.22        150.44        24.47 o                         
   5  11   9         11.16         14.69         3.53 o                         
  -5  12   9          0.40          2.11         2.81 o                         
  -4  12   9        651.69        671.76        23.90 o                         
  -3  12   9        151.01        141.35        10.94 o                         
  -2  12   9        378.97        418.40        16.41 o                         
  -1  12   9         97.51        121.62        18.98 o                         
   0  12   9       1246.10       1264.85        28.86 o                         
   1  12   9         70.17         86.27        16.51 o                         
   2  12   9        442.83        452.64        48.01 o                         
   3  12   9        719.42        761.30        24.59 o                         
   4  12   9        600.70        685.69        24.62 o                         
  -3  13   9         29.68         26.72         4.66 o                         
  -2  13   9        581.49        598.33        29.48 o                         
  -1  13   9         60.04         60.43        10.01 o                         
   0  13   9         96.89        100.37        12.55 o                         
   1  13   9          2.82          6.40         4.40 o                         
   2  13   9         63.17         63.67        10.78 o                         
   3  13   9         76.30         71.35        10.11 o                         
  -2  14   9         69.21         66.79        11.11 o                         
  -1  14   9          0.33          5.94         3.88 o                         
   0  14   9          8.96          8.62         3.48 o                         
   1  14   9          0.34          2.67         3.42 o                         
   2  14   9          0.19          4.20         3.39 o                         
  -9   0  10         84.19         86.06        14.56 o                         
  -7   0  10         18.81         23.19         3.89 o                         
  -6   0  10          0.26          1.83         1.46 o                         
  -5   0  10         27.16         23.07         3.54 o                         
  -4   0  10         86.73         91.67        15.74 o                         
  -3   0  10          2.74          8.60         4.47 o                         
  -2   0  10       1992.24       2096.94        18.77 o                         
  -1   0  10       1661.14       1704.16        14.12 o                         
   0   0  10          6.22         14.19         2.63 o                         
   1   0  10       1397.68       1332.09        11.84 o                         
   2   0  10        405.30        394.56         7.53 o                         
   3   0  10       1305.22       1334.83        12.18 o                         
   4   0  10       2046.05       2192.55        24.73 o                         
   5   0  10       1015.79       1075.86        17.40 o                         
   6   0  10        194.53        203.84        11.88 o                         
   7   0  10        227.86        223.76         6.04 o                         
  -9   1  10         40.08         47.26         6.67 o                         
  -8   1  10         43.26         41.12        11.12 o                         
  -7   1  10        131.60        137.75         6.88 o                         
  -6   1  10       1396.62       1417.39        16.02 o                         
  -5   1  10        767.95        787.86        11.14 o                         
  -4   1  10         17.89         39.87         4.76 o                         
  -3   1  10         58.55         96.03         4.28 o                         
  -2   1  10          2.50          4.30         1.34 o                         
  -1   1  10          9.61          2.54         1.31 o                         
   0   1  10        745.85        740.36        14.68 o                         
   1   1  10        364.70        355.58         5.46 o                         
   2   1  10        115.70        105.11         3.02 o                         
   3   1  10       1869.51       1893.84        11.34 o                         
   4   1  10        620.59        641.07         7.00 o                         
   5   1  10         73.32         74.28         7.11 o                         
   6   1  10        671.04        667.91        19.09 o                         
   7   1  10          7.05          7.25         1.49 o                         
  -9   2  10         60.29         42.02         6.64 o                         
  -8   2  10        311.28        269.35        13.40 o                         
  -7   2  10         94.10         85.16         5.89 o                         
  -6   2  10        571.36        533.38         7.51 o                         
  -5   2  10        103.84        114.68         3.73 o                         
  -4   2  10        844.79        839.38        13.13 o                         
  -3   2  10        212.64        206.68         8.75 o                         
  -1   2  10       2979.99       3166.75        17.58 o                         
   0   2  10         44.66         60.34         5.51 o                         
   1   2  10       7114.21       7383.07        53.27 o                         
   2   2  10        608.10        518.04        17.29 o                         
   3   2  10       1584.06       1659.43        15.20 o                         
   4   2  10        192.55        195.35         3.48 o                         
   5   2  10          3.27          2.83         0.98 o                         
   6   2  10        134.82        136.94        14.19 o                         
   7   2  10        263.57        263.00         9.42 o                         
  -8   3  10        153.93        133.95        14.84 o                         
  -7   3  10        634.93        549.27        14.82 o                         
  -6   3  10        289.68        281.78         7.93 o                         
  -5   3  10        644.56        666.24        12.66 o                         
  -4   3  10        133.66        126.37         3.07 o                         
  -3   3  10        322.16        281.06         6.20 o                         
  -2   3  10        864.26        903.54        12.16 o                         
  -1   3  10        248.72        205.81         4.34 o                         
   0   3  10        758.15        794.40         7.82 o                         
   1   3  10       2661.77       2909.58        16.34 o                         
   2   3  10        717.15        798.85         9.99 o                         
   3   3  10       1847.55       1895.56        10.70 o                         
   4   3  10         10.25          7.84         1.01 o                         
   5   3  10        599.57        631.56         6.72 o                         
   6   3  10         46.09         41.35         4.92 o                         
   7   3  10        449.69        472.12        16.93 o                         
  -8   4  10        230.85        238.35        32.99 o                         
  -7   4  10        157.29        142.59        22.21 o                         
  -6   4  10        162.74        152.86         6.74 o                         
  -5   4  10         57.69         55.75         5.05 o                         
  -4   4  10        823.45        781.49         7.11 o                         
  -3   4  10        117.52        104.39         4.86 o                         
  -2   4  10       2687.15       2574.36        22.96 o                         
  -1   4  10         28.41         38.43         4.93 o                         
   0   4  10       5514.83       5413.85        33.67 o                         
   1   4  10        237.51        267.30         7.88 o                         
   2   4  10       2017.27       2016.05        21.39 o                         
   3   4  10         25.79         37.07         3.20 o                         
   4   4  10        274.34        265.45         6.15 o                         
   5   4  10        102.13        111.07         8.68 o                         
   6   4  10         26.19         31.57         7.61 o                         
   7   4  10        277.21        293.71        11.16 o                         
  -8   5  10         31.17         30.92         5.69 o                         
  -7   5  10         64.05         55.03         9.32 o                         
  -6   5  10        194.85        183.26         9.21 o                         
  -5   5  10        101.93        105.47         8.17 o                         
  -4   5  10        130.08        127.42         7.21 o                         
  -3   5  10        112.52        111.00         3.64 o                         
  -2   5  10         69.03         68.05         5.16 o                         
  -1   5  10       1426.83       1666.03        13.39 o                         
   0   5  10        360.92        409.41         5.14 o                         
   1   5  10        425.39        496.87         5.39 o                         
   2   5  10          1.30          2.14         1.23 o                         
   3   5  10        312.64        312.71         5.04 o                         
   4   5  10         18.67         19.78         2.73 o                         
   5   5  10         16.65         13.51         2.15 o                         
   6   5  10         30.52         37.56        11.34 o                         
   7   5  10         92.65         90.38        14.97 o                         
  -8   6  10        167.41        118.46        23.85 o                         
  -7   6  10        176.96        162.40        18.35 o                         
  -6   6  10         14.93         11.67         3.64 o                         
  -5   6  10        206.55        205.05         4.29 o                         
  -4   6  10        152.57        149.14         5.99 o                         
  -3   6  10          0.16          3.61         1.33 o                         
  -2   6  10        427.79        414.82         6.54 o                         
  -1   6  10        102.79        106.08         4.39 o                         
   0   6  10          0.37          7.16         1.38 o                         
   1   6  10          4.86          9.08         1.43 o                         
   2   6  10         49.28         43.67         3.41 o                         
   3   6  10         55.33         54.33         4.60 o                         
   4   6  10        642.15        629.33        17.83 o                         
   5   6  10          1.86          3.47         1.62 o                         
   6   6  10         74.75         78.24        11.17 o                         
   7   6  10          1.15          5.33         4.35 o                         
  -8   7  10         22.53         16.41         4.84 o                         
  -7   7  10        361.38        359.17        40.76 o                         
  -6   7  10          0.07          4.96         4.91 o                         
  -5   7  10        325.47        354.96        10.57 o                         
  -4   7  10         57.90         49.90         5.97 o                         
  -3   7  10          0.49          1.54         1.13 o                         
  -2   7  10        171.87        165.46         3.83 o                         
  -1   7  10       1916.23       2071.59        15.10 o                         
   0   7  10          2.01          3.09         1.39 o                         
   1   7  10       2015.57       2047.77        13.20 o                         
   2   7  10        281.12        298.44         6.44 o                         
   3   7  10        578.26        567.84         8.06 o                         
   4   7  10        399.47        400.47         7.38 o                         
   5   7  10        479.34        487.44        14.82 o                         
   6   7  10         82.36         78.80        15.93 o                         
   7   7  10          0.09          2.42         2.68 o                         
  -7   8  10        172.92        170.89        17.88 o                         
  -6   8  10         26.89         19.87         4.30 o                         
  -5   8  10         76.09         79.28         6.00 o                         
  -4   8  10          1.13          2.61         1.62 o                         
  -3   8  10         88.03        101.95         7.39 o                         
  -2   8  10        106.42        119.49         9.19 o                         
  -1   8  10         55.66         66.28         5.71 o                         
   0   8  10        754.65        735.94         8.79 o                         
   1   8  10        203.93        199.75         7.08 o                         
   2   8  10        499.65        478.46         7.46 o                         
   3   8  10        272.57        272.33         4.77 o                         
   4   8  10        857.91        864.59        13.34 o                         
   5   8  10         21.41         31.28         8.41 o                         
   6   8  10         73.88         73.58        16.80 o                         
  -7   9  10          2.58          4.92         3.09 o                         
  -6   9  10          2.79          8.44         5.37 o                         
  -5   9  10          1.85          7.77         2.02 o                         
  -4   9  10          4.45          2.97         1.22 o                         
  -3   9  10         77.25         83.52         5.45 o                         
  -2   9  10          1.16          1.90         1.32 o                         
  -1   9  10        836.24        848.47        13.31 o                         
   0   9  10       1280.66       1284.08        19.54 o                         
   1   9  10          0.48          1.14         2.39 o                         
   2   9  10        388.22        390.17         8.64 o                         
   3   9  10         29.87         29.41         3.60 o                         
   4   9  10        698.80        727.61        21.99 o                         
   5   9  10         84.09         73.25        11.25 o                         
   6   9  10         36.27         28.43         8.51 o                         
  -6  10  10         69.98         71.40        10.42 o                         
  -5  10  10        460.52        482.84        32.54 o                         
  -4  10  10        278.86        263.07         6.76 o                         
  -3  10  10        272.65        246.27        14.32 o                         
  -2  10  10        149.43        162.78        13.48 o                         
  -1  10  10        913.96        918.92        41.07 o                         
   0  10  10        274.38        258.33        10.23 o                         
   1  10  10        791.20        807.95        38.41 o                         
   2  10  10       1432.83       1459.07        16.99 o                         
   3  10  10         34.26         32.04         4.16 o                         
   4  10  10        642.68        667.44        18.90 o                         
   5  10  10          9.37         15.44         4.79 o                         
  -5  11  10         54.63         71.22        11.89 o                         
  -4  11  10          3.69          2.72         1.59 o                         
  -3  11  10        207.34        211.41        15.75 o                         
  -2  11  10        216.88        221.80        17.86 o                         
  -1  11  10        547.20        546.20        13.89 o                         
   0  11  10          2.00          2.52         2.29 o                         
   1  11  10         75.53         81.20        16.18 o                         
   2  11  10        200.05        194.55        16.25 o                         
   3  11  10        111.86        124.41        16.47 o                         
   4  11  10        535.05        531.23        25.21 o                         
   5  11  10          0.08          0.38         2.31 o                         
  -5  12  10          0.40         -0.59         3.48 o                         
  -4  12  10         34.65         38.13         7.75 o                         
  -3  12  10        681.46        690.55        18.26 o                         
  -2  12  10         82.63         63.88         8.65 o                         
  -1  12  10        544.27        562.75        20.73 o                         
   0  12  10        173.37        202.69         8.92 o                         
   1  12  10         12.10         26.88         7.39 o                         
   2  12  10        561.98        529.87        23.29 o                         
   3  12  10          8.29          7.80         2.63 o                         
   4  12  10         33.39         35.10         7.70 o                         
  -4  13  10        229.36        191.62        25.47 o                         
  -3  13  10        321.48        333.77        13.12 o                         
  -2  13  10        104.13        100.86        17.70 o                         
  -1  13  10         18.10         31.16         4.55 o                         
   0  13  10        389.70        456.50        15.29 o                         
   1  13  10         45.29         39.28         7.36 o                         
   2  13  10          1.04          8.83         4.32 o                         
   3  13  10          7.74          6.14         1.97 o                         
  -2  14  10        360.01        335.13        32.94 o                         
  -1  14  10        189.80        209.99        14.22 o                         
   0  14  10        138.27        136.46        12.25 o                         
   1  14  10          1.49          8.72         5.63 o                         
  -9   1  11         15.59         21.40         6.38 o                         
  -8   1  11          5.07          6.17         4.11 o                         
  -7   1  11         35.94         32.07         5.49 o                         
  -6   1  11        118.84        115.22         7.20 o                         
  -5   1  11        295.46        295.77         6.04 o                         
  -4   1  11          0.82         -0.09         2.63 o                         
  -3   1  11       3562.62       3671.46        41.53 o                         
  -2   1  11         24.66         29.27         4.83 o                         
  -1   1  11        615.28        618.19         8.85 o                         
   0   1  11       1624.11       1711.48        11.39 o                         
   1   1  11        386.44        414.01         6.62 o                         
   2   1  11         29.58         32.80         3.71 o                         
   3   1  11         56.39         54.54         2.63 o                         
   4   1  11        336.00        312.45         3.65 o                         
   5   1  11        188.50        175.77         3.40 o                         
   6   1  11        317.81        336.69         6.31 o                         
   7   1  11         31.97         33.81         8.70 o                         
  -8   2  11         36.80         44.97         9.14 o                         
  -7   2  11        189.84        183.30         8.49 o                         
  -6   2  11       1040.99        987.02        11.37 o                         
  -5   2  11        115.89        128.96         5.79 o                         
  -4   2  11       1544.19       1658.05        17.10 o                         
  -3   2  11        126.66        125.41         8.16 o                         
  -2   2  11        682.17        683.80         6.91 o                         
  -1   2  11        793.56        814.72         8.82 o                         
   0   2  11         38.66         58.50         5.41 o                         
   1   2  11        367.64        453.99         9.71 o                         
   2   2  11        941.33        989.27         7.76 o                         
   3   2  11        257.54        195.63         2.94 o                         
   4   2  11       1001.30       1026.72        11.19 o                         
   5   2  11        279.79        271.36         3.06 o                         
   6   2  11        328.54        312.40         6.06 o                         
   7   2  11         39.16         44.49         8.23 o                         
  -8   3  11          0.02          2.06         2.28 o                         
  -7   3  11        114.49        109.60         4.28 o                         
  -6   3  11          6.96          6.87         1.32 o                         
  -5   3  11         47.04         36.43         3.58 o                         
  -4   3  11        198.25        187.27         7.54 o                         
  -3   3  11        493.74        497.56         7.59 o                         
  -2   3  11        428.74        451.67         6.61 o                         
  -1   3  11        680.40        784.68         7.96 o                         
   0   3  11      10967.50      10383.26        38.41 o                         
   1   3  11       1344.99       1600.61        13.26 o                         
   2   3  11       1022.96       1013.96         9.09 o                         
   3   3  11         22.85         13.04         1.47 o                         
   4   3  11        165.82        139.52         5.02 o                         
   5   3  11        151.69        147.21         4.27 o                         
   6   3  11          4.46          6.00         1.51 o                         
   7   3  11          0.99         11.03         4.47 o                         
  -8   4  11        329.16        326.60        14.49 o                         
  -7   4  11          7.83          8.49         5.37 o                         
  -6   4  11        814.63        823.80        14.93 o                         
  -5   4  11         79.34         85.55        10.08 o                         
  -4   4  11        447.64        452.59         7.12 o                         
  -3   4  11         40.59         58.66         5.05 o                         
  -2   4  11        136.96        134.85         4.81 o                         
  -1   4  11       1877.99       1993.07        23.35 o                         
   0   4  11        755.37        878.86         7.38 o                         
   1   4  11        756.48        842.29        11.81 o                         
   2   4  11        297.25        320.76         3.87 o                         
   3   4  11          5.99         12.67         3.14 o                         
   4   4  11          0.46          3.12         1.07 o                         
   5   4  11          2.40          2.57         1.07 o                         
   6   4  11          5.22          5.25         2.77 o                         
   7   4  11        180.52        189.93        27.89 o                         
  -8   5  11          0.07          5.35         4.56 o                         
  -7   5  11        251.13        207.71        19.52 o                         
  -6   5  11          4.12          3.93         1.01 o                         
  -5   5  11        769.06        790.71        10.72 o                         
  -4   5  11       1013.10       1010.45        12.91 o                         
  -3   5  11       1641.24       1681.06        14.87 o                         
  -2   5  11       3871.59       3845.15        27.64 o                         
  -1   5  11        809.81        764.44         9.86 o                         
   0   5  11        509.27        503.70         6.12 o                         
   1   5  11        165.26        148.04         4.06 o                         
   2   5  11        899.19        887.46         6.19 o                         
   3   5  11        403.02        413.01         6.93 o                         
   4   5  11         61.56         60.44         4.17 o                         
   5   5  11         59.06         54.17         5.17 o                         
   6   5  11         74.30         64.42        14.12 o                         
   7   5  11         44.74         48.80         8.05 o                         
  -8   6  11         90.12         73.74         9.62 o                         
  -7   6  11          9.51         17.08         5.28 o                         
  -6   6  11         21.55         18.48         5.98 o                         
  -5   6  11        511.63        508.05         9.61 o                         
  -4   6  11         45.65         36.87         3.93 o                         
  -3   6  11        369.39        390.93        10.95 o                         
  -2   6  11        353.23        383.50         4.99 o                         
  -1   6  11        314.68        336.18         6.18 o                         
   0   6  11          0.24          3.78         1.53 o                         
   1   6  11        387.77        378.43         5.86 o                         
   2   6  11        292.02        331.19         4.62 o                         
   3   6  11         23.75         18.13         2.04 o                         
   4   6  11          0.14          1.70         0.95 o                         
   5   6  11         78.47         78.65         4.25 o                         
   6   6  11         63.90         58.94         9.83 o                         
   7   6  11        477.66        486.57        12.28 o                         
  -8   7  11         62.28         53.02        13.25 o                         
  -7   7  11        686.35        726.21        21.67 o                         
  -6   7  11         33.43         32.57        10.06 o                         
  -5   7  11        286.38        289.29        14.65 o                         
  -4   7  11         97.79         96.69         6.77 o                         
  -3   7  11          5.69          4.47         1.80 o                         
  -2   7  11        384.14        350.20         5.25 o                         
  -1   7  11        267.96        261.04         7.56 o                         
   0   7  11        192.53        161.87         4.40 o                         
   1   7  11        442.88        468.87         5.86 o                         
   2   7  11        259.80        257.11         5.68 o                         
   3   7  11        347.20        354.81        10.19 o                         
   4   7  11        238.05        232.22         8.44 o                         
   5   7  11         28.96         25.56         5.56 o                         
   6   7  11          0.65          1.05         2.32 o                         
   7   7  11         16.26         13.15         3.80 o                         
  -7   8  11         89.44         77.68        17.94 o                         
  -6   8  11         11.61         14.08         5.41 o                         
  -5   8  11         78.10         79.66         5.84 o                         
  -4   8  11         76.15         65.25         5.64 o                         
  -3   8  11        485.16        483.33         7.86 o                         
  -2   8  11        135.77        134.10         6.83 o                         
  -1   8  11       2276.21       2371.03        22.73 o                         
   0   8  11          4.98          5.69         1.64 o                         
   1   8  11         12.13         13.92         1.64 o                         
   2   8  11        187.56        195.07         9.77 o                         
   3   8  11         23.61         24.03         2.71 o                         
   4   8  11          7.53          7.48         1.68 o                         
   5   8  11         59.42         68.31        11.19 o                         
   6   8  11          2.43          2.37         2.85 o                         
  -6   9  11         16.61         22.26         5.71 o                         
  -5   9  11       1032.67       1022.28        31.29 o                         
  -4   9  11        135.19        147.21         6.31 o                         
  -3   9  11        602.03        577.09        11.16 o                         
  -2   9  11        201.81        212.36         8.56 o                         
  -1   9  11         41.78         41.30         4.59 o                         
   0   9  11        735.18        758.19        15.37 o                         
   1   9  11         47.79         55.28         7.25 o                         
   2   9  11         70.02         67.53         6.91 o                         
   3   9  11        842.60        890.26        14.55 o                         
   4   9  11         50.48         57.95        10.31 o                         
   5   9  11        165.42        159.26        28.68 o                         
   6   9  11         53.34         60.82         9.18 o                         
  -6  10  11          0.01         -1.23         3.09 o                         
  -5  10  11          0.10          2.81         2.54 o                         
  -4  10  11         50.34         59.10         7.75 o                         
  -3  10  11         15.83         18.16         2.57 o                         
  -2  10  11       1397.64       1461.27        43.55 o                         
  -1  10  11         65.02         77.74         7.15 o                         
   0  10  11          0.83          6.49         3.08 o                         
   1  10  11        317.01        317.67        17.46 o                         
   2  10  11        451.17        449.88         9.36 o                         
   3  10  11          2.90          2.68         1.71 o                         
   4  10  11        330.84        348.95        10.15 o                         
   5  10  11          0.42          6.48         3.96 o                         
  -5  11  11          9.78         13.04         5.05 o                         
  -4  11  11         60.07         53.46         6.33 o                         
  -3  11  11         33.39         25.02         4.03 o                         
  -2  11  11        327.75        375.56        11.71 o                         
  -1  11  11          7.90          6.51         3.01 o                         
   0  11  11         23.62         32.16         9.05 o                         
   1  11  11        427.70        441.45        15.70 o                         
   2  11  11        132.41        131.35        11.32 o                         
   3  11  11        984.43       1076.04        31.05 o                         
   4  11  11         17.59         20.84         4.60 o                         
   5  11  11         11.26          6.53         3.48 o                         
  -4  12  11        549.05        582.52        20.84 o                         
  -3  12  11        439.56        464.94        16.63 o                         
  -2  12  11          4.23          6.01         1.89 o                         
  -1  12  11         23.60         20.69         4.36 o                         
   0  12  11          7.34          2.50         3.66 o                         
   1  12  11         94.16        107.26        10.80 o                         
   2  12  11          4.72         10.87         3.27 o                         
   3  12  11         72.56         54.69         9.88 o                         
  -4  13  11         33.27         23.74         4.76 o                         
  -3  13  11         31.66         24.24         4.97 o                         
  -2  13  11        411.77        413.71        10.90 o                         
  -1  13  11         69.85         76.98        11.86 o                         
   0  13  11        237.96        252.26        18.26 o                         
   1  13  11        118.98        150.40        26.22 o                         
   2  13  11        267.22        301.07        25.55 o                         
  -3  14  11          5.38          6.38         2.17 o                         
  -2  14  11        309.84        264.03        35.97 o                         
  -1  14  11        101.26        112.87        23.77 o                         
   0  14  11        183.30        166.44        21.41 o                         
   1  14  11          4.52          5.66         5.79 o                         
   2  14  11         92.93         89.41        28.84 o                         
  -9   0  12          1.41          4.76         4.84 o                         
  -7   0  12         39.55         36.48         5.94 o                         
  -6   0  12        335.68        336.61         7.51 o                         
  -5   0  12        747.09        776.40        21.54 o                         
  -4   0  12        314.12        282.16         9.00 o                         
  -3   0  12        167.35        210.58         7.31 o                         
  -2   0  12       3530.98       3772.17        29.53 o                         
  -1   0  12        589.37        529.51        26.57 o                         
   0   0  12        754.15        884.18         9.57 o                         
   1   0  12       1878.40       1895.90        14.72 o                         
   2   0  12        414.36        472.28        10.58 o                         
   3   0  12        408.45        417.82         4.54 o                         
   4   0  12        313.33        324.19         8.96 o                         
   5   0  12        423.74        433.72        11.69 o                         
   6   0  12        185.90        205.01        46.54 o                         
   7   0  12       1202.81       1225.26        15.34 o                         
  -8   1  12         76.09         60.33        16.36 o                         
  -7   1  12          1.89          3.24         2.84 o                         
  -6   1  12         20.51         19.93         2.82 o                         
  -5   1  12          2.84          7.32         1.44 o                         
  -4   1  12        413.76        438.71         7.86 o                         
  -3   1  12        246.51        262.10         5.85 o                         
  -2   1  12          0.98          2.46         1.44 o                         
  -1   1  12       2845.66       3014.93        14.80 o                         
   0   1  12        410.74        429.05        86.62 o                         
   1   1  12       2405.88       2541.46        28.65 o                         
   2   1  12        979.32       1089.62        11.08 o                         
   3   1  12          3.27          4.11         0.67 o                         
   4   1  12        212.41        196.50         3.62 o                         
   5   1  12         11.29         10.82         1.85 o                         
   6   1  12        112.48        110.91        12.32 o                         
   7   1  12         26.93         22.70         4.51 o                         
  -8   2  12        772.38        775.16        42.33 o                         
  -7   2  12         58.61         38.63         5.75 o                         
  -6   2  12         63.65         64.88         8.24 o                         
  -5   2  12         17.13         23.38         3.23 o                         
  -4   2  12        102.12        108.03         7.86 o                         
  -3   2  12         40.88         55.28         5.67 o                         
  -2   2  12        348.49        343.36        15.24 o                         
  -1   2  12         11.71         23.79         3.17 o                         
   0   2  12       3083.21       3360.75        18.48 o                         
   1   2  12        183.22        201.80         3.79 o                         
   2   2  12        127.95        146.87         3.26 o                         
   3   2  12          3.90          3.51         0.93 o                         
   4   2  12        342.75        351.02         6.88 o                         
   5   2  12        248.35        261.04         6.25 o                         
   6   2  12        100.85        100.14        10.73 o                         
   7   2  12          9.65         11.96         2.73 o                         
  -8   3  12          6.12          4.49         4.20 o                         
  -7   3  12         33.65         33.29         6.06 o                         
  -6   3  12         22.43         19.35         2.98 o                         
  -5   3  12        158.20        151.20         7.99 o                         
  -4   3  12        264.81        280.64         5.21 o                         
  -3   3  12         48.02         46.02         7.96 o                         
  -2   3  12        379.12        327.81        11.61 o                         
  -1   3  12        494.24        522.20         8.39 o                         
   0   3  12       1259.67       1130.80        14.20 o                         
   1   3  12        996.56       1005.74         8.20 o                         
   2   3  12        538.64        552.95         5.08 o                         
   3   3  12        723.62        783.27         6.74 o                         
   4   3  12          5.99          7.64         1.51 o                         
   5   3  12        187.45        175.88         4.99 o                         
   6   3  12         21.52         20.34         4.68 o                         
   7   3  12        413.81        425.19        15.25 o                         
  -8   4  12          0.58          5.44         3.19 o                         
  -7   4  12         38.93         44.30        12.48 o                         
  -6   4  12        370.93        386.64         9.29 o                         
  -5   4  12         10.61         11.62         4.83 o                         
  -4   4  12        482.35        469.91         9.86 o                         
  -3   4  12        613.67        615.64        10.71 o                         
  -2   4  12       2529.03       2621.18        22.82 o                         
  -1   4  12       2639.86       2797.72        20.80 o                         
   0   4  12       1113.22       1139.46        12.64 o                         
   1   4  12       3445.42       3510.94        43.52 o                         
   2   4  12         17.40         27.83         2.80 o                         
   3   4  12        110.92        110.97         4.05 o                         
   4   4  12          1.54          2.53         0.93 o                         
   5   4  12        579.02        575.78        12.09 o                         
   6   4  12         79.69         79.25         7.72 o                         
   7   4  12          3.33          2.68         2.44 o                         
  -8   5  12          8.11         13.41         4.09 o                         
  -7   5  12         14.17         18.55         5.20 o                         
  -6   5  12          0.08          1.01         1.01 o                         
  -5   5  12        141.57        145.26         7.49 o                         
  -4   5  12        311.77        296.83        10.88 o                         
  -3   5  12         15.95         13.25         1.93 o                         
  -2   5  12       1074.70       1131.88        10.71 o                         
  -1   5  12        395.00        452.31         5.80 o                         
   0   5  12        803.69        873.87         8.22 o                         
   1   5  12        157.13        191.01         4.00 o                         
   2   5  12        192.70        192.94         3.93 o                         
   3   5  12        101.77         93.52         7.40 o                         
   4   5  12        187.94        177.38         4.99 o                         
   5   5  12         17.44         13.81         1.87 o                         
   6   5  12        101.29        116.17        20.17 o                         
   7   5  12          4.35         10.29         4.06 o                         
  -8   6  12         32.87         34.09         8.41 o                         
  -7   6  12        105.48        113.23        12.10 o                         
  -6   6  12         34.97         26.02         4.65 o                         
  -5   6  12         15.74         15.84         2.00 o                         
  -4   6  12        878.93        866.68        11.02 o                         
  -3   6  12       1643.05       1760.27        18.91 o                         
  -2   6  12        155.89        143.28         5.31 o                         
  -1   6  12       1960.11       2019.58        15.44 o                         
   0   6  12        166.43        182.22         5.67 o                         
   1   6  12          0.05          3.42         1.58 o                         
   2   6  12        121.65        123.61         7.18 o                         
   3   6  12        288.13        331.08         9.78 o                         
   4   6  12          4.71          5.01         1.38 o                         
   5   6  12          1.28          2.73         1.04 o                         
   6   6  12         56.26         54.85         8.83 o                         
   7   6  12         54.01         53.64        13.22 o                         
  -7   7  12         13.47         15.64         6.12 o                         
  -6   7  12          6.73          8.44         3.99 o                         
  -5   7  12        123.48        109.43         8.92 o                         
  -4   7  12         16.70         15.83         2.43 o                         
  -3   7  12       2027.36       2085.58        22.95 o                         
  -2   7  12        632.26        591.86         7.71 o                         
  -1   7  12       2461.93       2457.17        24.96 o                         
   0   7  12       1090.69       1025.67        11.83 o                         
   1   7  12       1098.34       1071.98        12.05 o                         
   2   7  12       1804.14       1736.52        16.27 o                         
   3   7  12         70.11         67.39        10.13 o                         
   4   7  12        830.62        860.03        10.16 o                         
   5   7  12         12.91         11.16         2.79 o                         
   6   7  12        298.29        330.89        23.34 o                         
  -7   8  12        139.53        137.60        15.70 o                         
  -6   8  12         64.73         77.90         9.78 o                         
  -5   8  12         39.89         34.50         5.05 o                         
  -4   8  12        546.83        539.17         8.30 o                         
  -3   8  12       1716.88       1801.24        21.90 o                         
  -2   8  12         49.36         49.47         5.19 o                         
  -1   8  12       1248.54       1238.27        16.59 o                         
   0   8  12        225.00        217.03         6.77 o                         
   1   8  12        540.71        553.74         7.71 o                         
   2   8  12       2195.35       2188.49        26.96 o                         
   3   8  12        532.37        539.96         9.59 o                         
   4   8  12          5.60          7.28         1.58 o                         
   5   8  12          2.58          3.75         4.73 o                         
   6   8  12         19.52         24.77         5.38 o                         
  -6   9  12        105.37        101.47        16.65 o                         
  -5   9  12        253.46        233.86         9.76 o                         
  -4   9  12          4.08          5.34         2.40 o                         
  -3   9  12         21.32         18.88         2.73 o                         
  -2   9  12        203.63        213.63         8.54 o                         
  -1   9  12         14.25         13.17         2.11 o                         
   0   9  12        709.22        691.98        12.91 o                         
   1   9  12         23.32         23.09         2.09 o                         
   2   9  12       1677.92       1740.13        23.62 o                         
   3   9  12         69.82         63.81         6.10 o                         
   4   9  12        749.27        777.29        28.07 o                         
   5   9  12          2.91          5.38         2.63 o                         
   6   9  12        235.17        251.24        10.52 o                         
  -6  10  12         79.23        101.68        16.29 o                         
  -5  10  12          4.21          5.74         3.16 o                         
  -4  10  12         50.68         51.05         6.59 o                         
  -3  10  12        131.84        126.07         8.98 o                         
  -2  10  12       1003.10        989.55        24.23 o                         
  -1  10  12        197.49        221.06        11.25 o                         
   0  10  12        459.92        417.52        12.03 o                         
   1  10  12        366.22        401.69        38.07 o                         
   2  10  12        622.15        651.50        23.65 o                         
   3  10  12          1.25          0.41         1.59 o                         
   4  10  12         73.71         64.80         6.45 o                         
   5  10  12         17.82         11.73         4.63 o                         
  -5  11  12        182.12        189.00        22.75 o                         
  -4  11  12         14.60         21.06         3.83 o                         
  -3  11  12        332.60        369.30        10.49 o                         
  -2  11  12        275.96        300.06        10.10 o                         
  -1  11  12        784.57        809.60        15.67 o                         
   0  11  12       1644.39       1669.23        25.43 o                         
   1  11  12         81.50         86.27        11.57 o                         
   2  11  12        496.71        502.31        18.44 o                         
   3  11  12         55.84         62.56         9.73 o                         
   4  11  12         62.25         51.38         7.69 o                         
  -4  12  12        113.44        118.35        13.68 o                         
  -3  12  12        118.52        125.03        11.93 o                         
  -2  12  12         13.99         21.15         3.62 o                         
  -1  12  12        204.89        231.25        21.29 o                         
   0  12  12          1.49          7.88         5.04 o                         
   1  12  12         30.22         27.63         7.36 o                         
   2  12  12        150.27        134.83        17.09 o                         
   3  12  12          4.04          5.83         2.10 o                         
  -3  13  12        618.32        639.87        31.34 o                         
  -2  13  12         99.79        100.57        18.17 o                         
   0  13  12         27.19         35.68         6.61 o                         
   1  13  12         46.46         36.79         8.92 o                         
   2  13  12        715.92        784.86        16.52 o                         
  -2  14  12         37.70         39.60         7.54 o                         
  -1  14  12        253.77        237.34        29.92 o                         
   0  14  12          0.91          5.05         5.05 o                         
   1  14  12        175.41        162.03        17.68 o                         
  -8   1  13        424.18        406.04        16.73 o                         
  -7   1  13          0.40          2.45         1.20 o                         
  -6   1  13        252.87        244.76         7.67 o                         
  -5   1  13         20.03         22.39         3.47 o                         
  -4   1  13        122.23        120.38        10.66 o                         
  -3   1  13         33.83         45.29         5.87 o                         
  -2   1  13       1146.59       1214.08        16.08 o                         
  -1   1  13         85.43         97.46         9.68 o                         
   0   1  13       3514.59       3688.71        20.64 o                         
   1   1  13         16.26         25.33         2.85 o                         
   2   1  13       2251.47       2260.41        17.28 o                         
   3   1  13         32.33         32.10         1.97 o                         
   4   1  13        865.86        903.23         8.45 o                         
   5   1  13          0.05          1.74         0.77 o                         
   6   1  13        975.81        978.07        35.87 o                         
   7   1  13          1.01          2.01         2.42 o                         
  -8   2  13         64.22         67.99         7.93 o                         
  -7   2  13        123.12        121.22        11.75 o                         
  -6   2  13          2.45          3.29         1.43 o                         
  -5   2  13        896.69        867.89        26.21 o                         
  -4   2  13         52.82         50.15         6.64 o                         
  -3   2  13          0.71          4.75         2.16 o                         
  -2   2  13        556.27        582.86         9.02 o                         
  -1   2  13        860.75       1061.17        12.13 o                         
   0   2  13        106.12        103.47         5.05 o                         
   1   2  13       1102.54       1025.93         8.69 o                         
   2   2  13          2.19          3.31         1.22 o                         
   3   2  13       1840.75       1853.18        12.11 o                         
   4   2  13          0.01          2.26         0.86 o                         
   5   2  13          3.58          3.75         1.39 o                         
   6   2  13          0.91          1.32         2.37 o                         
   7   2  13        184.30        182.67        19.47 o                         
  -8   3  13          0.96          7.86         2.62 o                         
  -7   3  13         21.89         16.29         3.94 o                         
  -6   3  13         10.79         10.16         2.81 o                         
  -5   3  13         55.29         70.50         9.18 o                         
  -4   3  13          7.69          5.34         1.73 o                         
  -3   3  13         86.01         81.27         4.85 o                         
  -2   3  13         82.08         94.25        22.61 o                         
  -1   3  13        485.23        581.88         8.10 o                         
   0   3  13         54.45         35.60         4.90 o                         
   1   3  13         23.62         15.78         1.87 o                         
   2   3  13        612.73        552.53         6.21 o                         
   3   3  13         10.84         10.13         1.33 o                         
   4   3  13        238.29        233.09         6.15 o                         
   5   3  13         98.43        102.41         7.05 o                         
   6   3  13        161.22        176.20        10.95 o                         
   7   3  13        155.15        149.71        21.12 o                         
  -8   4  13         32.67         37.07         7.77 o                         
  -7   4  13        316.72        299.66        24.73 o                         
  -6   4  13         30.69         27.74         5.41 o                         
  -5   4  13        128.37        112.64        14.17 o                         
  -4   4  13         92.78         76.45         4.43 o                         
  -3   4  13          0.56          2.68         1.83 o                         
  -2   4  13       1013.42       1042.00        11.17 o                         
  -1   4  13         41.13         60.73         6.65 o                         
   0   4  13         56.27         63.06         5.92 o                         
   1   4  13        842.75        890.51         8.75 o                         
   2   4  13        163.46        160.49         5.26 o                         
   3   4  13         19.06         17.61         3.45 o                         
   4   4  13         61.93         69.33         4.68 o                         
   5   4  13         15.82         19.88         2.87 o                         
   6   4  13          1.03          2.04         1.06 o                         
   7   4  13          0.56          1.01         1.86 o                         
  -8   5  13         90.63         91.77        11.28 o                         
  -7   5  13         21.99         22.33         5.38 o                         
  -6   5  13         29.19         33.48         7.84 o                         
  -5   5  13          0.04          2.00         1.28 o                         
  -4   5  13         75.17         80.62         5.78 o                         
  -3   5  13        625.17        624.57         8.11 o                         
  -2   5  13        394.76        395.99         7.70 o                         
  -1   5  13         74.57         82.85         6.54 o                         
   0   5  13        241.22        221.18         3.78 o                         
   1   5  13          5.65          7.87         1.46 o                         
   2   5  13        345.00        331.79         3.42 o                         
   3   5  13         16.16         20.06         2.23 o                         
   4   5  13        271.05        268.62         9.84 o                         
   5   5  13         90.09         86.40         5.20 o                         
   6   5  13        325.36        345.42        12.38 o                         
   7   5  13         10.78          7.92         2.96 o                         
  -8   6  13         73.75         80.24        11.42 o                         
  -7   6  13        158.47        151.70        28.48 o                         
  -6   6  13          7.22          6.85         1.84 o                         
  -5   6  13         23.84         23.52         3.34 o                         
  -4   6  13         10.96         16.83         2.61 o                         
  -3   6  13        207.44        229.49        11.81 o                         
  -2   6  13        180.63        142.40         5.37 o                         
  -1   6  13       1449.87       1442.87        11.77 o                         
   0   6  13          0.01          3.51         1.92 o                         
   1   6  13        141.01        116.50         5.96 o                         
   2   6  13        116.36        119.71         2.82 o                         
   3   6  13        568.90        535.68         9.62 o                         
   4   6  13        160.72        149.72         9.86 o                         
   5   6  13        332.73        340.46         9.69 o                         
   6   6  13         26.67         24.78         7.51 o                         
   7   6  13         62.07         68.52        14.51 o                         
  -7   7  13          4.44         13.20         4.55 o                         
  -6   7  13         23.35         33.47         9.73 o                         
  -5   7  13        117.67        102.33         9.55 o                         
  -4   7  13        293.34        302.46        11.37 o                         
  -3   7  13       2196.08       2249.67        23.18 o                         
  -2   7  13        344.73        358.04         6.76 o                         
  -1   7  13        243.41        265.29         6.17 o                         
   0   7  13        735.43        767.49         9.30 o                         
   1   7  13         76.95         69.45         4.53 o                         
   2   7  13        281.58        266.04         9.19 o                         
   3   7  13         34.64         35.36         4.94 o                         
   4   7  13         94.79         80.07         4.30 o                         
   5   7  13        263.28        249.24         6.74 o                         
   6   7  13         39.14         47.26         8.78 o                         
  -7   8  13         12.88         14.62         3.26 o                         
  -6   8  13         61.37         75.18        13.77 o                         
  -5   8  13         90.18         78.21         9.05 o                         
  -4   8  13          1.50          1.07         1.70 o                         
  -3   8  13        129.33        132.27         8.30 o                         
  -2   8  13         40.48         36.30         4.58 o                         
  -1   8  13         89.68         97.12         6.84 o                         
   0   8  13        528.33        552.02         7.66 o                         
   1   8  13       2318.06       2334.12        24.03 o                         
   2   8  13         45.77         47.61         5.14 o                         
   3   8  13       1102.20       1124.60        14.04 o                         
   4   8  13         20.18         21.29         3.70 o                         
   5   8  13        128.99        139.57        25.09 o                         
   6   8  13         75.15         65.35         9.63 o                         
  -5   9  13        107.60        113.28        12.59 o                         
  -4   9  13         60.06         65.18         7.31 o                         
  -3   9  13         43.85         37.90         5.35 o                         
  -2   9  13        316.64        308.34        17.59 o                         
  -1   9  13       1919.44       1944.93        29.96 o                         
   0   9  13        342.46        353.89         8.13 o                         
   1   9  13       1147.17       1144.39        16.33 o                         
   2   9  13        285.20        300.67        12.32 o                         
   3   9  13        118.65        115.37         9.67 o                         
   4   9  13         73.83         89.45        10.59 o                         
   5   9  13         54.23         47.05         9.62 o                         
  -6  10  13          1.72          5.10         3.26 o                         
  -5  10  13          6.73          6.36         4.04 o                         
  -4  10  13        309.96        333.93        22.74 o                         
  -3  10  13        102.69        113.47         8.06 o                         
  -2  10  13          0.66          5.45         2.35 o                         
  -1  10  13        276.78        270.19        12.85 o                         
   0  10  13          9.66         11.38         2.36 o                         
   1  10  13       1431.12       1480.91        30.32 o                         
   2  10  13         97.21         90.34        11.63 o                         
   3  10  13         52.13         38.73         6.65 o                         
   4  10  13         17.06         12.57         2.88 o                         
   5  10  13          3.82         12.19         4.48 o                         
  -5  11  13         44.32         49.30         9.52 o                         
  -4  11  13        457.62        476.85        28.68 o                         
  -3  11  13        283.92        296.97        11.86 o                         
  -2  11  13         71.64         79.64         6.99 o                         
  -1  11  13         10.18          9.61         2.42 o                         
   0  11  13          1.87          4.13         2.19 o                         
   1  11  13        214.24        212.79        14.67 o                         
   2  11  13          4.80          6.66         2.50 o                         
   3  11  13         16.89         21.43         5.26 o                         
   4  11  13         45.53         44.28         8.62 o                         
  -4  12  13         51.65         45.28         7.98 o                         
  -3  12  13        133.09        129.56         8.59 o                         
  -2  12  13          9.20         17.66         3.26 o                         
  -1  12  13        271.42        314.94        18.54 o                         
   0  12  13          7.36         10.22         5.53 o                         
   1  12  13         97.50        104.48        10.22 o                         
   2  12  13        114.40        110.81        15.35 o                         
   3  12  13        405.88        406.90        14.33 o                         
  -3  13  13        131.50        130.33        13.44 o                         
  -2  13  13         43.87         53.72         6.75 o                         
  -1  13  13         16.37         15.41         3.55 o                         
   0  13  13        220.72        260.16        25.78 o                         
   1  13  13         41.99         32.16         7.49 o                         
   2  13  13        966.19       1059.06        14.81 o                         
  -2  14  13         72.43         69.10         9.16 o                         
  -1  14  13         50.43         57.51         6.56 o                         
   0  14  13         18.31         17.93         5.73 o                         
  -7   0  14         28.40         18.48         4.77 o                         
  -6   0  14        124.01        105.48        14.69 o                         
  -5   0  14       1220.51       1216.15        24.41 o                         
  -4   0  14         75.73        106.38        16.52 o                         
  -3   0  14       9304.27       9146.83        46.75 o                         
  -2   0  14        628.33        770.59        12.40 o                         
  -1   0  14      17317.43      16357.96        56.32 o                         
   0   0  14         10.49          9.27         2.68 o                         
   1   0  14       3868.12       4082.12        49.94 o                         
   2   0  14          1.06          3.29         2.12 o                         
   3   0  14       1383.14       1371.41        16.42 o                         
   4   0  14        160.44        161.97         5.26 o                         
   5   0  14       1725.47       1727.03        32.97 o                         
   6   0  14        289.12        308.17        12.74 o                         
  -8   1  14        144.12        161.22         8.64 o                         
  -7   1  14        263.01        192.53        18.30 o                         
  -6   1  14         13.94         15.24         2.27 o                         
  -5   1  14        100.61        106.96        16.21 o                         
  -4   1  14        457.46        471.83         9.70 o                         
  -3   1  14         82.75        117.64         7.51 o                         
  -2   1  14       1760.13       1970.33        17.24 o                         
  -1   1  14         12.56         24.70         2.97 o                         
   0   1  14         22.77         62.64        10.03 o                         
   1   1  14         63.59         56.46         5.42 o                         
   2   1  14          6.98          1.54         2.08 o                         
   3   1  14          2.09          3.23         0.70 o                         
   4   1  14        263.80        261.01         6.14 o                         
   5   1  14         30.38         27.74         3.02 o                         
   6   1  14        259.67        262.66         8.93 o                         
   7   1  14          0.07          3.04         1.90 o                         
  -8   2  14         14.18         10.74         3.83 o                         
  -7   2  14        190.46        183.05         6.48 o                         
  -6   2  14        149.42        144.30         9.54 o                         
  -5   2  14        355.11        362.21        12.47 o                         
  -4   2  14          8.23          5.40         1.92 o                         
  -3   2  14        742.97        794.75        11.01 o                         
  -2   2  14        686.33        823.75        12.41 o                         
  -1   2  14       1191.39       1192.62        26.04 o                         
   0   2  14        254.70        306.23         5.43 o                         
   1   2  14       1285.00       1297.03        11.88 o                         
   2   2  14        692.94        744.05         6.85 o                         
   3   2  14          5.20          2.75         0.58 o                         
   4   2  14        207.30        204.52         5.20 o                         
   5   2  14        288.01        294.40         8.90 o                         
   6   2  14        120.38        134.53         4.98 o                         
   7   2  14        480.46        461.93        19.06 o                         
  -8   3  14        164.69        165.90        11.34 o                         
  -7   3  14        187.00        190.62         6.87 o                         
  -6   3  14        988.46       1038.40        15.51 o                         
  -5   3  14         60.44         65.24         9.81 o                         
  -4   3  14       1029.88       1026.66        13.84 o                         
  -3   3  14         20.01         25.26         3.14 o                         
  -2   3  14       1788.01       1878.08        18.22 o                         
  -1   3  14        104.33        140.58        10.76 o                         
   0   3  14        218.24        225.46         8.64 o                         
   1   3  14        637.36        650.77         8.88 o                         
   2   3  14        703.77        652.99         6.80 o                         
   3   3  14        192.66        184.34         3.86 o                         
   4   3  14        577.05        563.62         6.68 o                         
   5   3  14          5.93          4.96         1.36 o                         
   6   3  14        245.16        244.64         8.71 o                         
   7   3  14         50.05         47.50         7.95 o                         
  -8   4  14        214.41        189.39        11.74 o                         
  -7   4  14        258.73        278.67        13.49 o                         
  -6   4  14          5.67          8.55         1.74 o                         
  -5   4  14        196.78        214.94         8.26 o                         
  -4   4  14          2.50          3.46         1.55 o                         
  -3   4  14        631.36        669.11         8.87 o                         
  -2   4  14         84.33        123.93         7.93 o                         
  -1   4  14       1177.36       1241.78        15.81 o                         
   0   4  14        294.30        356.14        10.64 o                         
   1   4  14        414.05        399.80         6.72 o                         
   2   4  14        173.21        169.41         5.00 o                         
   3   4  14        189.63        173.67         5.23 o                         
   4   4  14        168.96        174.79         4.41 o                         
   5   4  14          2.54          3.91         3.20 o                         
   6   4  14        848.28        860.48        29.30 o                         
   7   4  14          5.03         10.35         2.63 o                         
  -8   5  14         16.18         12.40         4.58 o                         
  -7   5  14         43.19         45.54         6.21 o                         
  -6   5  14          1.24          1.46         0.96 o                         
  -5   5  14        138.42        142.79         8.02 o                         
  -4   5  14         93.38         93.45         6.18 o                         
  -3   5  14        118.65        135.87        10.12 o                         
  -2   5  14         21.27         20.24         2.36 o                         
  -1   5  14       1188.67       1247.52        10.11 o                         
   0   5  14        190.81        220.39         5.73 o                         
   1   5  14        128.18        128.56         4.25 o                         
   2   5  14         95.35         85.81        10.45 o                         
   3   5  14        167.30        131.11         6.62 o                         
   4   5  14         76.18         54.34         3.60 o                         
   5   5  14         16.62         15.47         2.66 o                         
   6   5  14        210.04        173.64        33.55 o                         
   7   5  14          2.12          5.22         4.53 o                         
  -8   6  14         56.80         50.28         8.28 o                         
  -7   6  14         56.96         63.73        10.88 o                         
  -6   6  14        481.43        484.54        14.23 o                         
  -5   6  14        975.40       1020.90        18.09 o                         
  -4   6  14         74.24         61.99         7.39 o                         
  -3   6  14        721.20        710.24        15.35 o                         
  -2   6  14         40.08         40.92         3.90 o                         
  -1   6  14        178.58        166.59         6.86 o                         
   0   6  14         57.91         53.33         3.47 o                         
   1   6  14         69.61         74.81         7.66 o                         
   2   6  14         15.94         22.49         2.75 o                         
   3   6  14         75.61         68.70         7.26 o                         
   4   6  14        192.86        201.87        10.28 o                         
   5   6  14          0.19          2.67         1.32 o                         
   6   6  14         94.22        102.07        21.66 o                         
  -7   7  14         69.90         56.71        13.61 o                         
  -6   7  14        974.89       1051.82        36.87 o                         
  -5   7  14        819.43        808.84        19.66 o                         
  -4   7  14        387.26        383.70         8.01 o                         
  -3   7  14        698.91        718.51        10.41 o                         
  -2   7  14         66.54         55.27         6.02 o                         
  -1   7  14         18.10         25.85         2.54 o                         
   0   7  14        877.71        828.32        11.56 o                         
   1   7  14        755.22        779.53        10.29 o                         
   2   7  14        314.61        286.03        10.56 o                         
   3   7  14        135.78        157.92         7.50 o                         
   4   7  14        418.81        387.61        10.10 o                         
   5   7  14        106.96        135.23        20.23 o                         
   6   7  14        233.07        249.80        12.15 o                         
  -7   8  14          2.25          4.81         3.55 o                         
  -6   8  14         13.91         15.16         3.45 o                         
  -5   8  14        562.51        549.48        12.87 o                         
  -4   8  14        112.00        110.29         8.85 o                         
  -3   8  14        492.57        477.46        10.60 o                         
  -2   8  14        450.85        460.40        12.07 o                         
  -1   8  14        147.64        151.02         9.92 o                         
   0   8  14       2298.06       2328.72        35.63 o                         
   1   8  14         90.52         86.11         6.73 o                         
   2   8  14        379.30        391.78         8.30 o                         
   3   8  14         46.82         38.62         5.59 o                         
   4   8  14         17.57         20.40         4.39 o                         
   5   8  14          7.45         19.73         5.20 o                         
   6   8  14          0.86          6.53         4.78 o                         
  -6   9  14         24.50         16.42         5.87 o                         
  -5   9  14        176.96        161.43        15.98 o                         
  -4   9  14          7.01          3.79         2.20 o                         
  -3   9  14          7.77          4.38         1.39 o                         
  -2   9  14         18.17         14.41         2.08 o                         
  -1   9  14          9.77          5.07         2.69 o                         
   0   9  14        846.07        869.59        14.88 o                         
   1   9  14         62.86         52.73         5.98 o                         
   2   9  14        270.04        254.34         9.04 o                         
   3   9  14        132.19        126.82         8.99 o                         
   4   9  14        330.77        356.99        10.33 o                         
   5   9  14         64.98         61.00        13.04 o                         
  -6  10  14          3.87          9.68         4.74 o                         
  -5  10  14          6.33         11.83         5.81 o                         
  -4  10  14         19.22         15.65         2.90 o                         
  -3  10  14         87.59         89.66        12.78 o                         
  -2  10  14        669.62        662.88        13.30 o                         
  -1  10  14        157.29        144.92        11.22 o                         
   0  10  14       1136.09       1167.16        22.28 o                         
   1  10  14        164.97        172.89        13.63 o                         
   2  10  14          3.25          5.51         1.93 o                         
   3  10  14        122.54        147.47        14.71 o                         
   4  10  14          0.06          2.16         2.16 o                         
   5  10  14         47.15         47.31        12.51 o                         
  -5  11  14         11.85          9.49         3.75 o                         
  -4  11  14        489.90        526.39        11.74 o                         
  -3  11  14         26.90         28.10         3.48 o                         
  -2  11  14        665.20        688.77        16.98 o                         
  -1  11  14        139.15        148.85        13.04 o                         
   0  11  14         32.68         29.65         5.09 o                         
   1  11  14         14.71         10.92         3.27 o                         
   2  11  14        247.37        240.38         9.29 o                         
   3  11  14         11.26          9.31         2.99 o                         
   4  11  14         80.90         81.79        17.44 o                         
  -4  12  14         13.10         16.47         4.27 o                         
  -3  12  14         66.44         71.86         6.59 o                         
  -2  12  14          1.56          6.64         3.27 o                         
  -1  12  14          1.81          4.33         3.46 o                         
   0  12  14         86.19        100.23        12.63 o                         
   1  12  14         57.68         56.91         8.32 o                         
   2  12  14        116.69        108.17        11.87 o                         
   3  12  14         14.07          9.16         2.97 o                         
  -3  13  14        508.73        547.14        16.42 o                         
  -2  13  14         27.73         33.89         4.02 o                         
  -1  13  14         38.71         41.46         6.54 o                         
   0  13  14        179.58        198.28        25.76 o                         
   1  13  14         49.08         47.72         6.32 o                         
   2  13  14          0.05          3.94         2.46 o                         
  -1  14  14        104.01        101.89        11.73 o                         
   0  14  14          1.94          4.01         4.07 o                         
  -8   1  15         36.98         22.03         9.72 o                         
  -7   1  15         37.08         30.41         6.82 o                         
  -6   1  15          0.03          0.70         1.22 o                         
  -5   1  15        409.47        441.35         9.66 o                         
  -4   1  15          0.12          2.29         1.70 o                         
  -3   1  15        109.60        140.84         8.73 o                         
  -2   1  15         76.26         67.78         6.32 o                         
  -1   1  15       1383.75       1456.77        20.28 o                         
   0   1  15        198.03        201.35         6.14 o                         
   1   1  15        895.39        936.97        13.37 o                         
   2   1  15       1149.90       1218.22         9.62 o                         
   3   1  15         42.78         43.51         1.72 o                         
   4   1  15       1195.64       1220.66        10.63 o                         
   5   1  15         86.83         78.86         6.51 o                         
   6   1  15        369.20        392.30        10.39 o                         
   7   1  15         55.13         46.64        10.24 o                         
  -8   2  15         11.17         16.19         4.65 o                         
  -7   2  15         79.99         86.03         8.34 o                         
  -6   2  15         52.39         57.28        10.20 o                         
  -5   2  15          0.55          3.44         2.27 o                         
  -4   2  15          4.27          6.82         2.36 o                         
  -3   2  15        229.54        219.94         7.06 o                         
  -2   2  15          0.16         10.48         2.10 o                         
  -1   2  15        425.02        394.69         8.00 o                         
   0   2  15         43.59         35.62         3.57 o                         
   1   2  15       1743.30       1584.42        14.04 o                         
   2   2  15         46.24         46.43         4.81 o                         
   3   2  15        442.32        433.77         5.04 o                         
   4   2  15        836.71        870.22         9.29 o                         
   5   2  15        296.12        305.82         6.49 o                         
   6   2  15         46.09         54.61         8.06 o                         
   7   2  15          5.66          7.46         2.76 o                         
  -8   3  15         78.64         79.02        16.89 o                         
  -7   3  15          8.52          6.43         2.80 o                         
  -6   3  15        232.14        210.63        29.71 o                         
  -5   3  15          0.33          4.55         2.08 o                         
  -4   3  15         90.57        108.45        12.29 o                         
  -3   3  15         63.69         83.23         6.29 o                         
  -2   3  15       1832.96       1865.76        38.63 o                         
  -1   3  15       1158.25       1236.45        14.07 o                         
   0   3  15       1188.52       1176.39        12.86 o                         
   1   3  15        349.43        380.62         7.73 o                         
   2   3  15        201.06        187.74         6.29 o                         
   3   3  15         99.29        101.62         4.16 o                         
   4   3  15          0.85          2.15         1.69 o                         
   5   3  15         64.78         55.29         6.77 o                         
   6   3  15         16.65         15.80         2.55 o                         
   7   3  15         22.44         26.71         6.17 o                         
  -8   4  15         66.64         59.37         7.08 o                         
  -7   4  15        126.07        128.71        14.36 o                         
  -6   4  15         27.33         35.13         5.19 o                         
  -5   4  15          0.24          2.73         1.83 o                         
  -4   4  15         47.66         47.20         5.50 o                         
  -3   4  15         48.86         57.31         6.10 o                         
  -2   4  15          1.55          3.84         2.33 o                         
  -1   4  15         12.48         12.04         2.46 o                         
   0   4  15         61.67         69.30         5.25 o                         
   1   4  15          5.66          4.42         1.71 o                         
   2   4  15        124.65        120.03         5.19 o                         
   3   4  15          0.10          1.97         1.12 o                         
   4   4  15        225.10        201.79         7.48 o                         
   5   4  15         17.28         13.19         2.23 o                         
   6   4  15        488.56        514.88        26.96 o                         
   7   4  15        128.68        115.55        22.38 o                         
  -8   5  15         13.41         16.87        10.86 o                         
  -7   5  15        285.97        270.04        21.39 o                         
  -6   5  15        264.21        278.59        11.73 o                         
  -5   5  15        882.54        908.92        13.76 o                         
  -4   5  15       1811.80       1838.83        23.63 o                         
  -3   5  15        229.65        240.59        22.16 o                         
  -2   5  15        239.06        243.45        11.06 o                         
  -1   5  15         38.69         46.71         4.99 o                         
   0   5  15        264.66        297.71         6.84 o                         
   1   5  15         74.83         88.02         4.99 o                         
   2   5  15        171.67        172.77         3.92 o                         
   3   5  15         55.88         58.72         5.75 o                         
   4   5  15        117.35        123.74         9.63 o                         
   5   5  15         32.13         34.76         4.81 o                         
   6   5  15          0.55          1.03         3.16 o                         
  -7   6  15        117.47        113.31        12.56 o                         
  -6   6  15        167.39        155.05         5.94 o                         
  -5   6  15       1359.66       1395.04        24.33 o                         
  -4   6  15         23.17         23.03         3.74 o                         
  -3   6  15        525.71        525.23        10.67 o                         
  -2   6  15         32.99         41.84         4.56 o                         
  -1   6  15          0.33          4.19         1.73 o                         
   0   6  15        531.74        516.20         7.40 o                         
   1   6  15        172.97        170.28         7.45 o                         
   2   6  15        106.79        105.35         8.35 o                         
   3   6  15        137.31        172.47        13.72 o                         
   4   6  15         77.21         75.88         4.14 o                         
   5   6  15        320.35        326.87         9.26 o                         
   6   6  15         67.80         65.09        10.27 o                         
  -7   7  15        109.02        104.48        16.72 o                         
  -6   7  15         65.44         76.46         9.36 o                         
  -5   7  15         95.79         88.97        10.40 o                         
  -4   7  15         15.74         15.28         2.40 o                         
  -3   7  15        732.58        740.00        12.70 o                         
  -2   7  15          0.82          3.31         1.49 o                         
  -1   7  15        224.92        227.93         6.95 o                         
   0   7  15        925.54        902.44        20.72 o                         
   1   7  15        166.45        178.12         6.60 o                         
   2   7  15        316.21        269.91         4.10 o                         
   3   7  15         50.11         47.90         8.22 o                         
   4   7  15        173.07        165.85        16.15 o                         
   5   7  15         12.83         15.87         4.99 o                         
   6   7  15         19.12         24.77         7.07 o                         
  -6   8  15         10.07         13.87         4.45 o                         
  -5   8  15          1.38          3.37         2.27 o                         
  -4   8  15        122.90        110.77         9.19 o                         
  -3   8  15        855.93        838.69        17.34 o                         
  -2   8  15        191.49        177.42        28.85 o                         
  -1   8  15       2772.27       2810.16        33.30 o                         
   0   8  15       1382.27       1312.74        17.65 o                         
   1   8  15       1055.98       1102.35        12.51 o                         
   2   8  15          2.04          3.39         2.02 o                         
   3   8  15        926.37        912.14        20.58 o                         
   4   8  15         78.40         70.93         9.68 o                         
   5   8  15        355.49        390.60        16.21 o                         
   6   8  15         65.03         62.37        14.41 o                         
  -6   9  15        425.18        459.64        32.68 o                         
  -5   9  15         38.08         40.86         6.18 o                         
  -4   9  15        589.49        577.69        18.13 o                         
  -3   9  15         21.23         20.43         2.66 o                         
  -2   9  15       1058.50       1137.47        17.03 o                         
  -1   9  15       1339.72       1352.62        29.74 o                         
   0   9  15         61.64         64.94         8.06 o                         
   1   9  15        162.91        167.52         8.86 o                         
   2   9  15         61.43         57.66         8.75 o                         
   3   9  15          3.61          2.61         1.32 o                         
   4   9  15         15.57          9.92         2.83 o                         
   5   9  15         48.75         65.61        16.06 o                         
  -5  10  15          1.06          4.53         3.97 o                         
  -4  10  15         55.85         51.88         8.65 o                         
  -3  10  15        152.57        158.69        15.53 o                         
  -2  10  15         39.51         36.86         6.63 o                         
  -1  10  15         18.06         20.92         3.88 o                         
   0  10  15        195.16        193.96         6.85 o                         
   1  10  15          0.05          5.52         2.10 o                         
   2  10  15        222.34        249.54        11.15 o                         
   3  10  15          8.78          4.32         5.04 o                         
   4  10  15          9.78          7.25         4.73 o                         
  -5  11  15         43.36         40.57        11.07 o                         
  -4  11  15        123.02        126.75        11.67 o                         
  -3  11  15         30.92         40.62         6.02 o                         
  -2  11  15        105.63        117.20        11.10 o                         
  -1  11  15          0.64          2.41         1.81 o                         
   0  11  15        248.23        251.59        15.27 o                         
   1  11  15        198.65        200.12        16.93 o                         
   2  11  15          6.08          6.13         2.25 o                         
   3  11  15         22.77         27.41         6.04 o                         
  -4  12  15          0.01          5.38         3.34 o                         
  -3  12  15        199.65        205.45        18.90 o                         
  -2  12  15         57.30         67.46        10.86 o                         
  -1  12  15        177.66        180.96        16.29 o                         
   0  12  15        210.65        218.24        10.40 o                         
   1  12  15         72.61         79.79        10.04 o                         
   2  12  15        162.69        152.16        13.25 o                         
  -3  13  15        113.49        118.71        13.85 o                         
  -2  13  15         95.69        101.96        10.51 o                         
  -1  13  15          1.06          3.46         1.84 o                         
   0  13  15        522.41        553.83        44.97 o                         
   1  13  15         45.02         38.64         7.47 o                         
   2  13  15         44.51         32.60         9.52 o                         
  -7   0  16         33.12         25.71         9.18 o                         
  -6   0  16        222.90        197.87        19.89 o                         
  -5   0  16         56.37         47.08        13.43 o                         
  -4   0  16        278.10        315.07        15.10 o                         
  -3   0  16       1637.15       1737.43        31.26 o                         
  -2   0  16        121.90         67.06        11.31 o                         
  -1   0  16        198.41        225.43         7.37 o                         
   0   0  16        657.64        614.80        10.69 o                         
   1   0  16        804.20        870.82        11.23 o                         
   2   0  16        316.59        312.09         6.89 o                         
   3   0  16       3952.67       3979.27        67.87 o                         
   4   0  16        860.71        919.86        12.31 o                         
   5   0  16       3300.72       3266.99       519.67 o                         
   6   0  16          7.63          6.36         3.26 o                         
  -8   1  16         12.06         14.12         3.63 o                         
  -7   1  16         22.97         22.80         4.52 o                         
  -6   1  16         35.29         29.73         4.38 o                         
  -5   1  16        554.14        548.88        11.47 o                         
  -4   1  16        492.01        558.94        12.01 o                         
  -3   1  16        882.15        984.44        19.18 o                         
  -2   1  16         71.00         82.88         6.44 o                         
  -1   1  16        651.70        697.22        14.15 o                         
   0   1  16         18.61         34.28         3.92 o                         
   1   1  16        696.63        702.28        15.87 o                         
   2   1  16         56.73         55.08         5.62 o                         
   3   1  16       1715.62       1717.09        15.70 o                         
   4   1  16         62.27         58.60         4.81 o                         
   5   1  16       3409.35       3348.17       336.42 o                         
   6   1  16        103.42        100.60        11.30 o                         
   7   1  16         15.42         22.90         5.64 o                         
  -8   2  16        187.44        142.66        33.81 o                         
  -7   2  16         64.86         53.60         9.02 o                         
  -6   2  16          4.68          3.59         1.93 o                         
  -5   2  16         84.14        104.64        17.70 o                         
  -4   2  16        551.07        510.76        17.18 o                         
  -3   2  16         27.88         26.07         3.86 o                         
  -2   2  16         62.03         67.89         6.83 o                         
  -1   2  16        856.49        948.80         9.42 o                         
   0   2  16         27.94         11.52         3.84 o                         
   1   2  16        238.11        239.61         7.95 o                         
   2   2  16          8.75         12.88         2.06 o                         
   3   2  16        115.60        110.19         5.35 o                         
   4   2  16        253.37        251.68         6.29 o                         
   5   2  16         53.36         49.05         6.48 o                         
   6   2  16          8.57          8.36         1.92 o                         
   7   2  16        101.28         91.38        18.91 o                         
  -8   3  16          1.52          4.02         2.67 o                         
  -7   3  16        396.15        419.28        11.68 o                         
  -6   3  16         49.85         42.16         5.93 o                         
  -5   3  16        278.50        314.84        20.50 o                         
  -4   3  16        718.89        717.35        10.56 o                         
  -3   3  16        571.40        583.44        10.04 o                         
  -2   3  16        436.81        462.15        34.71 o                         
  -1   3  16        140.17        148.43        14.43 o                         
   0   3  16        241.84        264.94         8.19 o                         
   1   3  16        519.52        442.69         5.88 o                         
   2   3  16          0.14          1.13         1.27 o                         
   3   3  16        152.18        138.62         7.91 o                         
   4   3  16        500.09        490.61         8.00 o                         
   5   3  16          8.18          5.94         1.04 o                         
   6   3  16         42.12         40.99         5.68 o                         
   7   3  16        296.59        328.26        30.98 o                         
  -8   4  16         88.85         89.41        11.75 o                         
  -7   4  16          3.58          9.38         2.80 o                         
  -6   4  16          7.92          8.46         3.10 o                         
  -5   4  16        391.27        400.17        10.26 o                         
  -4   4  16         24.32         21.39         3.40 o                         
  -3   4  16        165.88        171.91        12.34 o                         
  -2   4  16         29.24         25.95         3.55 o                         
  -1   4  16        902.35        929.58        10.40 o                         
   0   4  16        242.62        229.05         5.66 o                         
   1   4  16         21.26         29.63         3.16 o                         
   2   4  16        544.05        524.85         7.81 o                         
   3   4  16         28.56         21.79         2.65 o                         
   4   4  16        521.25        498.42        16.78 o                         
   5   4  16        117.27        105.63         7.50 o                         
   6   4  16         52.14         51.02        10.44 o                         
  -8   5  16        111.35         93.27        10.87 o                         
  -7   5  16        123.97        118.50        17.43 o                         
  -6   5  16          0.39          3.34         1.88 o                         
  -5   5  16        111.92        122.32         9.29 o                         
  -4   5  16        231.37        201.94        18.42 o                         
  -3   5  16          6.81          8.26         4.11 o                         
  -2   5  16         13.20         13.75         3.10 o                         
  -1   5  16        165.61        176.85         7.36 o                         
   0   5  16          5.66          9.89         1.61 o                         
   1   5  16        110.98        113.45         6.91 o                         
   2   5  16        260.90        237.60         6.09 o                         
   3   5  16          7.15          9.47         2.16 o                         
   4   5  16          0.18          1.72         1.04 o                         
   5   5  16         35.88         29.14         4.37 o                         
   6   5  16        135.41        129.57        24.14 o                         
  -7   6  16         13.79         14.86         3.02 o                         
  -6   6  16         23.22         31.09         4.15 o                         
  -5   6  16         41.75         33.62         3.79 o                         
  -4   6  16          0.14          2.79         1.63 o                         
  -3   6  16        429.56        431.72         7.12 o                         
  -2   6  16        182.82        185.64         8.59 o                         
  -1   6  16        599.60        594.25         9.01 o                         
   0   6  16        238.75        210.20         9.15 o                         
   1   6  16        136.40        160.65         7.42 o                         
   2   6  16         27.99         27.92         4.00 o                         
   3   6  16          1.15          1.58         1.89 o                         
   4   6  16         49.91         38.75         7.57 o                         
   5   6  16         11.27         10.16         2.10 o                         
   6   6  16          6.16         15.25         4.96 o                         
  -7   7  16        120.68        110.54        15.75 o                         
  -6   7  16         31.04         41.76         7.02 o                         
  -5   7  16          3.47          3.88         1.90 o                         
  -4   7  16        555.55        544.95        16.16 o                         
  -3   7  16         87.37         91.72        10.12 o                         
  -2   7  16       4308.45       4330.18        36.58 o                         
  -1   7  16         43.40         45.15         5.17 o                         
   0   7  16       2297.76       2196.96        32.21 o                         
   1   7  16         12.48         18.34         2.69 o                         
   2   7  16        169.04        159.43         7.71 o                         
   3   7  16        101.94        128.96         6.25 o                         
   4   7  16         36.30         38.88         7.77 o                         
   5   7  16        487.40        468.75        15.80 o                         
   6   7  16         23.23         28.22         8.56 o                         
  -6   8  16          5.38          7.74         5.27 o                         
  -5   8  16          0.43          3.05         1.48 o                         
  -4   8  16        228.66        223.79        18.74 o                         
  -3   8  16         20.21         19.21         3.18 o                         
  -2   8  16         18.30         19.11         3.55 o                         
  -1   8  16        112.92        123.28        12.28 o                         
   0   8  16          6.75          6.93         1.83 o                         
   1   8  16          0.03          2.93         1.46 o                         
   2   8  16        103.87         75.20        10.02 o                         
   3   8  16          1.79          2.05         1.07 o                         
   4   8  16         95.45         91.19         8.68 o                         
   5   8  16         24.86         24.47         7.54 o                         
  -6   9  16          0.00          3.29         3.53 o                         
  -5   9  16         65.66         57.57         8.73 o                         
  -4   9  16        416.59        390.02        24.23 o                         
  -3   9  16          0.55          1.35         1.99 o                         
  -2   9  16       1281.30       1373.04        25.03 o                         
  -1   9  16          0.09          2.52         2.31 o                         
   0   9  16        198.01        196.08        11.02 o                         
   1   9  16         11.61         12.91         2.41 o                         
   2   9  16        231.47        199.24        13.45 o                         
   3   9  16        126.45         93.36        14.43 o                         
   4   9  16         19.85         23.75         5.21 o                         
   5   9  16          4.85          3.81         3.84 o                         
  -5  10  16          0.03          1.95         2.99 o                         
  -4  10  16        120.14        124.30         6.99 o                         
  -3  10  16          4.98          4.66         2.72 o                         
  -2  10  16         16.59         10.69         2.96 o                         
  -1  10  16         18.81         18.21         3.24 o                         
   0  10  16        383.04        386.16         8.93 o                         
   1  10  16         81.74         70.26         8.30 o                         
   2  10  16        221.06        244.87         9.71 o                         
   3  10  16          0.81          0.77         2.43 o                         
   4  10  16         92.42         90.35        21.92 o                         
  -5  11  16          1.92          3.53         2.98 o                         
  -4  11  16        162.20        186.60        14.64 o                         
  -3  11  16         21.36         27.00         4.83 o                         
  -2  11  16         56.69         59.89         8.67 o                         
  -1  11  16         49.63         50.23         5.62 o                         
   0  11  16        564.45        561.54        14.03 o                         
   1  11  16        275.41        272.28        15.13 o                         
   2  11  16         85.49         68.98         9.35 o                         
   3  11  16        217.76        209.74        10.43 o                         
  -4  12  16         64.00         56.50         9.11 o                         
  -3  12  16          2.25          7.47         2.45 o                         
  -2  12  16         22.02         28.82         3.73 o                         
  -1  12  16        166.11        163.57        12.64 o                         
   0  12  16          8.28          4.55         1.64 o                         
   1  12  16         15.62         20.49         3.34 o                         
   2  12  16         31.98         39.10         8.44 o                         
  -3  13  16         10.16         16.31         3.55 o                         
  -2  13  16        233.05        237.87        16.23 o                         
  -1  13  16        241.09        271.53        12.59 o                         
   0  13  16        126.27        145.66        13.02 o                         
   1  13  16         17.65         17.76         4.91 o                         
  -8   1  17         91.21         74.30        18.94 o                         
  -7   1  17         29.83         27.29         5.19 o                         
  -6   1  17        143.93        151.05        12.58 o                         
  -5   1  17          3.44          4.97         2.33 o                         
  -4   1  17       1161.57       1212.75        24.03 o                         
  -3   1  17         42.79         31.47         3.92 o                         
  -2   1  17       1523.95       1649.68        14.41 o                         
  -1   1  17        295.73        240.29         7.96 o                         
   0   1  17        769.50        826.44        10.51 o                         
   1   1  17        103.24        107.32         9.28 o                         
   2   1  17         26.96         25.27         2.82 o                         
   3   1  17        608.71        563.78        47.47 o                         
   4   1  17        586.01        581.31        10.68 o                         
   5   1  17        290.52        301.98        13.74 o                         
   6   1  17        339.58        349.32        12.37 o                         
  -8   2  17          6.25          5.76         4.02 o                         
  -7   2  17        163.84        167.58         6.99 o                         
  -6   2  17         26.45         27.37         5.23 o                         
  -5   2  17          0.25          3.03         4.35 o                         
  -4   2  17        378.25        353.07        25.16 o                         
  -3   2  17        821.24        933.44        13.17 o                         
  -2   2  17        888.46        883.90         9.97 o                         
  -1   2  17          0.84         -0.77         1.62 o                         
   0   2  17       1503.34       1478.10        12.11 o                         
   1   2  17        507.58        543.37         7.10 o                         
   2   2  17        694.53        702.60         9.86 o                         
   3   2  17          0.42          2.88         1.58 o                         
   4   2  17         26.88         23.97         2.82 o                         
   5   2  17        705.85        683.57        21.54 o                         
   6   2  17          7.45          8.53         2.29 o                         
   7   2  17        150.03        128.05        16.57 o                         
  -8   3  17          0.00          4.66         1.99 o                         
  -7   3  17         22.60         20.79         8.42 o                         
  -6   3  17          0.29          3.38         2.63 o                         
  -5   3  17         79.71         72.00         8.89 o                         
  -4   3  17        158.05        165.52        11.60 o                         
  -3   3  17        132.54        105.98        11.41 o                         
  -2   3  17        288.86        276.29        10.30 o                         
  -1   3  17       1140.84       1119.01        11.32 o                         
   0   3  17        853.37        851.68        10.03 o                         
   1   3  17         78.55         75.35         7.70 o                         
   2   3  17         51.36         43.66         5.90 o                         
   3   3  17          4.26          7.01         1.95 o                         
   4   3  17        389.46        373.31         6.34 o                         
   5   3  17        155.20        160.09         9.35 o                         
   6   3  17         42.18         40.44         6.85 o                         
  -8   4  17          3.94          5.64         2.83 o                         
  -7   4  17        375.32        370.20        13.67 o                         
  -6   4  17         43.61         33.56         7.13 o                         
  -5   4  17         63.36         57.70         8.76 o                         
  -4   4  17        193.31        166.68         7.61 o                         
  -3   4  17         10.14          8.33         2.72 o                         
  -2   4  17          6.93         12.32         2.39 o                         
  -1   4  17         22.26         21.21         2.78 o                         
   0   4  17        270.02        284.73         6.25 o                         
   1   4  17         27.84         21.46         3.34 o                         
   2   4  17        132.66        139.05         5.12 o                         
   3   4  17         96.43         83.78         8.09 o                         
   4   4  17          0.31          1.32         1.78 o                         
   5   4  17         18.73         15.05         2.09 o                         
   6   4  17         69.03         65.15        10.76 o                         
  -8   5  17         96.89         70.08        17.73 o                         
  -7   5  17        125.77        128.32        20.82 o                         
  -6   5  17        105.52        121.13        11.59 o                         
  -5   5  17        259.45        265.63        10.04 o                         
  -4   5  17        461.59        452.43         8.12 o                         
  -3   5  17         35.96         36.54         4.76 o                         
  -2   5  17        220.88        208.57        10.86 o                         
  -1   5  17          8.59         13.69         3.85 o                         
   0   5  17         60.82         57.31         5.75 o                         
   1   5  17        297.57        292.80        13.50 o                         
   2   5  17          6.77          7.47         1.73 o                         
   3   5  17        872.34        788.80        25.64 o                         
   4   5  17         87.25         76.79         8.38 o                         
   5   5  17        397.39        415.58        11.19 o                         
   6   5  17         66.66         64.04        14.49 o                         
  -7   6  17        269.62        275.71        16.91 o                         
  -6   6  17        383.51        379.56        13.73 o                         
  -5   6  17         80.79         71.62         7.03 o                         
  -4   6  17        260.68        251.79        10.30 o                         
  -3   6  17        369.36        369.15         6.96 o                         
  -2   6  17       1823.84       1855.45        18.01 o                         
  -1   6  17       1153.58       1159.30        18.14 o                         
   0   6  17        661.97        645.65         9.78 o                         
   1   6  17        389.20        388.79         7.31 o                         
   2   6  17        485.10        454.18         7.10 o                         
   3   6  17        130.64        110.89        14.27 o                         
   4   6  17        210.72        230.39         7.90 o                         
   5   6  17         32.80         26.68         3.66 o                         
   6   6  17        164.27        195.95        22.54 o                         
  -7   7  17          1.41          4.69         3.45 o                         
  -6   7  17        244.53        247.32        20.05 o                         
  -5   7  17        235.46        222.00         6.79 o                         
  -4   7  17        530.00        551.40         8.67 o                         
  -3   7  17       1551.18       1563.16        26.54 o                         
  -2   7  17       1593.59       1553.81        31.03 o                         
  -1   7  17        158.24        178.91        12.55 o                         
   0   7  17          6.63          7.90         2.06 o                         
   1   7  17          0.11          2.01         2.01 o                         
   2   7  17         80.89         59.10         6.76 o                         
   3   7  17         29.89         25.15         4.86 o                         
   4   7  17          0.01          1.66         1.02 o                         
   5   7  17         16.93         19.45         5.45 o                         
  -7   8  17          6.26          0.23         4.09 o                         
  -6   8  17        246.50        238.40        42.12 o                         
  -5   8  17        223.76        231.48        10.36 o                         
  -4   8  17        162.13        170.85        16.45 o                         
  -3   8  17          0.85          2.59         1.79 o                         
  -2   8  17        245.08        237.11        14.07 o                         
  -1   8  17        293.92        299.49         7.72 o                         
   0   8  17         57.79         70.18         6.27 o                         
   1   8  17        830.01        812.06        13.42 o                         
   2   8  17          2.29          4.07         2.96 o                         
   3   8  17         78.42         73.42        11.72 o                         
   4   8  17          2.55          1.41         2.37 o                         
   5   8  17          0.40          3.29         3.60 o                         
  -6   9  17         39.30         41.75         8.20 o                         
  -5   9  17          0.05          1.83         1.88 o                         
  -4   9  17         23.31         23.69         3.70 o                         
  -3   9  17        139.01        138.64        11.13 o                         
  -2   9  17          0.16          2.48         2.21 o                         
  -1   9  17        160.13        175.35         6.99 o                         
   0   9  17          9.73         12.62         2.17 o                         
   1   9  17        493.77        479.48         8.47 o                         
   2   9  17          0.44          1.43         2.66 o                         
   3   9  17        630.65        625.40        19.54 o                         
   4   9  17         11.37          8.63         2.79 o                         
   5   9  17        187.33        149.09        34.63 o                         
  -5  10  17         45.73         46.28         7.21 o                         
  -4  10  17        161.86        156.51        11.93 o                         
  -3  10  17          0.40          3.04         4.66 o                         
  -2  10  17          5.45          7.61         5.53 o                         
  -1  10  17         81.91         82.52         8.81 o                         
   0  10  17        154.08        161.20         6.20 o                         
   1  10  17          0.67          2.07         1.42 o                         
   2  10  17         13.47         13.84         3.30 o                         
   3  10  17         19.21         24.28         6.16 o                         
   4  10  17          0.02          5.40         4.40 o                         
  -4  11  17         12.96         13.06         4.44 o                         
  -3  11  17         14.51         11.57         3.08 o                         
  -2  11  17          0.95          4.36         2.35 o                         
  -1  11  17         18.36         15.71         2.52 o                         
   0  11  17         34.73         32.28         4.33 o                         
   1  11  17        159.70        178.15        19.97 o                         
   2  11  17          0.64          2.54         1.85 o                         
   3  11  17          0.58          1.78         1.71 o                         
  -4  12  17         92.26         87.86        16.26 o                         
  -3  12  17         78.27         92.57         9.35 o                         
  -2  12  17        466.30        510.14        13.41 o                         
  -1  12  17          8.69         13.44         2.36 o                         
   0  12  17        141.05        138.47        13.92 o                         
   1  12  17         31.53         26.37         5.85 o                         
   2  12  17        134.73        116.19        17.68 o                         
  -2  13  17         72.30         73.81         6.71 o                         
  -1  13  17         39.11         42.99         5.01 o                         
   0  13  17         80.36         88.11         9.24 o                         
   1  13  17        397.93        478.31        14.79 o                         
  -7   0  18          5.76         12.61         4.04 o                         
  -6   0  18        204.65        210.43         9.54 o                         
  -5   0  18        232.39        264.16        28.64 o                         
  -4   0  18        315.30        331.79        15.38 o                         
  -3   0  18          6.92         13.96         2.79 o                         
  -2   0  18        601.66        648.87        20.03 o                         
  -1   0  18         32.21         35.99         9.73 o                         
   0   0  18         59.23         59.63        11.40 o                         
   1   0  18        134.89        136.32         7.57 o                         
   2   0  18         40.69         46.95        14.46 o                         
   3   0  18       3255.91       3271.26        47.00 o                         
   4   0  18        310.93        314.49        11.25 o                         
   5   0  18        107.16        113.67        20.92 o                         
   6   0  18        737.60        768.71        24.78 o                         
  -8   1  18          0.62          4.19         3.88 o                         
  -7   1  18         15.27         14.21         3.22 o                         
  -6   1  18         55.40         46.58         7.97 o                         
  -5   1  18        346.06        347.42        14.39 o                         
  -4   1  18         29.79         29.83         4.72 o                         
  -3   1  18          1.42          6.00         1.61 o                         
  -2   1  18         17.30         21.03         3.25 o                         
  -1   1  18         98.08        105.43         5.79 o                         
   0   1  18          0.00          0.60         1.67 o                         
   1   1  18       3055.08       3190.46        26.46 o                         
   2   1  18        851.14        855.46        18.76 o                         
   3   1  18       3324.48       3287.14        55.44 o                         
   4   1  18          0.69          1.35         0.73 o                         
   5   1  18          0.37          2.17         1.84 o                         
   6   1  18          0.10          2.09         1.40 o                         
  -8   2  18          0.18          1.42         1.80 o                         
  -7   2  18        184.64        176.94        15.51 o                         
  -6   2  18        277.23        274.67        15.86 o                         
  -5   2  18        141.88        149.78        12.91 o                         
  -4   2  18          0.00          3.53         1.94 o                         
  -3   2  18        658.18        696.14        18.83 o                         
  -2   2  18         67.78         90.65         9.53 o                         
  -1   2  18         92.64        134.81        10.84 o                         
   0   2  18         18.19         14.02         3.57 o                         
   1   2  18          2.75          3.42         1.77 o                         
   2   2  18         18.98         20.12         2.84 o                         
   3   2  18        903.39        924.65        13.12 o                         
   4   2  18        658.39        649.69         7.71 o                         
   5   2  18        336.85        352.97        12.21 o                         
   6   2  18          8.22          8.34         2.10 o                         
  -8   3  18         56.97         41.84         7.42 o                         
  -7   3  18        232.41        235.53        11.29 o                         
  -6   3  18          3.15          6.74         2.65 o                         
  -5   3  18         34.72         35.39         6.13 o                         
  -4   3  18          0.24          2.61         2.30 o                         
  -3   3  18        210.82        215.73         8.16 o                         
  -2   3  18          4.88          8.70         2.73 o                         
  -1   3  18        399.77        345.38        21.12 o                         
   0   3  18          2.72          0.58         1.96 o                         
   1   3  18        579.79        571.28         9.41 o                         
   2   3  18        388.48        370.87         9.12 o                         
   3   3  18        130.31        125.03        11.52 o                         
   4   3  18        151.77        124.68         8.58 o                         
   5   3  18        532.12        569.22        14.29 o                         
   6   3  18        458.25        476.75        18.42 o                         
  -8   4  18          1.94          1.29         6.05 o                         
  -7   4  18         92.00         72.08        11.79 o                         
  -6   4  18        534.19        544.94        19.61 o                         
  -5   4  18          2.17          2.58         2.23 o                         
  -4   4  18        610.74        642.31        10.30 o                         
  -3   4  18        678.34        741.24        11.15 o                         
  -2   4  18        250.92        245.29         9.02 o                         
  -1   4  18          3.69          3.18         2.07 o                         
   0   4  18        602.69        565.69         9.97 o                         
   1   4  18          6.85          9.37         3.67 o                         
   2   4  18        126.57        128.38         7.49 o                         
   3   4  18         93.85         81.61        10.94 o                         
   4   4  18       1145.30       1112.17        23.10 o                         
   5   4  18         91.34         95.88        12.46 o                         
   6   4  18          0.10          4.14         2.34 o                         
  -7   5  18        123.40        142.38        16.49 o                         
  -6   5  18         35.04         31.47         4.19 o                         
  -5   5  18         19.88         16.01         2.89 o                         
  -4   5  18         20.25         18.98         3.46 o                         
  -3   5  18        785.49        787.96        18.07 o                         
  -2   5  18         90.90        103.97         8.66 o                         
  -1   5  18        357.22        325.19         7.62 o                         
   0   5  18          0.85          0.95         3.05 o                         
   1   5  18         96.12         94.08         8.29 o                         
   2   5  18         24.21         22.89         3.31 o                         
   3   5  18         18.92         17.94         2.41 o                         
   4   5  18        128.52        120.62         5.76 o                         
   5   5  18        168.58        134.30         6.60 o                         
   6   5  18         19.81         18.78         6.31 o                         
  -7   6  18         37.40         24.09         6.40 o                         
  -6   6  18         15.32         12.58         2.68 o                         
  -5   6  18        192.46        179.88        14.17 o                         
  -4   6  18       1852.78       1935.05        18.94 o                         
  -3   6  18        245.97        251.83         8.44 o                         
  -2   6  18       2497.38       2525.72        31.35 o                         
  -1   6  18         23.04         26.72         3.93 o                         
   0   6  18        213.25        219.75         8.64 o                         
   1   6  18        194.56        192.45         5.22 o                         
   2   6  18        430.54        428.42         8.14 o                         
   3   6  18        668.10        597.43        12.69 o                         
   4   6  18        150.19        153.37         6.43 o                         
   5   6  18         95.05         75.80        17.72 o                         
   6   6  18        345.76        302.61        17.00 o                         
  -7   7  18        113.78        115.24        18.39 o                         
  -6   7  18        198.75        182.35        17.12 o                         
  -5   7  18         73.46         74.06        10.39 o                         
  -4   7  18        135.22        111.71        10.62 o                         
  -3   7  18        190.31        169.86        12.91 o                         
  -2   7  18        102.07         98.24        10.09 o                         
  -1   7  18          4.52          1.89         2.12 o                         
   0   7  18         43.80         34.91         4.50 o                         
   1   7  18        343.07        356.58         8.55 o                         
   2   7  18        509.16        440.00        10.68 o                         
   3   7  18        397.63        425.48        25.34 o                         
   4   7  18        116.63         91.67        13.37 o                         
   5   7  18          2.26          4.47         2.62 o                         
  -6   8  18        211.58        179.60        14.26 o                         
  -5   8  18        231.31        221.69         9.40 o                         
  -4   8  18       1012.29       1000.05        20.32 o                         
  -3   8  18        101.07         95.30         9.21 o                         
  -2   8  18         10.13         15.87         2.68 o                         
  -1   8  18        154.22        149.56        14.50 o                         
   0   8  18        123.30        128.28        11.80 o                         
   1   8  18         92.30         74.15         6.85 o                         
   2   8  18          4.81          5.30         2.90 o                         
   3   8  18        238.60        227.87        19.14 o                         
   4   8  18         88.96         88.32        13.38 o                         
   5   8  18         24.65         26.16         6.97 o                         
  -5   9  18          0.84          3.53         2.14 o                         
  -4   9  18         87.18        100.49        10.87 o                         
  -3   9  18          3.09          3.06         1.84 o                         
  -2   9  18         17.54         18.15         2.96 o                         
  -1   9  18          0.13          4.50         2.96 o                         
   0   9  18        275.88        258.11         7.72 o                         
   1   9  18        137.31        121.35        11.42 o                         
   2   9  18        191.87        180.69         8.31 o                         
   3   9  18         29.44         34.55         6.63 o                         
   4   9  18         77.34         63.98        12.68 o                         
  -5  10  18         14.47          9.39         3.30 o                         
  -4  10  18          3.46          8.65         3.02 o                         
  -3  10  18         35.56         35.55         7.30 o                         
  -2  10  18        669.77        691.37        14.71 o                         
  -1  10  18          0.03          3.85         1.49 o                         
   0  10  18        230.12        224.91         8.39 o                         
   1  10  18        166.46        145.77        11.80 o                         
   2  10  18         96.31        100.51        17.34 o                         
   3  10  18         65.31         62.13         9.76 o                         
  -4  11  18          6.97          9.60         3.59 o                         
  -3  11  18        140.85        131.56         9.98 o                         
  -2  11  18         11.82          7.13         2.07 o                         
  -1  11  18         26.16         27.85         4.29 o                         
   0  11  18          1.19          5.25         1.82 o                         
   1  11  18        130.80        125.41         9.73 o                         
   2  11  18         21.59         26.68         5.33 o                         
   3  11  18        170.77        187.12         8.51 o                         
  -3  12  18         33.02         39.37         5.75 o                         
  -2  12  18          8.38         11.59         2.68 o                         
  -1  12  18         19.79         22.72         3.28 o                         
   0  12  18         58.49         43.76         5.83 o                         
   1  12  18          6.49          6.26         2.40 o                         
   2  12  18        250.27        282.67        12.42 o                         
  -2  13  18         47.67         45.28         6.50 o                         
  -1  13  18         46.85         44.43         5.05 o                         
   0  13  18          7.22          5.51         3.10 o                         
  -8   1  19          0.16         -0.70         2.99 o                         
  -7   1  19         18.91         12.33         3.05 o                         
  -6   1  19          1.62          3.23         2.64 o                         
  -5   1  19          2.34          1.35         3.04 o                         
  -4   1  19         28.79         36.90         6.28 o                         
  -3   1  19        519.90        523.76         9.68 o                         
  -2   1  19         15.52         28.95         2.87 o                         
  -1   1  19        381.20        392.55        11.59 o                         
   0   1  19        969.28       1067.80        12.70 o                         
   1   1  19         19.31         21.19         3.66 o                         
   2   1  19       2416.63       2393.20        32.45 o                         
   3   1  19        281.65        257.80        10.58 o                         
   4   1  19        346.74        343.79         5.21 o                         
   5   1  19         49.84         54.29         6.62 o                         
   6   1  19          2.04          4.33         1.91 o                         
  -8   2  19         64.04         52.39        14.13 o                         
  -7   2  19          0.07          1.32         1.98 o                         
  -6   2  19        798.77        793.44        16.70 o                         
  -5   2  19          9.26          9.18         2.28 o                         
  -4   2  19       1159.23       1098.61        31.23 o                         
  -3   2  19          6.31          8.69         2.27 o                         
  -2   2  19       1613.88       1600.62        23.37 o                         
  -1   2  19        115.64        102.72         7.31 o                         
   0   2  19       1402.93       1377.52        23.66 o                         
   1   2  19          4.70          3.26         1.84 o                         
   2   2  19       4100.53       4175.09        60.22 o                         
   3   2  19         42.29         40.72         8.51 o                         
   4   2  19       1779.32       1780.98        24.53 o                         
   5   2  19        187.85        213.78        12.70 o                         
   6   2  19        126.18        128.02         6.43 o                         
  -8   3  19         18.21         23.72         4.81 o                         
  -7   3  19          8.80          9.24         2.30 o                         
  -6   3  19         16.16         14.26         4.07 o                         
  -5   3  19          0.14         -0.85         3.38 o                         
  -4   3  19          0.01          4.64         2.42 o                         
  -3   3  19        316.30        289.36        12.85 o                         
  -2   3  19         43.17         47.65         5.23 o                         
  -1   3  19        145.68        118.18        10.09 o                         
   0   3  19        116.15        120.73         7.82 o                         
   1   3  19          0.63         -1.55         3.07 o                         
   2   3  19         22.65         19.70         3.75 o                         
   3   3  19        270.06        253.83         8.59 o                         
   4   3  19        103.87         87.68         9.96 o                         
   5   3  19         16.36          9.43         6.08 o                         
   6   3  19         61.53         49.52        14.97 o                         
  -7   4  19         10.21          8.15         6.46 o                         
  -6   4  19         24.81         17.79         7.53 o                         
  -5   4  19        126.44        126.90        11.14 o                         
  -4   4  19          0.35          1.69         2.80 o                         
  -3   4  19        885.72        868.35        25.99 o                         
  -2   4  19         20.54         21.42         2.88 o                         
  -1   4  19         11.09         13.67         2.79 o                         
   0   4  19        238.87        238.45         9.21 o                         
   1   4  19        382.76        414.85        20.60 o                         
   2   4  19         47.05         48.38         5.54 o                         
   3   4  19         82.92         93.99         9.28 o                         
   4   4  19         92.86         84.19         8.66 o                         
   5   4  19         57.40         48.96         7.48 o                         
   6   4  19        238.54        250.11        29.54 o                         
  -7   5  19         11.50          7.38         3.72 o                         
  -6   5  19         21.22         23.80         4.11 o                         
  -5   5  19        314.64        306.29         6.93 o                         
  -4   5  19        879.36        878.50        20.34 o                         
  -3   5  19       1038.04       1043.21        21.43 o                         
  -2   5  19        756.08        751.86        22.42 o                         
  -1   5  19       1036.01       1042.06        17.30 o                         
   0   5  19        177.39        214.13        17.84 o                         
   1   5  19        341.59        326.96         9.67 o                         
   2   5  19         54.91         78.05         6.94 o                         
   3   5  19        316.81        338.71         9.95 o                         
   4   5  19         70.64         69.80        10.71 o                         
   5   5  19        581.27        570.75        11.71 o                         
   6   5  19        146.48        132.42        25.58 o                         
  -7   6  19         45.06         36.61         6.22 o                         
  -6   6  19         10.88          9.98         3.76 o                         
  -5   6  19        430.14        421.41         9.34 o                         
  -4   6  19         14.08         11.14         2.30 o                         
  -3   6  19        206.65        202.60        11.59 o                         
  -2   6  19        127.07        134.95        11.07 o                         
  -1   6  19          1.17          2.52         1.99 o                         
   0   6  19        297.99        261.80        11.59 o                         
   1   6  19         90.97         79.12         8.80 o                         
   2   6  19         24.73         33.06         3.76 o                         
   3   6  19          1.99         -0.04         2.21 o                         
   4   6  19         14.06         17.51         3.55 o                         
   5   6  19          6.00          7.46         5.02 o                         
  -7   7  19         41.02         27.51        12.04 o                         
  -6   7  19         20.47         25.85         4.53 o                         
  -5   7  19          5.11          4.62         1.86 o                         
  -4   7  19        506.25        500.75        10.05 o                         
  -3   7  19          1.11          3.87         1.60 o                         
  -2   7  19         20.91         25.01         3.74 o                         
  -1   7  19         32.89         37.37         4.26 o                         
   0   7  19         36.41         41.35         4.84 o                         
   1   7  19         36.09         26.86         4.04 o                         
   2   7  19        190.82        187.05         7.92 o                         
   3   7  19         30.49         25.41         5.14 o                         
   4   7  19        112.66        106.38        15.41 o                         
   5   7  19         14.45          4.32         3.11 o                         
  -6   8  19          3.53          9.80         7.13 o                         
  -5   8  19         10.64          6.53         2.59 o                         
  -4   8  19         16.40         24.89         5.72 o                         
  -3   8  19        111.54         92.28        10.53 o                         
  -2   8  19         14.72          8.63         1.64 o                         
  -1   8  19        125.44        124.34        10.64 o                         
   0   8  19          9.49         21.40         2.87 o                         
   1   8  19          4.99          5.24         1.99 o                         
   2   8  19        422.43        393.58         9.24 o                         
   3   8  19         58.71         57.37         8.36 o                         
   4   8  19        481.29        469.10        12.36 o                         
   5   8  19         64.89         61.21        12.14 o                         
  -5   9  19        297.14        306.40        14.11 o                         
  -4   9  19         93.79         83.01        10.33 o                         
  -3   9  19        694.24        711.73        15.02 o                         
  -2   9  19        135.88        126.27        15.21 o                         
  -1   9  19        313.23        309.77         9.73 o                         
   0   9  19         79.91         75.93         6.74 o                         
   1   9  19        114.62        108.25         6.02 o                         
   2   9  19         26.10         26.95         5.76 o                         
   3   9  19        114.47        133.55        15.77 o                         
   4   9  19         95.74         81.28        20.23 o                         
  -5  10  19          5.33          6.07         2.42 o                         
  -4  10  19         25.00         27.38         3.92 o                         
  -3  10  19         33.96         33.22         4.27 o                         
  -2  10  19        179.02        156.51        15.48 o                         
  -1  10  19         11.37          9.84         2.04 o                         
   0  10  19          5.52          9.60         2.06 o                         
   1  10  19         38.65         38.49         5.02 o                         
   2  10  19          6.99          6.85         2.33 o                         
   3  10  19         11.07          5.48         2.50 o                         
  -4  11  19         19.52         18.43         3.35 o                         
  -3  11  19         11.75         15.70         2.94 o                         
  -2  11  19         63.25         66.26         7.55 o                         
  -1  11  19        110.28        112.50        10.66 o                         
   0  11  19         93.02         88.34         9.88 o                         
   1  11  19          1.70          4.17         5.01 o                         
   2  11  19         95.14         73.49        14.45 o                         
   3  11  19         75.19         59.69        17.19 o                         
  -3  12  19          0.00          2.50         1.72 o                         
  -2  12  19        103.69         91.84        10.47 o                         
  -1  12  19         69.03         79.29         8.37 o                         
   0  12  19        180.73        165.14        14.35 o                         
   1  12  19         30.33         33.60         7.99 o                         
  -7   0  20         10.23         25.32         4.32 o                         
  -6   0  20          0.59          1.44         2.94 o                         
  -5   0  20        278.60        315.04        20.48 o                         
  -4   0  20         68.99         73.48        14.15 o                         
  -3   0  20         86.75         96.86        15.55 o                         
  -2   0  20         17.80         20.14         4.13 o                         
  -1   0  20        732.94        768.45        17.60 o                         
   0   0  20        243.64        255.35        23.94 o                         
   1   0  20        988.56        979.40        17.06 o                         
   2   0  20        105.77        108.38        16.24 o                         
   3   0  20       2977.24       3022.99        30.20 o                         
   4   0  20        188.49        193.59         7.33 o                         
   5   0  20         62.33         50.73         8.34 o                         
   6   0  20         21.47         22.15         6.48 o                         
  -8   1  20         78.49         47.41        21.10 o                         
  -7   1  20        148.84        162.81        22.66 o                         
  -6   1  20        105.04        116.97        10.13 o                         
  -5   1  20          3.40          6.60         2.76 o                         
  -4   1  20        258.45        275.85        14.40 o                         
  -3   1  20         22.66         17.74         3.06 o                         
  -2   1  20        271.30        270.78         7.90 o                         
  -1   1  20        609.25        594.96        10.38 o                         
   0   1  20        109.29        103.03         7.34 o                         
   1   1  20        504.50        506.42         8.69 o                         
   2   1  20         16.42         10.50         2.70 o                         
   3   1  20        320.83        299.75        14.75 o                         
   4   1  20        287.55        273.94         8.55 o                         
   5   1  20         48.13         47.37         5.96 o                         
   6   1  20          5.81          4.02         2.26 o                         
  -8   2  20         23.67         20.28         9.41 o                         
  -7   2  20         64.86         48.44        10.01 o                         
  -6   2  20         41.62         44.02         9.79 o                         
  -5   2  20         80.10         79.84        11.21 o                         
  -4   2  20         87.75         93.15         9.46 o                         
  -3   2  20         52.78         57.04         7.40 o                         
  -2   2  20        186.64        216.17        16.86 o                         
  -1   2  20        808.52        809.56        11.38 o                         
   0   2  20        971.45        884.23        41.28 o                         
   1   2  20       3108.80       3122.47        33.76 o                         
   2   2  20         48.90         43.35         4.71 o                         
   3   2  20         78.36         66.33        11.31 o                         
   4   2  20        390.46        346.38        11.81 o                         
   5   2  20         80.04         72.38         9.53 o                         
   6   2  20         24.01         22.21         7.62 o                         
  -7   3  20        132.36        103.93        17.18 o                         
  -6   3  20         60.27         56.80         9.36 o                         
  -5   3  20       1222.84       1328.26        26.16 o                         
  -4   3  20          2.76          4.48         2.37 o                         
  -3   3  20        638.10        691.45        11.02 o                         
  -2   3  20        181.57        175.30        12.34 o                         
  -1   3  20         16.10         18.07         3.54 o                         
   0   3  20       1062.27       1064.32        13.36 o                         
   1   3  20        390.30        391.60         6.79 o                         
   2   3  20       3334.31       3275.20        51.71 o                         
   3   3  20         50.29         45.45         6.23 o                         
   4   3  20         50.98         43.83         6.41 o                         
   5   3  20         57.57         51.77        10.57 o                         
   6   3  20          1.16          2.96         1.95 o                         
  -7   4  20         11.10         18.29         6.49 o                         
  -6   4  20          2.86          3.73         2.54 o                         
  -5   4  20         30.99         26.97         4.33 o                         
  -4   4  20         31.33         32.02         4.43 o                         
  -3   4  20        840.21        762.93        19.02 o                         
  -2   4  20        192.36        200.61        15.09 o                         
  -1   4  20        994.16       1039.39        28.05 o                         
   0   4  20         13.08         16.47         3.32 o                         
   1   4  20          0.48          3.19         2.38 o                         
   2   4  20        354.92        327.63         9.13 o                         
   3   4  20        200.13        176.36         6.95 o                         
   4   4  20         29.83         17.79         3.16 o                         
   5   4  20          4.74          5.01         2.42 o                         
   6   4  20        118.31         80.30        25.65 o                         
  -7   5  20         12.35         13.02         2.86 o                         
  -6   5  20        235.29        245.77         8.91 o                         
  -5   5  20        782.64        776.93        23.00 o                         
  -4   5  20        775.96        789.62        16.24 o                         
  -3   5  20        229.45        203.28        35.20 o                         
  -2   5  20         56.16         70.79        11.38 o                         
  -1   5  20        169.90        180.35        21.36 o                         
   0   5  20        119.83        128.21        13.61 o                         
   1   5  20        822.86        725.32        11.43 o                         
   2   5  20         55.85         47.09         4.61 o                         
   3   5  20        540.74        508.01        11.20 o                         
   4   5  20        240.69        255.78        11.41 o                         
   5   5  20        205.11        189.12         6.66 o                         
  -7   6  20         48.65         37.97        10.83 o                         
  -6   6  20        239.79        229.30         8.25 o                         
  -5   6  20        190.10        192.67        16.93 o                         
  -4   6  20        359.63        383.21        17.91 o                         
  -3   6  20          0.02          6.29         2.37 o                         
  -2   6  20          7.35         11.41         2.60 o                         
  -1   6  20        167.90        164.66        20.48 o                         
   0   6  20        320.56        340.19         8.45 o                         
   1   6  20        242.99        252.72        10.99 o                         
   2   6  20         30.21         39.73         4.44 o                         
   3   6  20         63.96         51.96        10.77 o                         
   4   6  20        207.15        217.25         7.26 o                         
   5   6  20         35.88         32.78         7.02 o                         
  -6   7  20         92.72         86.15        12.13 o                         
  -5   7  20          2.43          3.80         2.11 o                         
  -4   7  20         21.15         22.51         4.14 o                         
  -3   7  20        151.41        149.50         8.41 o                         
  -2   7  20        145.09        134.09        13.99 o                         
  -1   7  20        161.19        160.50        13.01 o                         
   0   7  20         84.46         86.79        10.15 o                         
   1   7  20         45.87         31.75         4.34 o                         
   2   7  20        183.80        177.78         5.68 o                         
   3   7  20         19.56         27.43         5.88 o                         
   4   7  20        210.09        207.81         7.92 o                         
   5   7  20        138.49        145.39        30.54 o                         
  -6   8  20        134.05        136.59        15.75 o                         
  -5   8  20         11.15          9.38         2.54 o                         
  -4   8  20         76.36         76.87         9.27 o                         
  -3   8  20         11.14         11.52         4.42 o                         
  -2   8  20          0.16          4.44         1.73 o                         
  -1   8  20          2.35          5.80         1.93 o                         
   0   8  20        402.46        365.75         8.19 o                         
   1   8  20        266.25        252.44         6.06 o                         
   2   8  20        269.99        247.81        13.87 o                         
   3   8  20         23.71         18.64         4.26 o                         
   4   8  20         43.55         37.13         6.29 o                         
  -5   9  20         16.96         15.54         2.98 o                         
  -4   9  20        222.16        217.33        14.71 o                         
  -3   9  20          1.76          4.87         2.21 o                         
  -2   9  20         17.61         18.62         4.21 o                         
  -1   9  20         44.86         43.38         6.35 o                         
   0   9  20          2.84          4.39         1.87 o                         
   1   9  20         51.07         51.03         5.85 o                         
   2   9  20          0.51          4.33         2.84 o                         
   3   9  20          3.04          4.20         2.16 o                         
   4   9  20         25.07         33.53         7.05 o                         
  -5  10  20         38.42         41.68         8.16 o                         
  -4  10  20         81.65         82.38         9.21 o                         
  -3  10  20        102.35         96.78        11.16 o                         
  -2  10  20        784.19        824.85        13.75 o                         
  -1  10  20        484.57        496.44        12.13 o                         
   0  10  20        370.67        404.48         9.81 o                         
   1  10  20         13.13         15.18         2.50 o                         
   2  10  20        132.77        101.53        17.90 o                         
   3  10  20          0.11          4.77         2.19 o                         
  -4  11  20         19.26         20.64         3.56 o                         
  -3  11  20        150.17        143.42        12.45 o                         
  -2  11  20         19.46         17.71         3.24 o                         
  -1  11  20          5.71          6.94         2.25 o                         
   0  11  20        203.80        231.56        17.82 o                         
   1  11  20          3.78          3.16         1.36 o                         
   2  11  20        148.36        118.32        28.18 o                         
  -3  12  20          5.51          2.30         1.69 o                         
  -2  12  20         88.98         72.91         9.75 o                         
  -1  12  20         31.97         25.23         4.32 o                         
   0  12  20         28.05         23.09         3.58 o                         
   1  12  20         58.38         59.98        17.26 o                         
  -8   1  21         22.99         13.33         4.56 o                         
  -7   1  21         32.37         29.33         6.24 o                         
  -6   1  21          8.10         10.67         3.71 o                         
  -5   1  21        174.84        166.40        15.68 o                         
  -4   1  21         75.86         79.25        10.74 o                         
  -3   1  21        567.37        586.31        14.98 o                         
  -2   1  21        534.33        524.18        21.90 o                         
  -1   1  21        736.15        764.89        49.42 o                         
   0   1  21       2055.95       2140.20        28.69 o                         
   1   1  21        660.10        680.52        64.49 o                         
   2   1  21        915.58        876.25        21.76 o                         
   3   1  21        283.72        274.95        12.67 o                         
   4   1  21         67.99         58.93        10.50 o                         
   5   1  21          0.32          2.33         1.73 o                         
   6   1  21         74.68         61.35        10.56 o                         
  -7   2  21         97.00         89.82        12.96 o                         
  -6   2  21        143.59        127.77        19.94 o                         
  -5   2  21        924.38        964.17        18.93 o                         
  -4   2  21        771.52        776.44        17.56 o                         
  -3   2  21        143.28        129.64        16.65 o                         
  -2   2  21       2443.18       2498.06        34.85 o                         
  -1   2  21          2.41          0.95         3.86 o                         
   0   2  21       3148.41       3329.58        41.78 o                         
   1   2  21         31.99         34.47         6.20 o                         
   2   2  21          0.28          1.87         1.75 o                         
   3   2  21       1082.91       1121.72        20.73 o                         
   4   2  21         99.64         87.41         8.12 o                         
   5   2  21        287.06        289.23        12.42 o                         
   6   2  21          1.40          4.01         2.63 o                         
  -7   3  21          0.07          1.47         2.10 o                         
  -6   3  21         43.63         32.10         5.83 o                         
  -5   3  21         58.10         58.95         9.26 o                         
  -4   3  21         49.08         41.30         6.55 o                         
  -3   3  21         13.35          7.45         4.73 o                         
  -2   3  21          0.08          5.29         4.11 o                         
  -1   3  21         26.48         38.24         6.37 o                         
   0   3  21        671.95        661.58        37.20 o                         
   1   3  21        329.87        316.05         9.84 o                         
   2   3  21        610.33        605.68        14.54 o                         
   3   3  21        520.83        516.51        11.47 o                         
   4   3  21         48.53         39.04         5.06 o                         
   5   3  21        128.05        126.22        14.19 o                         
  -7   4  21        147.34        107.85        31.77 o                         
  -6   4  21        306.82        299.45        10.58 o                         
  -5   4  21        171.75        152.15        16.82 o                         
  -4   4  21          7.63          5.31         2.09 o                         
  -3   4  21        794.57        817.74        36.93 o                         
  -2   4  21        204.47        199.40         8.54 o                         
  -1   4  21       1020.06        961.32        43.59 o                         
   0   4  21         42.26         51.03        18.85 o                         
   1   4  21       1607.48       1692.10        36.94 o                         
   2   4  21         78.62         59.41         8.89 o                         
   3   4  21       1022.70       1021.77        17.54 o                         
   4   4  21         43.09         36.58         5.89 o                         
   5   4  21        479.80        509.41        13.21 o                         
  -7   5  21        539.12        510.54        18.22 o                         
  -6   5  21        109.45         94.43         9.36 o                         
  -5   5  21       1199.72       1234.91        20.36 o                         
  -4   5  21         26.17         18.90         5.20 o                         
  -3   5  21        403.10        400.73        17.26 o                         
  -2   5  21        473.46        461.22        25.49 o                         
  -1   5  21         21.40         17.02         5.50 o                         
   0   5  21        651.41        627.20        12.85 o                         
   1   5  21        583.73        489.79        13.90 o                         
   2   5  21        774.35        750.33        11.59 o                         
   3   5  21        516.61        462.40        14.06 o                         
   4   5  21       1047.23       1067.59        17.30 o                         
   5   5  21          2.51          3.47         1.47 o                         
  -7   6  21          2.85          2.62         3.73 o                         
  -6   6  21        223.46        201.09         9.86 o                         
  -5   6  21          2.14          3.95         2.33 o                         
  -4   6  21         37.03         38.86         5.54 o                         
  -3   6  21          3.52          5.31         2.60 o                         
  -2   6  21         74.82         65.05        10.51 o                         
  -1   6  21         43.45         43.89         4.85 o                         
   0   6  21          2.51          2.42         2.23 o                         
   1   6  21         36.84         59.28         7.39 o                         
   2   6  21         13.21         10.77         2.06 o                         
   3   6  21        214.02        226.86         8.98 o                         
   4   6  21         50.71         47.55         8.34 o                         
   5   6  21         86.80         78.39        20.92 o                         
  -6   7  21        151.98        141.70        21.40 o                         
  -5   7  21        112.58        105.35        11.81 o                         
  -4   7  21        108.45        108.57        10.94 o                         
  -3   7  21         44.49         51.39         7.53 o                         
  -2   7  21          1.01          3.27         2.35 o                         
  -1   7  21         16.74         19.69         2.85 o                         
   0   7  21        446.99        406.85         8.76 o                         
   1   7  21         22.53         17.94         3.14 o                         
   2   7  21        327.94        286.61         9.57 o                         
   3   7  21          6.52          5.27         2.26 o                         
   4   7  21          0.04          3.39         1.95 o                         
  -6   8  21         94.50         77.49        22.17 o                         
  -5   8  21         28.37         26.27         4.12 o                         
  -4   8  21         94.58        104.02        10.67 o                         
  -3   8  21         44.95         52.45         8.02 o                         
  -2   8  21          9.33         12.43         2.83 o                         
  -1   8  21         86.93         75.56         6.73 o                         
   0   8  21         76.17         81.54         9.18 o                         
   1   8  21         33.90         39.21         5.52 o                         
   2   8  21          0.28          1.47         1.15 o                         
   3   8  21         60.22         56.49         9.65 o                         
   4   8  21         99.79         81.23        19.45 o                         
  -5   9  21         53.93         40.45         6.07 o                         
  -4   9  21         19.01         16.36         3.36 o                         
  -3   9  21        247.05        265.63        12.25 o                         
  -2   9  21          8.95          8.63         2.36 o                         
  -1   9  21        346.21        338.77         9.99 o                         
   0   9  21        165.35        150.71        13.55 o                         
   1   9  21         52.39         49.36         5.47 o                         
   2   9  21        336.75        327.43         9.37 o                         
   3   9  21          0.02          3.02         2.02 o                         
  -4  10  21         71.65         71.16        10.70 o                         
  -3  10  21          1.69          3.06         1.77 o                         
  -2  10  21         63.31         79.16         9.56 o                         
  -1  10  21        104.89        111.16        11.82 o                         
   0  10  21         85.71         74.33         7.56 o                         
   1  10  21         37.22         38.94         5.81 o                         
   2  10  21         23.15         18.55         3.93 o                         
   3  10  21         69.31         74.05        18.39 o                         
  -3  11  21         21.42         20.20         2.86 o                         
  -2  11  21         40.40         34.45         4.18 o                         
  -1  11  21         77.25         86.92         8.03 o                         
   0  11  21         98.49         87.92         9.54 o                         
   1  11  21         99.79         83.43        12.74 o                         
   2  11  21         13.56         22.13         7.30 o                         
  -2  12  21        239.81        251.49         9.28 o                         
  -1  12  21         37.08         37.51         6.05 o                         
   0  12  21        181.82        190.03         6.58 o                         
  -7   0  22          2.45          1.24         3.30 o                         
  -6   0  22          8.19          4.81         2.98 o                         
  -5   0  22          0.18          3.21         2.88 o                         
  -4   0  22         34.17         46.96        12.96 o                         
  -3   0  22        712.73        711.64        22.62 o                         
  -2   0  22          4.19          5.43         3.76 o                         
  -1   0  22         76.32         89.48        19.47 o                         
   0   0  22        219.70        233.33        13.56 o                         
   1   0  22         48.98         54.05         7.77 o                         
   2   0  22        173.66        191.34        12.20 o                         
   3   0  22        150.35        158.57         7.95 o                         
   4   0  22        191.61        200.19         8.20 o                         
   5   0  22         30.77         28.25         9.59 o                         
  -7   1  22         21.69         20.42         4.99 o                         
  -6   1  22        107.72        112.28        12.03 o                         
  -5   1  22          9.47         17.64         3.50 o                         
  -4   1  22        149.90        175.74        17.18 o                         
  -3   1  22          2.20          3.19         2.99 o                         
  -2   1  22        216.66        195.41        12.25 o                         
  -1   1  22        149.80        193.26        19.16 o                         
   0   1  22         59.71         67.88         9.14 o                         
   1   1  22       4648.78       4799.58       131.29 o                         
   2   1  22        962.48        939.69        20.94 o                         
   3   1  22        268.46        241.07         6.81 o                         
   4   1  22         65.19         68.63        11.55 o                         
   5   1  22          0.56          3.38         2.25 o                         
  -7   2  22         55.98         49.28         8.83 o                         
  -6   2  22          1.33          1.95         2.45 o                         
  -5   2  22         85.87         83.89        12.31 o                         
  -4   2  22          8.16         10.70         4.65 o                         
  -3   2  22        384.65        380.57        10.37 o                         
  -2   2  22         32.77         41.75         7.02 o                         
  -1   2  22          6.49          4.98         3.72 o                         
   0   2  22        250.99        227.58        39.34 o                         
   1   2  22         27.73         21.12         3.43 o                         
   2   2  22        250.06        227.25        11.19 o                         
   3   2  22          3.86          2.33         2.45 o                         
   4   2  22        198.27        184.36         9.05 o                         
   5   2  22         30.38         22.43         3.94 o                         
  -7   3  22         53.41         41.51         9.51 o                         
  -6   3  22        367.32        345.51        13.57 o                         
  -5   3  22         54.06         55.36        11.86 o                         
  -4   3  22        215.96        224.47        15.76 o                         
  -3   3  22         18.81         17.30         3.67 o                         
  -2   3  22        167.25        175.41        22.30 o                         
  -1   3  22       3781.89       3908.95       140.78 o                         
   0   3  22        494.52        476.38        35.74 o                         
   1   3  22        408.96        417.47        19.20 o                         
   2   3  22         48.12         20.68        17.18 o                         
   3   3  22        387.40        393.79        10.82 o                         
   4   3  22        531.53        574.15        15.44 o                         
   5   3  22        129.37        110.84        14.51 o                         
  -7   4  22        689.42        692.48        21.33 o                         
  -6   4  22        410.57        430.69        20.49 o                         
  -5   4  22        696.39        710.92        27.50 o                         
  -4   4  22        123.42        129.62        15.63 o                         
  -3   4  22        142.53        146.05        22.49 o                         
  -2   4  22          2.60         12.01         5.23 o                         
  -1   4  22        511.28        421.71        40.84 o                         
   0   4  22        492.03        497.17        13.26 o                         
   1   4  22        816.13        697.89        56.63 o                         
   2   4  22         92.24         76.73        10.51 o                         
   3   4  22        385.72        348.63        17.45 o                         
   4   4  22         15.39          7.64         3.21 o                         
   5   4  22        201.62        200.40         6.32 o                         
  -7   5  22          0.82         -3.39         4.45 o                         
  -6   5  22         72.74         65.53        10.62 o                         
  -5   5  22         30.61         26.92        11.51 o                         
  -4   5  22        171.90        160.34        10.79 o                         
  -3   5  22         43.22         53.19         8.94 o                         
  -2   5  22          8.60          9.89         3.34 o                         
  -1   5  22        306.04        307.92        10.81 o                         
   0   5  22         48.77         35.44        28.68 o                         
   1   5  22         17.95         11.25         3.12 o                         
   2   5  22        583.81        539.24         8.40 o                         
   3   5  22          8.07         10.90         2.14 o                         
   4   5  22          9.71          8.72         2.22 o                         
   5   5  22         30.62         28.87         9.29 o                         
  -6   6  22        102.31         93.26        10.11 o                         
  -5   6  22          5.26          5.94         2.49 o                         
  -4   6  22        279.68        285.15        11.87 o                         
  -3   6  22         17.19         24.66         5.03 o                         
  -2   6  22         21.14         22.54         4.16 o                         
  -1   6  22         98.13         82.63         9.32 o                         
   0   6  22        120.09        112.07         9.35 o                         
   1   6  22         21.72         11.98         3.90 o                         
   2   6  22          3.88          3.81         1.51 o                         
   3   6  22         99.93        102.09        15.77 o                         
   4   6  22         34.59         29.49         6.54 o                         
  -6   7  22         85.28         86.40        14.83 o                         
  -5   7  22         96.63         92.42         9.84 o                         
  -4   7  22         31.83         33.62         4.63 o                         
  -3   7  22          4.52          7.22         3.14 o                         
  -2   7  22        107.32        115.68        11.33 o                         
  -1   7  22         16.06         14.03         2.84 o                         
   0   7  22         40.17         58.56         7.67 o                         
   1   7  22        146.35        139.33        10.27 o                         
   2   7  22        336.12        356.75        13.15 o                         
   3   7  22          8.10          6.22         5.05 o                         
   4   7  22         54.12         50.85         9.09 o                         
  -5   8  22          0.02          1.99         1.65 o                         
  -4   8  22          2.33          5.45         1.99 o                         
  -3   8  22         48.51         47.48         6.89 o                         
  -2   8  22         17.03         13.48         3.27 o                         
  -1   8  22         47.26         47.00         7.46 o                         
   0   8  22          1.09          2.75         1.83 o                         
   1   8  22        297.36        307.16         7.95 o                         
   2   8  22          0.50          1.90         2.08 o                         
   3   8  22        244.07        264.59        18.00 o                         
  -5   9  22         20.10         20.64         3.61 o                         
  -4   9  22         68.74         64.96         8.67 o                         
  -3   9  22        131.49        133.17        12.01 o                         
  -2   9  22        116.22         92.96         9.98 o                         
  -1   9  22        307.81        304.32         9.90 o                         
   0   9  22        186.05        163.61        10.57 o                         
   1   9  22         66.52         50.88         6.52 o                         
   2   9  22         23.97         14.93         4.88 o                         
   3   9  22         16.09         10.50         2.67 o                         
  -4  10  22         59.95         55.55         5.65 o                         
  -3  10  22         39.96         33.69         3.88 o                         
  -2  10  22         19.27         21.50         3.05 o                         
  -1  10  22        131.36        111.94        11.58 o                         
   0  10  22          1.89          5.20         1.63 o                         
   1  10  22        205.23        185.45         9.33 o                         
   2  10  22         63.99         64.29        11.50 o                         
  -3  11  22        146.46        129.90        12.54 o                         
  -2  11  22        403.60        414.63         9.04 o                         
  -1  11  22         18.78         19.80         4.63 o                         
   0  11  22        364.79        372.35         8.05 o                         
   1  11  22         85.16         68.70        25.31 o                         
  -7   1  23        201.13        207.88        12.55 o                         
  -6   1  23        341.65        351.18        12.28 o                         
  -5   1  23         28.11         27.86         5.96 o                         
  -4   1  23        384.83        375.66        11.84 o                         
  -3   1  23        114.92        115.50        15.80 o                         
  -2   1  23         39.66         44.81         6.29 o                         
  -1   1  23        663.32        697.62        15.48 o                         
   0   1  23        729.43        778.39        15.20 o                         
   2   1  23        175.60        152.59        18.83 o                         
   3   1  23         33.59         29.95         6.64 o                         
   4   1  23         35.25         28.53         5.35 o                         
   5   1  23          8.63          2.94         4.27 o                         
  -7   2  23         40.37         32.55         5.41 o                         
  -6   2  23        119.01        109.53        12.93 o                         
  -5   2  23        129.79        125.67        16.90 o                         
  -4   2  23         18.83         18.39         5.13 o                         
  -3   2  23        498.85        517.45        29.16 o                         
  -2   2  23        173.76        176.17        18.28 o                         
  -1   2  23        280.27        297.19         9.99 o                         
   0   2  23        153.03        170.36        20.65 o                         
   1   2  23        309.48        332.90        12.92 o                         
   2   2  23          0.12          3.84         4.15 o                         
   3   2  23         18.53         26.57         5.95 o                         
   4   2  23        134.23        128.04        13.84 o                         
   5   2  23         43.66         40.35         8.54 o                         
  -7   3  23          1.14          2.78         2.66 o                         
  -6   3  23        494.29        508.83        13.80 o                         
  -5   3  23        476.27        491.20        17.77 o                         
  -4   3  23        663.98        718.71        16.89 o                         
  -3   3  23        712.63        684.93        17.08 o                         
  -2   3  23       1855.39       2110.96        41.04 o                         
  -1   3  23        272.24        243.85        18.89 o                         
   0   3  23        195.35        147.33        23.51 o                         
   1   3  23         11.09          7.45         3.80 o                         
   2   3  23         54.27         38.47         5.81 o                         
   3   3  23          0.47          1.69         2.06 o                         
   4   3  23        158.35        142.53         6.82 o                         
   5   3  23         46.32         36.54         6.48 o                         
  -7   4  23        243.00        202.25        31.88 o                         
  -6   4  23          4.82          3.68         2.34 o                         
  -5   4  23        219.98        207.89         7.97 o                         
  -4   4  23        158.53        144.35        17.58 o                         
  -3   4  23        335.06        317.94        19.47 o                         
  -2   4  23         28.89         16.71         5.57 o                         
  -1   4  23       2340.32       2584.50        75.75 o                         
   0   4  23          0.04          5.89         2.65 o                         
   1   4  23       1217.56       1187.08        27.12 o                         
   2   4  23         73.78         50.95         8.92 o                         
   3   4  23         86.36        100.92        16.13 o                         
   4   4  23         16.80         16.37         3.36 o                         
   5   4  23          0.98          3.21         4.28 o                         
  -6   5  23        402.78        434.69        12.83 o                         
  -5   5  23         15.65         11.66         4.53 o                         
  -4   5  23        939.87        990.54        27.59 o                         
  -3   5  23        222.62        219.32        20.93 o                         
  -2   5  23          1.61          2.31         3.52 o                         
  -1   5  23        230.53        237.30        15.03 o                         
   0   5  23        108.69         79.56        12.11 o                         
   1   5  23        355.56        348.64        11.34 o                         
   2   5  23        128.32        155.19         5.87 o                         
   3   5  23         71.66         66.88         9.65 o                         
   4   5  23        161.94        184.24         7.25 o                         
  -6   6  23         84.80         71.29         8.78 o                         
  -5   6  23         56.80         54.04         6.69 o                         
  -4   6  23         14.15          7.40         7.33 o                         
  -3   6  23         18.26         21.89         4.36 o                         
  -2   6  23         46.03         50.49         8.82 o                         
  -1   6  23        510.77        521.92        13.95 o                         
   0   6  23          8.15          5.88         2.26 o                         
   1   6  23        596.93        554.40        21.29 o                         
   2   6  23          0.21          2.68         1.23 o                         
   3   6  23        127.36        156.95         8.50 o                         
   4   6  23          5.75          5.73         2.37 o                         
  -6   7  23         88.60         86.47        22.57 o                         
  -5   7  23         33.67         44.04         8.23 o                         
  -4   7  23         19.24         22.64         3.26 o                         
  -3   7  23         34.57         40.98         5.49 o                         
  -2   7  23          4.62          5.64         2.20 o                         
  -1   7  23        196.63        169.97        14.64 o                         
   0   7  23         80.53         82.24         7.72 o                         
   1   7  23         22.97         19.94         2.73 o                         
   2   7  23        410.44        399.45        12.45 o                         
   3   7  23         12.79         20.36         4.33 o                         
   4   7  23          0.21          2.10         2.28 o                         
  -5   8  23         21.29         23.51         3.09 o                         
  -4   8  23          4.31          5.57         2.37 o                         
  -3   8  23        169.40        169.30        18.34 o                         
  -2   8  23        181.39        180.53        11.43 o                         
  -1   8  23         99.62        101.55         9.88 o                         
   0   8  23        121.42        101.46        10.00 o                         
   1   8  23         37.33         42.49         5.54 o                         
   2   8  23          6.18          8.28         2.79 o                         
   3   8  23         15.37          7.34         2.99 o                         
  -5   9  23        198.26        143.46        25.80 o                         
  -4   9  23        375.69        422.41        11.32 o                         
  -3   9  23        102.86         83.63         9.20 o                         
  -2   9  23        505.18        524.97        14.59 o                         
  -1   9  23          7.62          5.27         2.10 o                         
   0   9  23        252.44        239.40        16.73 o                         
   1   9  23         34.72         31.88         3.74 o                         
   2   9  23        105.52         96.43        13.59 o                         
   3   9  23          0.67          2.39         2.98 o                         
  -4  10  23         10.73         10.18         2.61 o                         
  -3  10  23        102.55         88.77        10.04 o                         
  -2  10  23         16.13         18.32         2.70 o                         
  -1  10  23          0.03          3.27         1.61 o                         
   0  10  23         99.00         90.84        10.70 o                         
   1  10  23         28.96         32.36         7.70 o                         
   2  10  23          0.65          1.59         4.53 o                         
  -2  11  23        190.68        183.19        22.97 o                         
  -1  11  23          2.32          3.56         2.16 o                         
   0  11  23         41.47         41.40         5.10 o                         
  -7   0  24         74.82         53.23        19.63 o                         
  -6   0  24         95.77         78.88        21.61 o                         
  -5   0  24        266.32        266.05        39.49 o                         
  -4   0  24        114.37        118.22        14.74 o                         
  -3   0  24        261.88        291.50        30.02 o                         
  -2   0  24        109.14        125.19        21.51 o                         
  -1   0  24       5696.81       5999.08        48.14 o                         
   0   0  24        783.44        776.14        24.78 o                         
   1   0  24        411.26        444.74        13.82 o                         
   2   0  24        117.11        111.59        20.45 o                         
   3   0  24        157.57        145.41         7.43 o                         
   4   0  24          0.25          3.66         4.56 o                         
   5   0  24         68.27         54.64        12.92 o                         
  -7   1  24        182.18        178.24        12.25 o                         
  -6   1  24         51.93         54.84         6.52 o                         
  -5   1  24         11.99         11.99         3.84 o                         
  -4   1  24        126.12        114.90        17.19 o                         
  -3   1  24          7.23          9.70         3.61 o                         
  -2   1  24        674.15        712.80        16.76 o                         
  -1   1  24         83.37         95.09        13.21 o                         
   0   1  24        574.55        603.92        19.38 o                         
   1   1  24         16.87         23.15         3.64 o                         
   2   1  24         25.43         24.67         5.54 o                         
   3   1  24         17.87         19.04         4.25 o                         
   4   1  24         31.06         32.06         7.16 o                         
   5   1  24          0.16          0.46         1.62 o                         
  -7   2  24         92.22         72.04        13.08 o                         
  -6   2  24        239.83        233.00        14.79 o                         
  -5   2  24        259.60        284.54        10.11 o                         
  -4   2  24         12.75         16.88         5.59 o                         
  -3   2  24        329.69        323.97        25.61 o                         
  -2   2  24        691.04        695.18        18.32 o                         
  -1   2  24        634.37        664.26        18.47 o                         
   0   2  24        367.52        342.18        10.61 o                         
   1   2  24          0.63          1.50         2.18 o                         
   2   2  24          5.43          7.65         3.58 o                         
   3   2  24        110.83        118.83        13.09 o                         
   4   2  24         75.75         65.43         9.89 o                         
   5   2  24        125.63        106.60        16.58 o                         
  -7   3  24         37.29         30.68         5.62 o                         
  -6   3  24        304.90        318.44        10.12 o                         
  -5   3  24        219.69        210.20        18.03 o                         
  -4   3  24        464.57        464.96        11.38 o                         
  -3   3  24         63.02         60.37         6.13 o                         
  -2   3  24        481.18        445.15        27.98 o                         
  -1   3  24        687.54        646.76        14.72 o                         
   0   3  24       1545.73       1547.01        57.43 o                         
   1   3  24        916.16        845.12        25.40 o                         
   2   3  24       1107.85       1144.63        20.42 o                         
   3   3  24        335.06        317.64        12.14 o                         
   4   3  24          5.31          5.47         2.21 o                         
   5   3  24        103.01         85.22        10.98 o                         
  -7   4  24          2.47          3.44         4.29 o                         
  -6   4  24         56.75         38.76         9.36 o                         
  -5   4  24        155.20        135.60        19.48 o                         
  -4   4  24        225.74        230.99        10.85 o                         
  -3   4  24       3435.67       3781.33        42.99 o                         
  -2   4  24         40.31         45.20         6.71 o                         
  -1   4  24       1082.71       1108.64        19.27 o                         
   0   4  24        994.15        931.04        18.56 o                         
   1   4  24        283.38        256.64        11.94 o                         
   2   4  24         43.43         53.46        10.90 o                         
   3   4  24        166.48        159.63        12.89 o                         
   4   4  24        142.83        165.47        11.46 o                         
  -6   5  24        170.69        153.33        15.97 o                         
  -5   5  24          0.65          3.27         2.22 o                         
  -4   5  24        152.85        156.18        14.61 o                         
  -3   5  24          0.01          7.40         3.25 o                         
  -2   5  24        514.87        541.62        20.63 o                         
  -1   5  24          8.22          2.82         2.63 o                         
   0   5  24        266.05        252.54        19.26 o                         
   1   5  24         72.96         61.10        10.38 o                         
   2   5  24         64.64         63.94         5.28 o                         
   3   5  24        107.91         83.43        12.60 o                         
   4   5  24        137.98        121.99        17.28 o                         
  -6   6  24        256.82        239.40        27.94 o                         
  -5   6  24        163.03        173.05        13.14 o                         
  -4   6  24          6.04          5.95         3.16 o                         
  -3   6  24         12.71         17.70         4.49 o                         
  -2   6  24        206.02        215.42        23.42 o                         
  -1   6  24        199.05        195.28        25.51 o                         
   0   6  24        136.35        145.24        14.11 o                         
   1   6  24         79.34         78.59         6.34 o                         
   2   6  24          6.79          6.66         2.28 o                         
   3   6  24         78.29         84.49        12.81 o                         
   4   6  24         33.04         31.45         6.61 o                         
  -5   7  24         35.42         32.56         4.77 o                         
  -4   7  24          8.61          7.44         3.10 o                         
  -3   7  24          0.19          4.45         2.75 o                         
  -2   7  24        333.43        326.55        10.17 o                         
  -1   7  24         46.46         53.24         7.89 o                         
   0   7  24        371.69        405.27         9.62 o                         
   1   7  24         69.43         52.25         6.29 o                         
   2   7  24         67.63         66.00         9.86 o                         
   3   7  24          9.36          3.89         2.69 o                         
  -5   8  24         86.39         87.52         9.38 o                         
  -4   8  24         23.15         24.90         4.04 o                         
  -3   8  24         56.61         48.17         5.56 o                         
  -2   8  24         13.46         15.02         4.28 o                         
  -1   8  24         22.39         24.35         3.86 o                         
   0   8  24        118.11        106.60         7.18 o                         
   1   8  24          4.00          3.31         0.95 o                         
   2   8  24         53.53         42.60         7.47 o                         
   3   8  24         60.93         53.07        12.45 o                         
  -4   9  24          0.12          1.92         2.13 o                         
  -3   9  24         42.52         49.12         4.46 o                         
  -2   9  24          0.28          2.89         3.95 o                         
  -1   9  24         11.19         12.35         2.56 o                         
   0   9  24         13.83         15.44         2.43 o                         
   1   9  24         20.93         14.35         5.20 o                         
   2   9  24          0.38          2.98         3.06 o                         
  -3  10  24        314.45        298.52        11.94 o                         
  -2  10  24         30.80         25.97         3.85 o                         
  -1  10  24        260.16        267.79        11.59 o                         
   0  10  24          7.14         13.89         5.32 o                         
   1  10  24        235.23        240.25        15.20 o                         
  -7   1  25         38.59         25.60         6.46 o                         
  -6   1  25         27.48         29.59         5.04 o                         
  -5   1  25         23.27         25.60         8.08 o                         
  -4   1  25         27.23         35.73         6.02 o                         
  -3   1  25         78.08         89.62        12.58 o                         
  -2   1  25         27.57         38.77         6.35 o                         
  -1   1  25         40.66         39.62         7.83 o                         
   0   1  25         55.72         47.28         7.71 o                         
   1   1  25         37.46         35.71         4.62 o                         
   2   1  25          5.39          5.15         2.72 o                         
   3   1  25        138.46        134.41        13.92 o                         
   4   1  25          0.01          3.50         1.97 o                         
  -7   2  25        103.27         79.31        15.24 o                         
  -6   2  25         31.39         32.85         6.61 o                         
  -5   2  25         33.25         32.98         5.85 o                         
  -4   2  25          6.23          7.06         2.67 o                         
  -3   2  25         57.62         58.92         7.84 o                         
  -2   2  25        434.89        457.93        14.35 o                         
  -1   2  25         57.15         48.67         7.57 o                         
   0   2  25          3.53          5.63         2.79 o                         
   1   2  25        183.46        197.47         8.65 o                         
   2   2  25        316.33        303.88        15.05 o                         
   3   2  25        105.80        116.30        14.81 o                         
   4   2  25        188.10        194.28        15.39 o                         
  -6   3  25         81.73         77.99        10.19 o                         
  -5   3  25          0.21          1.27         3.27 o                         
  -4   3  25         86.35         78.08        12.22 o                         
  -3   3  25         43.14         48.87         7.92 o                         
  -2   3  25        122.51        105.56        12.58 o                         
  -1   3  25         98.57        137.58        17.16 o                         
   0   3  25        376.20        293.87        34.29 o                         
   1   3  25        122.99        140.31        18.60 o                         
   2   3  25         75.48         24.66        27.56 o                         
   3   3  25        110.95         97.24        12.71 o                         
   4   3  25          0.02          3.37         2.66 o                         
  -6   4  25          0.83          3.68         2.61 o                         
  -5   4  25        167.32        155.81        12.53 o                         
  -4   4  25        760.27        780.45        27.06 o                         
  -3   4  25         11.36         15.52         3.95 o                         
  -2   4  25        231.69        242.17        22.36 o                         
  -1   4  25         97.77         91.11        10.68 o                         
   0   4  25         52.96         60.67        12.34 o                         
   1   4  25         76.10         87.61        12.60 o                         
   2   4  25          5.76          2.39         2.14 o                         
   3   4  25        102.33         98.42        15.53 o                         
   4   4  25        111.03        102.93        16.91 o                         
  -6   5  25          7.83          6.65         2.44 o                         
  -5   5  25         85.30         93.17        10.08 o                         
  -4   5  25        166.97        182.71        16.63 o                         
  -3   5  25       1029.63       1149.87        27.83 o                         
  -2   5  25        638.36        644.90        39.84 o                         
  -1   5  25        760.47        858.95        17.19 o                         
   0   5  25        876.78        868.76        43.14 o                         
   1   5  25         86.81        123.86        11.73 o                         
   2   5  25        349.72        336.85        11.67 o                         
   3   5  25        121.99        125.93        17.06 o                         
   4   5  25        335.12        363.60        27.81 o                         
  -6   6  25        270.27        262.23        17.91 o                         
  -5   6  25        100.61         96.03        10.15 o                         
  -4   6  25          5.20          2.98         4.41 o                         
  -3   6  25         82.62         75.75         9.80 o                         
  -2   6  25          4.25          2.13         7.52 o                         
  -1   6  25          4.10          3.03         3.62 o                         
   0   6  25        346.60        337.66        13.96 o                         
   1   6  25         32.69         44.53         5.66 o                         
   2   6  25        100.55         89.80        14.07 o                         
   3   6  25         82.73         65.87        10.55 o                         
  -5   7  25          3.72          4.86         1.60 o                         
  -4   7  25         25.35         22.16         3.80 o                         
  -3   7  25         16.78         20.45         4.14 o                         
  -2   7  25          0.77          3.43         1.52 o                         
  -1   7  25        224.70        201.15         7.21 o                         
   0   7  25         20.72         20.85         2.48 o                         
   1   7  25         35.59         33.51         4.35 o                         
   2   7  25          2.14          4.31         2.18 o                         
   3   7  25          0.78          2.22         2.66 o                         
  -5   8  25         23.42         17.39         5.92 o                         
  -4   8  25        154.03        145.80        11.57 o                         
  -3   8  25         59.37         49.61         5.87 o                         
  -2   8  25         59.04         53.86         5.91 o                         
  -1   8  25         42.20         51.32         5.69 o                         
   0   8  25         17.55         21.16         4.28 o                         
   1   8  25         40.97         23.90         5.98 o                         
   2   8  25        176.49        138.19        23.31 o                         
  -4   9  25         37.50         37.85         8.56 o                         
  -3   9  25          6.08          6.24         2.03 o                         
  -2   9  25          0.10          4.91         1.59 o                         
  -1   9  25         76.58         83.29        10.93 o                         
   0   9  25         75.69         55.71         7.99 o                         
   1   9  25        262.67        262.71        10.48 o                         
   2   9  25        260.48        290.53        17.27 o                         
  -2  10  25          0.14          3.74         2.37 o                         
  -1  10  25         72.06         65.47         6.65 o                         
   0  10  25          8.48          8.36         1.93 o                         
  -6   0  26        163.07        136.46        35.38 o                         
  -5   0  26         39.47         33.47        11.52 o                         
  -4   0  26        517.72        555.42        21.97 o                         
  -3   0  26        194.02        212.75        19.81 o                         
  -2   0  26       1205.30       1237.14        36.56 o                         
  -1   0  26          4.70          3.01         3.78 o                         
   0   0  26        105.32        109.11        23.05 o                         
   1   0  26         12.59          8.34         3.35 o                         
   2   0  26         10.76         12.60         5.73 o                         
   3   0  26          2.20          3.29         2.49 o                         
   4   0  26        311.26        355.31        11.34 o                         
  -6   1  26         20.42         17.01         5.01 o                         
  -5   1  26         36.77         37.63         5.66 o                         
  -4   1  26        507.67        514.76        14.81 o                         
  -3   1  26        761.00        767.92        16.84 o                         
  -2   1  26         31.07         30.19         5.78 o                         
  -1   1  26         23.99         20.06         4.21 o                         
   0   1  26          0.18          6.66         2.27 o                         
   1   1  26         17.29         16.87         3.80 o                         
   2   1  26        114.86        116.07        13.22 o                         
   3   1  26         22.33         24.68         3.94 o                         
   4   1  26         20.40         13.12         2.93 o                         
  -6   2  26        128.75        103.55        17.51 o                         
  -5   2  26          8.76          6.21         2.05 o                         
  -4   2  26        127.46        123.06        14.44 o                         
  -3   2  26       1211.73       1216.25        29.01 o                         
  -2   2  26         17.50         18.14         7.54 o                         
  -1   2  26        694.28        670.27        20.68 o                         
   0   2  26        185.04        195.38        30.05 o                         
   1   2  26         53.21         45.95         8.44 o                         
   2   2  26         28.17         23.32         5.74 o                         
   3   2  26          2.32          0.88         2.29 o                         
   4   2  26          1.86          2.07         2.37 o                         
  -6   3  26         51.76         42.38         9.22 o                         
  -5   3  26        548.79        549.52        15.89 o                         
  -4   3  26         15.23         13.39         3.65 o                         
  -3   3  26          2.11          7.48         3.62 o                         
  -2   3  26       1788.94       1796.66        41.69 o                         
  -1   3  26          1.00          1.14         3.46 o                         
   0   3  26        337.88        334.83        22.16 o                         
   1   3  26        178.98        181.12        20.30 o                         
   2   3  26          0.27          2.09         2.84 o                         
   3   3  26        348.35        356.60         9.55 o                         
   4   3  26          1.65          2.93         2.59 o                         
  -6   4  26         31.99         22.12         5.84 o                         
  -5   4  26        457.28        489.01        22.57 o                         
  -4   4  26        139.71        138.27        19.60 o                         
  -3   4  26          0.34          3.12         3.09 o                         
  -2   4  26         96.77         97.88        10.67 o                         
  -1   4  26          5.95          5.27         2.65 o                         
   0   4  26        348.84        336.35        20.32 o                         
   1   4  26        195.65        173.72        18.98 o                         
   2   4  26         58.13         55.82         9.03 o                         
   3   4  26         28.42         28.08         5.50 o                         
   4   4  26         35.60         24.79         5.50 o                         
  -6   5  26         52.49         47.57         9.30 o                         
  -5   5  26        311.49        317.91        10.49 o                         
  -4   5  26        176.78        185.49        10.36 o                         
  -3   5  26        117.77         99.81         8.25 o                         
  -2   5  26        206.69        187.20         8.24 o                         
  -1   5  26         23.95         25.38         6.16 o                         
   0   5  26          9.97         10.85         3.19 o                         
   1   5  26         33.20         41.63         6.20 o                         
   2   5  26         24.58         20.78         4.58 o                         
   3   5  26         50.79         53.81         7.41 o                         
  -5   6  26         14.55         18.60         5.40 o                         
  -4   6  26        476.86        520.63        22.30 o                         
  -3   6  26         77.63         68.06         9.22 o                         
  -2   6  26        986.12       1061.36        26.12 o                         
  -1   6  26         12.04         11.84         4.07 o                         
   0   6  26        257.37        284.21         8.64 o                         
   1   6  26         19.81         27.33         4.12 o                         
   2   6  26        198.50        242.15        25.85 o                         
   3   6  26         64.60         49.95         7.70 o                         
  -5   7  26          7.40         11.97         2.97 o                         
  -4   7  26        199.41        216.63        10.16 o                         
  -3   7  26         24.26         26.22         4.68 o                         
  -2   7  26         16.67         23.93         3.85 o                         
  -1   7  26         27.64         36.13         5.40 o                         
   0   7  26         50.23         47.56         6.23 o                         
   1   7  26        251.18        255.11         8.37 o                         
   2   7  26         32.82         24.73         5.87 o                         
   3   7  26        145.28        106.62        27.12 o                         
  -4   8  26         57.70         49.03        11.17 o                         
  -3   8  26          9.33          8.72         2.95 o                         
  -2   8  26         47.42         45.14         5.86 o                         
  -1   8  26        120.65        122.25         8.39 o                         
   0   8  26         19.73         14.80         2.83 o                         
   1   8  26        117.09         93.24        17.62 o                         
   2   8  26         58.39         57.53        15.85 o                         
  -3   9  26          5.94          6.57         3.35 o                         
  -2   9  26          0.00          3.11         1.77 o                         
  -1   9  26         89.34         92.24         8.30 o                         
   0   9  26         20.40         27.22         4.41 o                         
   1   9  26         40.84         49.42        16.49 o                         
  -6   1  27         48.94         35.22        10.46 o                         
  -5   1  27         30.23         28.87         5.19 o                         
  -4   1  27         24.13         19.72         3.30 o                         
  -3   1  27         49.30         54.33        12.03 o                         
  -2   1  27         81.02         90.75         7.27 o                         
  -1   1  27        117.20        134.89         9.02 o                         
   0   1  27         24.48         17.57         4.26 o                         
   1   1  27         20.63         24.50         5.31 o                         
   2   1  27         19.67         22.62         4.83 o                         
   3   1  27         16.68         17.48         5.76 o                         
   4   1  27          3.90          5.87         3.34 o                         
  -6   2  27         41.89         40.40         7.47 o                         
  -5   2  27        283.60        281.63         9.03 o                         
  -4   2  27        158.35        140.76        21.41 o                         
  -3   2  27        120.37        111.55        14.88 o                         
  -2   2  27        395.26        379.00        12.26 o                         
  -1   2  27        114.61        104.86        14.57 o                         
   0   2  27        186.43        198.57        12.36 o                         
   1   2  27         27.61         29.01         6.54 o                         
   2   2  27        305.89        314.23        12.37 o                         
   3   2  27          0.05          3.68         2.46 o                         
   4   2  27         42.11         30.17         7.90 o                         
  -6   3  27          6.76          4.01         3.29 o                         
  -5   3  27        226.35        244.32        32.03 o                         
  -4   3  27        114.44        129.03         7.73 o                         
  -3   3  27         99.21        103.37        10.76 o                         
  -2   3  27         26.97         33.14         6.80 o                         
  -1   3  27         71.10         61.15        13.58 o                         
   0   3  27          2.55          3.28         2.18 o                         
   1   3  27        155.11        152.24        16.57 o                         
   2   3  27         26.52         28.92         5.10 o                         
   3   3  27        307.54        360.54        24.46 o                         
   4   3  27          0.04         -0.68         1.88 o                         
  -6   4  27          7.67          7.43         3.05 o                         
  -5   4  27         56.20         44.32         6.46 o                         
  -4   4  27        108.42         96.08        16.29 o                         
  -3   4  27        379.84        419.62        14.43 o                         
  -2   4  27        223.21        236.32        11.88 o                         
  -1   4  27        328.76        321.59        13.11 o                         
   0   4  27        121.27        115.70        12.14 o                         
   1   4  27         37.54         31.88         6.69 o                         
   2   4  27         59.44         53.69         9.19 o                         
   3   4  27         11.92         11.17         4.56 o                         
  -5   5  27        193.13        161.75        23.57 o                         
  -4   5  27         56.98         56.06         6.26 o                         
  -3   5  27        222.82        224.89        20.49 o                         
  -2   5  27        120.07        110.89        16.77 o                         
  -1   5  27        188.03        225.43        22.56 o                         
   0   5  27          4.96          3.83         3.37 o                         
   1   5  27        295.82        345.30        10.29 o                         
   2   5  27        498.32        539.41        14.92 o                         
   3   5  27        104.89         96.88        14.81 o                         
  -5   6  27        166.97        158.72        16.87 o                         
  -4   6  27        152.62        148.17        16.25 o                         
  -3   6  27        270.09        270.43        11.11 o                         
  -2   6  27        729.71        771.83        16.67 o                         
  -1   6  27          1.37          5.81         3.54 o                         
   0   6  27        146.24        131.80         8.42 o                         
   1   6  27          0.85          1.65         1.59 o                         
   2   6  27        125.75        101.27        15.35 o                         
   3   6  27          8.14          8.82         3.30 o                         
  -4   7  27        203.22        191.53        12.88 o                         
  -3   7  27         50.55         55.37         6.07 o                         
  -2   7  27         63.96         65.52         6.74 o                         
  -1   7  27         37.37         20.60         3.60 o                         
   0   7  27         19.99         12.97         2.79 o                         
   1   7  27          3.74          5.69         3.17 o                         
   2   7  27         19.73         13.56         5.99 o                         
  -4   8  27         51.48         36.39         6.14 o                         
  -3   8  27         86.16         66.40         7.07 o                         
  -2   8  27         32.71         23.50         3.25 o                         
  -1   8  27         11.03         12.27         5.12 o                         
   0   8  27        218.93        246.42        12.10 o                         
   1   8  27         58.51         52.02        14.74 o                         
  -2   9  27         12.87         11.82         3.04 o                         
  -1   9  27         11.42          4.61         1.97 o                         
   0   9  27         25.17         36.41        14.59 o                         
  -6   0  28        406.81        423.56        13.61 o                         
  -5   0  28          9.28         13.05         4.48 o                         
  -4   0  28         62.77         67.33        16.05 o                         
  -3   0  28        744.02        750.03        27.82 o                         
  -2   0  28          0.43          3.11         5.56 o                         
  -1   0  28          0.33          1.42         3.60 o                         
   0   0  28         99.13        122.54        25.01 o                         
   1   0  28          9.66         12.51         4.96 o                         
   2   0  28         95.92        123.81        19.96 o                         
   3   0  28         71.12         54.49        14.20 o                         
  -6   1  28         49.65         38.66         8.38 o                         
  -5   1  28        562.22        597.21        49.52 o                         
  -4   1  28         65.39         66.17         7.30 o                         
  -3   1  28        436.65        428.71        16.39 o                         
  -2   1  28          2.45          6.27         2.91 o                         
  -1   1  28        201.78        201.38        18.19 o                         
   0   1  28         50.52         48.71         9.14 o                         
   1   1  28         16.83         15.41         4.07 o                         
   2   1  28        109.93         96.45        13.91 o                         
   3   1  28          2.04          2.79         1.52 o                         
  -6   2  28          6.10          5.13         3.22 o                         
  -5   2  28          7.38          9.39         3.22 o                         
  -4   2  28        444.44        437.99        11.54 o                         
  -3   2  28         76.65         72.60         8.71 o                         
  -2   2  28        154.08        156.28         8.78 o                         
  -1   2  28          3.77          5.36         4.74 o                         
   0   2  28          0.06          1.19         2.06 o                         
   1   2  28          8.61          7.89         3.17 o                         
   2   2  28          1.44          1.84         2.90 o                         
   3   2  28          5.19          6.53         2.28 o                         
  -6   3  28         36.52         27.98         7.95 o                         
  -5   3  28         96.77         80.89        14.46 o                         
  -4   3  28         78.57         68.59        10.13 o                         
  -3   3  28         33.05         39.10         6.29 o                         
  -2   3  28          0.53          3.69         2.19 o                         
  -1   3  28        657.71        715.15        19.93 o                         
   0   3  28         49.67         42.99         6.61 o                         
   1   3  28        194.09        188.26        24.41 o                         
   2   3  28         40.07         41.30         5.03 o                         
   3   3  28         88.78         92.95        12.82 o                         
  -5   4  28        178.66        154.22        19.07 o                         
  -4   4  28        483.83        521.37        18.85 o                         
  -3   4  28        111.34        111.86        10.07 o                         
  -2   4  28        162.26        178.12        20.23 o                         
  -1   4  28          4.82         13.91         3.28 o                         
   0   4  28         82.64         88.73        12.71 o                         
   1   4  28        137.64        147.85        17.80 o                         
   2   4  28         77.61         62.92        11.34 o                         
   3   4  28        156.76        159.10        18.48 o                         
  -5   5  28         47.28         42.58         8.31 o                         
  -4   5  28         64.45         67.49        12.54 o                         
  -3   5  28         24.68         30.27         7.41 o                         
  -2   5  28         19.01         19.72         5.84 o                         
  -1   5  28         16.93         15.09         3.59 o                         
   0   5  28         14.77         16.51         3.88 o                         
   1   5  28          9.21         15.72         6.09 o                         
   2   5  28         14.37         14.25         4.06 o                         
  -4   6  28          1.94          6.53         2.56 o                         
  -3   6  28         44.27         32.21         7.41 o                         
  -2   6  28         16.38         14.64         6.47 o                         
  -1   6  28          3.40          7.83         3.39 o                         
   0   6  28        119.14        117.34        11.90 o                         
   1   6  28          1.00          2.67         2.76 o                         
   2   6  28        415.97        445.74        13.50 o                         
  -4   7  28        179.83        163.84        20.70 o                         
  -3   7  28        124.60        115.60        14.08 o                         
  -2   7  28        131.66        139.49        15.23 o                         
  -1   7  28        263.24        258.95        10.58 o                         
   0   7  28        132.97        143.21        14.08 o                         
   1   7  28        110.59         80.74        19.37 o                         
  -3   8  28         90.22         82.51        16.94 o                         
  -2   8  28        129.63        100.26        12.55 o                         
  -1   8  28         58.64         69.88         9.87 o                         
   0   8  28        165.10        144.62         6.17 o                         
  -5   1  29         28.39         28.66         6.12 o                         
  -4   1  29        118.29        103.52        19.20 o                         
  -3   1  29        138.55        146.11         9.17 o                         
  -2   1  29         75.24         70.36         9.98 o                         
  -1   1  29        109.84        115.25         8.37 o                         
   0   1  29        161.48        158.94        22.99 o                         
   1   1  29        396.28        454.56        11.51 o                         
   2   1  29         13.21          5.27         3.08 o                         
   3   1  29        201.14        204.93        24.15 o                         
  -5   2  29          0.45          5.15         3.45 o                         
  -4   2  29          6.83          4.90         2.50 o                         
  -3   2  29         21.05         17.59         4.02 o                         
  -2   2  29        108.06        120.97        16.63 o                         
  -1   2  29         38.28         36.75         7.93 o                         
   0   2  29        367.47        360.14        17.74 o                         
   1   2  29         77.83         85.13        16.57 o                         
   2   2  29         55.81         53.62        18.74 o                         
   3   2  29        147.99        140.31        20.18 o                         
  -5   3  29         18.62         11.36         2.63 o                         
  -4   3  29         69.39         57.58        10.24 o                         
  -3   3  29         17.55         23.28         4.43 o                         
  -2   3  29         59.39         50.04        10.18 o                         
  -1   3  29          0.05          7.10         2.62 o                         
   0   3  29         44.86         49.59         9.16 o                         
   1   3  29         10.96         14.89         2.99 o                         
   2   3  29         13.12         15.06         2.97 o                         
   3   3  29        100.71        106.16        17.81 o                         
  -5   4  29         15.44         13.71         3.71 o                         
  -4   4  29         21.79         20.36         4.07 o                         
  -3   4  29         49.83         36.83         6.41 o                         
  -2   4  29         56.68         51.06         8.26 o                         
  -1   4  29         32.53         32.46         6.56 o                         
   0   4  29        232.54        228.92        17.09 o                         
   1   4  29         24.87         28.32         4.35 o                         
   2   4  29         61.72         49.82         8.87 o                         
  -4   5  29         74.25         58.90         9.09 o                         
  -3   5  29        421.35        481.57        41.47 o                         
  -2   5  29          1.12          3.59         3.43 o                         
  -1   5  29        217.06        221.98        29.79 o                         
   0   5  29         12.99         18.84         3.51 o                         
   1   5  29         60.88         51.70         9.33 o                         
   2   5  29          0.22          0.52         3.34 o                         
  -4   6  29         53.17         48.60         9.14 o                         
  -3   6  29          7.96          4.33         2.53 o                         
  -2   6  29         85.79         72.25        15.99 o                         
  -1   6  29         26.13         27.14         5.90 o                         
   0   6  29        366.96        387.41        10.01 o                         
   1   6  29          5.16          4.65         2.63 o                         
  -3   7  29         21.16         23.03         3.82 o                         
  -2   7  29          0.10          2.39         1.85 o                         
  -1   7  29         36.88         36.68         4.43 o                         
   0   7  29          9.25          8.45         2.33 o                         
   1   7  29         28.27         26.78         8.00 o                         
  -1   8  29          0.06          3.71         2.40 o                         
  -5   0  30        577.03        604.72        24.19 o                         
  -4   0  30         11.38         13.82         5.66 o                         
  -3   0  30        374.06        334.23        13.79 o                         
  -2   0  30        199.66        213.60        14.59 o                         
  -1   0  30          5.32          2.36         5.07 o                         
   0   0  30          2.11          4.97         3.83 o                         
   1   0  30         58.20         56.55        14.02 o                         
   2   0  30        201.82        259.88        12.43 o                         
  -5   1  30        459.68        462.10        21.55 o                         
  -4   1  30        118.77         90.49        13.06 o                         
  -3   1  30          1.03          2.54         2.92 o                         
  -2   1  30         20.11         22.93         3.91 o                         
  -1   1  30         17.08         20.27         4.41 o                         
   0   1  30        108.39        126.98        13.54 o                         
   1   1  30          1.21          3.94         2.41 o                         
   2   1  30        293.03        368.84         9.10 o                         
  -5   2  30         79.53         56.73        13.33 o                         
  -4   2  30         58.36         65.74        10.47 o                         
  -3   2  30        200.05        213.65        29.44 o                         
  -2   2  30         11.81         12.42         4.11 o                         
  -1   2  30         39.33         46.43         7.22 o                         
   0   2  30          1.71          3.78         2.99 o                         
   1   2  30          0.03          1.29         3.68 o                         
   2   2  30          1.10          3.99         2.30 o                         
  -5   3  30          0.17          3.12         2.45 o                         
  -4   3  30          6.54          5.64         2.53 o                         
  -3   3  30         14.91         11.30         3.18 o                         
  -2   3  30         26.42         20.66         5.30 o                         
  -1   3  30         14.13         11.58         3.64 o                         
   0   3  30         99.35        109.13        18.17 o                         
   1   3  30         59.76         43.14         9.44 o                         
   2   3  30        182.51        190.74        13.30 o                         
  -4   4  30         39.77         36.92         7.27 o                         
  -3   4  30         38.58         35.71         8.11 o                         
  -2   4  30          2.59          9.74         4.29 o                         
  -1   4  30          8.65         11.17         3.42 o                         
   0   4  30         26.43         37.87         7.20 o                         
   1   4  30        238.05        279.03        11.42 o                         
   2   4  30        116.73        118.28        13.05 o                         
  -4   5  30         56.37         49.09        17.36 o                         
  -3   5  30         19.64         18.37         3.58 o                         
  -2   5  30         19.47         27.15         4.80 o                         
  -1   5  30          0.79          2.57         3.75 o                         
   0   5  30          3.15          3.72         2.28 o                         
   1   5  30          0.26          3.79         2.75 o                         
  -3   6  30        126.52         82.26        22.80 o                         
  -2   6  30         19.32         12.06         4.66 o                         
  -1   6  30          5.39          8.87         2.98 o                         
   0   6  30          2.32          2.30         2.11 o                         
   1   6  30         63.14         51.43        16.19 o                         
  -2   7  30        149.38        154.76        25.14 o                         
  -1   7  30        340.69        405.92        11.48 o                         
  -4   1  31        111.58        115.08         8.80 o                         
  -3   1  31         49.29         36.54         6.20 o                         
  -2   1  31        205.45        209.74         9.68 o                         
  -1   1  31         17.81         24.15         4.72 o                         
   0   1  31         35.10         40.23         4.81 o                         
   1   1  31          0.58          5.29         2.09 o                         
   2   1  31        213.17        233.27        23.30 o                         
  -4   2  31        133.43        132.52        12.66 o                         
  -3   2  31         94.32        104.39        15.70 o                         
  -2   2  31          2.47          2.56         2.44 o                         
  -1   2  31        299.66        300.69        13.41 o                         
   0   2  31         22.26         20.69         4.21 o                         
   1   2  31         80.89         66.36        14.31 o                         
   2   2  31         15.58         13.79         3.04 o                         
  -4   3  31          0.73          0.65         2.53 o                         
  -3   3  31          4.86          8.49         3.72 o                         
  -2   3  31         27.94         26.62         5.36 o                         
  -1   3  31         67.95         56.65        10.68 o                         
   0   3  31          9.92         11.98         4.85 o                         
   1   3  31         55.25         52.00         9.24 o                         
  -4   4  31          6.68          0.95         3.84 o                         
  -3   4  31         17.64         23.53         4.03 o                         
  -2   4  31        151.98        174.42        37.97 o                         
  -1   4  31         45.82         40.98         8.43 o                         
   0   4  31         34.88         40.38         6.36 o                         
   1   4  31        155.79        162.91         9.23 o                         
  -3   5  31        184.50        182.70         9.68 o                         
  -2   5  31         19.84         14.54         3.48 o                         
  -1   5  31        255.63        273.93         9.56 o                         
   0   5  31          1.64          2.81         3.89 o                         
  -4   0  32        133.31        110.68        23.16 o                         
  -3   0  32         65.82         74.90        20.46 o                         
  -2   0  32         58.63         59.17        17.26 o                         
  -1   0  32        128.99         99.41        17.86 o                         
   0   0  32         97.81         80.78        21.84 o                         
   1   0  32          3.97         21.33         8.49 o                         
  -4   1  32         52.10         36.66         7.77 o                         
  -3   1  32         42.49         42.54         8.28 o                         
  -2   1  32         68.78         70.30        14.49 o                         
  -1   1  32         52.33         41.71         9.89 o                         
   0   1  32        190.71        248.79        10.87 o                         
   1   1  32          8.95          6.80         2.12 o                         
  -4   2  32         48.53         46.62        11.94 o                         
  -3   2  32          4.84          4.96         3.14 o                         
  -2   2  32          0.32          1.59         2.22 o                         
  -1   2  32         10.31         13.75         3.55 o                         
   0   2  32         34.72         31.02         8.35 o                         
   1   2  32         41.08         42.27        15.70 o                         
  -3   3  32         26.89         16.21         6.23 o                         
  -2   3  32         73.13         77.69        11.72 o                         
  -1   3  32         18.44         19.71         3.91 o                         
   0   3  32        223.97        236.47        11.03 o                         
   1   3  32         59.24         54.86        12.71 o                         
  -3   4  32         58.16         54.46        12.33 o                         
   0   4  32         24.46         21.97         4.02 o                         
                                                                                
